# Supplementary material for: Synaptosomes isolated from cryopreserved MND motor cortex reveal altered calcium handling and reduced complex IV–linked respiration
Source: Front Synaptic Neurosci. 2026 May 22;18:1760254. doi: 10.3389/fnsyn.2026.1760254 (PMC13236659; doi:10.3389/fnsyn.2026.1760254)
Supplement: Supplementary file 1 [file Data_Sheet_1.xlsx]

## Sheet: Samples
Group	Donors (n)	Specimens (n)	Sex (M/F)	Age, yr (mean ± SD)	PMI, hr (mean ± SD)	YIS, yr (mean ± SD)	Assays
Control	11	11	4 & 7	74.0 ± 8.7	34.0 ± 22.0	17.0 ± 3.2	FLIPR, Seahorse, TEM
MND	7	8	2026-01-06	62.8 ± 15.0	32.7 ± 13.0	13.8 ± 3.4	FLIPR, Seahorse

## Sheet: Figure 1D
Figure 1	Syn Diam.	Fresh Mouse	Frozen Mouse	Frozen Human	Mito. Diam.	Fresh Mouse	Frozen Mouse	Frozen Human
		696	771	403		361	287	143
		863	379	485		390	330	150
		631	387	327		112	126	98
		724	599	517		103	93	275
		423	747	546		302	188	236
		603	447	585		188	129	106
		470	762	465		209	84	112
		575	459	471		230	360	142
		542	466	332		220	106	66
		562	415	425		61	137	139
		846	481	590		177	117	164
		628	439	432		126	139	118
		498	644	503		168	242	140
		520	596	397		158	116	73
		686	692	316		248	291	103
		900	473	341		100	282	145
		660	537	425		123	234	95
		500	449	391		176	241	227
		389	378	355		327	201	81
		438	408	272		115	171	180
		341	558	384		172	86	93
		452	558	559		165	143	174
		235	343	759		180	145	107
		255	273	569		119	148	95
		252	455	555		140	106	107
		525	245	331		143	193	103
		474	653	388		143	172	165
		741	463	564		197	203	112
		433	818	338		123	128	117
		276	560	426		112	137	134
		291	468	291		132	201	103
		482	414	412		191	114	148
		411	439	557		95	245	206
		343	369	288		116	160	129
		491	385	575		85	417	128
		430	463	343		353	170	195
		446	540	396		242	167	172
		403	539	442		133	164	261
		386	508	632		222	148	72
		439	488	441		203	218	114
		598	665	439		139	171	123
		314	419	469		128	124	218
		424	394	469		132	229	256
		577	614	538		423	219	98
		406	551	582		162	89	228
		376	639	383		162	57	81
		458	390	509		193	146	261
		334	577	290		286	97	103
		445	592	431		121	102	90
		531	294	355		114	143	97
		512	397	456		89	168	114
		515	431	477		272	140	227
		567	554	339		170	111	177
		496	539	546		144	85	118
		713	604	532		224	193	93
		482	574	330		147	164	100
		346	550	512		171	196	104
		417	886	518		117	285	129
		459	377	398		153	125	94
		424	663	319		121	78	206
		838	807	518		238	75	123
		506	489	518		205	112	70
		516	527	424		180	165	172
		857	679	391		178	452	205
		369	399	801		150	290	100
		423	386	565		154	100	183
		381	471	528		227	130	139
		706	487	426		183	110	168
		525	304	481		276	197	75
		335	690	684		100	156	178
		407	690	434		57	289	72
		321	372	577		219	146	209
		427	316	683		128	110	159
		496	725	460		280	121	191
		370	293	453		354	122	104
		745	879	903		128	180	145
		390	414	562		200	231	185
		764	401	514		326	176	122
		398	535	558		319	109	135
		543	523	710		159	127	184
		399	941	564		90	284	95
		618	361	492		111	172	142
		499	435	642		242	171	169
		422	568	600		253	118	87
		458	518	554		144	102	115
		457	511	439		162	122	162
		495	493	511		208	103	244
		537	471	459		130	199	122
		560	644	478		247	77	112
		890	421	581		269	123	126
		590	356	416		153	92	162
		309	326	616		366	184	106
		497	423	401		118	139	173
		615	814	480		222	111	138
		720	691	411		211	90	93
		438	401	383		150	164	114
		459	457	542		221	127	78
		450	617	570		110	139	49
		440	517	733			199	187
		722	603	483				190
		696	356	425				126
		649	553	401
		670	429	557
		340	404	456
		641	442	424
		556	869	732
		402	819	436
		551	498	470
		725	407	480
		458	521	481
		491	336	441
		470	404	606
		351	587	606
		817	536	596
		575	735	424
		740	335	508
		461	403	487
		425	532	394
		584	496	567
		336	730	295
		525	293	536
		620	311	299
		460	339	702
		583	355	566
		557	512	384
		393	416	368
		319	390	395
		585	479	381
		998	452	381
		540	356	332
		472	411	534
		462	651	593
		778	844	621
		482	496	377
		282	570	537
		244	366	515
		281	356	511
		508	457	536
		509	340	651
		269	324	533
		461	552	464
		550	264	405
		877	525	475
		458	294	738
		382	497	490
		398	339	353
		452	394	359
		680	642	389
		437	352	345
		483	370	409
		904	394	389
		512	573	479
		331	442	509
		357	375	516
		340	358	493
		351	530	342
		409	300	703
		594	544	411
		454	370	472
		502	453	443
		510	472	472
		506	411	485
		440	486	468
		526	490	389
		540	487	389
		400	427	479
		343	276	509
			543	516
			432	493
				342
				703
				411
				472
				443
				472
				485
				468
				389
				407
				449
				377
				456
				450
				471
				398
				516
				595
				436
				429
				401

## Sheet: Figure 1E-G
Mouse Fresh	N	Unused	Total	%Cov	%Cov(50)	%Cov(95)	Accession	Name	Species	Peptides(95%)				Human Frozen	N	Unused	Total	%Cov	%Cov(50)	%Cov(95)	Accession	Name	Species	Peptides(95%)
	1	134.79	134.79	52.9	51.28	49.13	sp|Q68FD5|CLH1_MOUSE	Clathrin heavy chain 1 OS=Mus musculus OX=10090 GN=Cltc PE=1 SV=3	MOUSE	102	Q68FD5|CLH1_MOUSE	Q68FD5			1	179.01	179.01	56.52	54.22	50.14	sp|Q13813-2|SPTN1_HUMAN	Isoform 2 of Spectrin alpha chain, non-erythrocytic 1 OS=Homo sapiens OX=9606 GN=SPTAN1	HUMAN	131	Q13813-2|SPTN1_HUMAN	Q13813-2
	2	88.19	88.19	29.21	28.76	26.54	sp|P16546|SPTN1_MOUSE	Spectrin alpha chain, non-erythrocytic 1 OS=Mus musculus OX=10090 GN=Sptan1 PE=1 SV=4	MOUSE	52	P16546|SPTN1_MOUSE	P16546			1	0	176.76	55.87	53.56	49.47	sp|Q13813|SPTN1_HUMAN	Spectrin alpha chain, non-erythrocytic 1 OS=Homo sapiens OX=9606 GN=SPTAN1 PE=1 SV=3	HUMAN	130	Q13813|SPTN1_HUMAN	Q13813
	2	0	88.19	29.45	29	26.75	sp|P16546-2|SPTN1_MOUSE	Isoform 2 of Spectrin alpha chain, non-erythrocytic 1 OS=Mus musculus OX=10090 GN=Sptan1	MOUSE	52	P16546-2|SPTN1_MOUSE	P16546-2			2	139.65	139.65	50.08	46.4	46.4	sp|Q01082|SPTB2_HUMAN	Spectrin beta chain, non-erythrocytic 1 OS=Homo sapiens OX=9606 GN=SPTBN1 PE=1 SV=2	HUMAN	108	Q01082|SPTB2_HUMAN	Q01082
	3	84.35	84.35	50.54	50.35	50.35	sp|Q6PIC6|AT1A3_MOUSE	Sodium/potassium-transporting ATPase subunit alpha-3 OS=Mus musculus OX=10090 GN=Atp1a3 PE=1 SV=1	MOUSE	87	Q6PIC6|AT1A3_MOUSE	Q6PIC6			3	83.03	83.03	36.72	34.51	31.04	sp|Q00610|CLH1_HUMAN	Clathrin heavy chain 1 OS=Homo sapiens OX=9606 GN=CLTC PE=1 SV=5	HUMAN	56	Q00610|CLH1_HUMAN	Q00610
	4	69.09	69.09	76.4	76.18	76.18	sp|Q7TMM9|TBB2A_MOUSE	Tubulin beta-2A chain OS=Mus musculus OX=10090 GN=Tubb2a PE=1 SV=1	MOUSE	80	Q7TMM9|TBB2A_MOUSE	Q7TMM9			3	0	83.03	37.52	35.27	31.73	sp|Q00610-2|CLH1_HUMAN	Isoform 2 of Clathrin heavy chain 1 OS=Homo sapiens OX=9606 GN=CLTC	HUMAN	56	Q00610-2|CLH1_HUMAN	Q00610-2
	5	67.3	67.3	53.47	53.35	50.76	sp|P39053-3|DYN1_MOUSE	Isoform 3 of Dynamin-1 OS=Mus musculus OX=10090 GN=Dnm1	MOUSE	51	P39053-3|DYN1_MOUSE	P39053-3			4	66.2	66.2	66.83	64.84	61.86	sp|P61764-2|STXB1_HUMAN	Isoform 2 of Syntaxin-binding protein 1 OS=Homo sapiens OX=9606 GN=STXBP1	HUMAN	52	P61764-2|STXB1_HUMAN	P61764-2
	6	64.18	64.18	65.82	63.47	61.95	sp|O08599|STXB1_MOUSE	Syntaxin-binding protein 1 OS=Mus musculus OX=10090 GN=Stxbp1 PE=1 SV=2	MOUSE	52	O08599|STXB1_MOUSE	O08599			5	63.25	63.25	86.49	83.78	83.78	sp|P04350|TBB4A_HUMAN	Tubulin beta-4A chain OS=Homo sapiens OX=9606 GN=TUBB4A PE=1 SV=2	HUMAN	95	P04350|TBB4A_HUMAN	P04350
	6	0	62.35	60.53	58.21	56.72	sp|O08599-2|STXB1_MOUSE	Isoform 2 of Syntaxin-binding protein 1 OS=Mus musculus OX=10090 GN=Stxbp1	MOUSE	49	O08599-2|STXB1_MOUSE	O08599-2			6	62.16	62.24	44.02	40.59	40.59	sp|P50993|AT1A2_HUMAN	Sodium/potassium-transporting ATPase subunit alpha-2 OS=Homo sapiens OX=9606 GN=ATP1A2 PE=1 SV=1	HUMAN	55	P50993|AT1A2_HUMAN	P50993
	7	62.18	62.18	79.9	79.02	79.02	sp|O08553|DPYL2_MOUSE	Dihydropyrimidinase-related protein 2 OS=Mus musculus OX=10090 GN=Dpysl2 PE=1 SV=2	MOUSE	62	O08553|DPYL2_MOUSE	O08553			7	61.91	62.05	71.75	69.68	69.3	sp|P14618-2|KPYM_HUMAN	Isoform M1 of Pyruvate kinase PKM OS=Homo sapiens OX=9606 GN=PKM	HUMAN	50	P14618-2|KPYM_HUMAN	P14618-2
	8	61.22	61.35	62.1	61.83	53.23	sp|P46460|NSF_MOUSE	Vesicle-fusing ATPase OS=Mus musculus OX=10090 GN=Nsf PE=1 SV=2	MOUSE	50	P46460|NSF_MOUSE	P46460			8	61.31	61.46	68.53	67.48	67.48	sp|Q16555|DPYL2_HUMAN	Dihydropyrimidinase-related protein 2 OS=Homo sapiens OX=9606 GN=DPYSL2 PE=1 SV=1	HUMAN	69	Q16555|DPYL2_HUMAN	Q16555
	9	60	60.02	67.8	67.8	67.8	sp|P52480-2|KPYM_MOUSE	Isoform M1 of Pyruvate kinase PKM OS=Mus musculus OX=10090 GN=Pkm	MOUSE	59	P52480-2|KPYM_MOUSE	P52480-2			9	57.16	57.16	77.83	77.83	76.05	sp|P68363|TBA1B_HUMAN	Tubulin alpha-1B chain OS=Homo sapiens OX=9606 GN=TUBA1B PE=1 SV=1	HUMAN	79	P68363|TBA1B_HUMAN	P68363
	10	57.29	57.29	63.64	63.64	63.64	sp|P68369|TBA1A_MOUSE	Tubulin alpha-1A chain OS=Mus musculus OX=10090 GN=Tuba1a PE=1 SV=1	MOUSE	60	P68369|TBA1A_MOUSE	P68369			10	50.94	50.94	77.31	77.31	77.31	sp|P04406|G3P_HUMAN	Glyceraldehyde-3-phosphate dehydrogenase OS=Homo sapiens OX=9606 GN=GAPDH PE=1 SV=3	HUMAN	57	P04406|G3P_HUMAN	P04406
	11	54.81	54.81	74.23	68.07	66.13	sp|P50516|VATA_MOUSE	V-type proton ATPase catalytic subunit A OS=Mus musculus OX=10090 GN=Atp6v1a PE=1 SV=2	MOUSE	43	P50516|VATA_MOUSE	P50516			11	48.04	48.04	81.6	81.33	76.27	sp|P60709|ACTB_HUMAN	Actin, cytoplasmic 1 OS=Homo sapiens OX=9606 GN=ACTB PE=1 SV=1	HUMAN	49	P60709|ACTB_HUMAN	P60709
	12	54.66	54.69	60.22	57.89	55.26	sp|P63017|HSP7C_MOUSE	Heat shock cognate 71 kDa protein OS=Mus musculus OX=10090 GN=Hspa8 PE=1 SV=1	MOUSE	41	P63017|HSP7C_MOUSE	P63017			11	0	47.69	81.6	81.33	71.73	sp|P63261|ACTG_HUMAN	Actin, cytoplasmic 2 OS=Homo sapiens OX=9606 GN=ACTG1 PE=1 SV=1	HUMAN	48	P63261|ACTG_HUMAN	P63261
	13	52.54	52.54	88.8	82.67	72.27	sp|P63260|ACTG_MOUSE	Actin, cytoplasmic 2 OS=Mus musculus OX=10090 GN=Actg1 PE=1 SV=1	MOUSE	58	P63260|ACTG_MOUSE	P63260			12	46.64	46.64	34.03	34.03	34.03	sp|Q05193|DYN1_HUMAN	Dynamin-1 OS=Homo sapiens OX=9606 GN=DNM1 PE=1 SV=2	HUMAN	34	Q05193|DYN1_HUMAN	Q05193
	13	0	52.54	88.8	82.67	72.27	sp|P63258|ACTG_BOVIN	Actin, cytoplasmic 2 OS=Bos taurus OX=9913 GN=ACTG1 PE=1 SV=1	BOVIN	58	P63258|ACTG_BOVIN	P63258			12	0	46.64	34.55	34.55	34.55	sp|Q05193-3|DYN1_HUMAN	Isoform 3 of Dynamin-1 OS=Homo sapiens OX=9606 GN=DNM1	HUMAN	34	Q05193-3|DYN1_HUMAN	Q05193-3
	13	0	52.52	88.8	78.13	67.73	sp|P60712|ACTB_BOVIN	Actin, cytoplasmic 1 OS=Bos taurus OX=9913 GN=ACTB PE=1 SV=1	BOVIN	57	P60712|ACTB_BOVIN	P60712			13	43.32	43.32	59.74	59.74	59.74	sp|P06576|ATPB_HUMAN	ATP synthase subunit beta, mitochondrial OS=Homo sapiens OX=9606 GN=ATP5F1B PE=1 SV=3	HUMAN	34	P06576|ATPB_HUMAN	P06576
	13	0	52.52	88.8	78.13	67.73	sp|P60710|ACTB_MOUSE	Actin, cytoplasmic 1 OS=Mus musculus OX=10090 GN=Actb PE=1 SV=1	MOUSE	57	P60710|ACTB_MOUSE	P60710			14	42.46	42.5	57.18	55.56	51.85	sp|P14136|GFAP_HUMAN	Glial fibrillary acidic protein OS=Homo sapiens OX=9606 GN=GFAP PE=1 SV=1	HUMAN	45	P14136|GFAP_HUMAN	P14136
	13	0	52.52	88.8	78.13	67.73	sp|P60709|ACTB_HUMAN	Actin, cytoplasmic 1 OS=Homo sapiens OX=9606 GN=ACTB PE=1 SV=1	HUMAN	57	P60709|ACTB_HUMAN	P60709			14	0	42.5	57.31	55.68	51.97	sp|P14136-3|GFAP_HUMAN	Isoform 3 of Glial fibrillary acidic protein OS=Homo sapiens OX=9606 GN=GFAP	HUMAN	45	P14136-3|GFAP_HUMAN	P14136-3
	14	51.71	51.86	73.87	73.87	73.87	sp|P16858|G3P_MOUSE	Glyceraldehyde-3-phosphate dehydrogenase OS=Mus musculus OX=10090 GN=Gapdh PE=1 SV=2	MOUSE	63	P16858|G3P_MOUSE	P16858			14	0	42.5	56.39	54.79	51.14	sp|P14136-2|GFAP_HUMAN	Isoform 2 of Glial fibrillary acidic protein OS=Homo sapiens OX=9606 GN=GFAP	HUMAN	45	P14136-2|GFAP_HUMAN	P14136-2
	15	49.66	49.66	76.37	76.37	76.37	sp|P56480|ATPB_MOUSE	ATP synthase subunit beta, mitochondrial OS=Mus musculus OX=10090 GN=Atp5f1b PE=1 SV=2	MOUSE	42	P56480|ATPB_MOUSE	P56480			15	41.57	41.6	47.06	46.9	42.57	sp|P11142|HSP7C_HUMAN	Heat shock cognate 71 kDa protein OS=Homo sapiens OX=9606 GN=HSPA8 PE=1 SV=1	HUMAN	28	P11142|HSP7C_HUMAN	P11142
	16	49.26	49.31	73.73	73.5	73.5	sp|P17182|ENOA_MOUSE	Alpha-enolase OS=Mus musculus OX=10090 GN=Eno1 PE=1 SV=3	MOUSE	46	P17182|ENOA_MOUSE	P17182			16	41.16	41.26	70.28	70.05	66.59	sp|P06733|ENOA_HUMAN	Alpha-enolase OS=Homo sapiens OX=9606 GN=ENO1 PE=1 SV=2	HUMAN	38	P06733|ENOA_HUMAN	P06733
	17	45.71	45.71	61.9	59.29	57.86	sp|P16330|CN37_MOUSE	2',3'-cyclic-nucleotide 3'-phosphodiesterase OS=Mus musculus OX=10090 GN=Cnp PE=1 SV=3	MOUSE	36	P16330|CN37_MOUSE	P16330			17	39.56	39.56	31.24	27.41	26.33	sp|Q12860|CNTN1_HUMAN	Contactin-1 OS=Homo sapiens OX=9606 GN=CNTN1 PE=1 SV=1	HUMAN	26	Q12860|CNTN1_HUMAN	Q12860
	17	0	45.71	65	62.25	60.75	sp|P16330-2|CN37_MOUSE	Isoform CNPI of 2',3'-cyclic-nucleotide 3'-phosphodiesterase OS=Mus musculus OX=10090 GN=Cnp	MOUSE	36	P16330-2|CN37_MOUSE	P16330-2			17	0	39.56	31.58	27.71	26.61	sp|Q12860-2|CNTN1_HUMAN	Isoform 2 of Contactin-1 OS=Homo sapiens OX=9606 GN=CNTN1	HUMAN	26	Q12860-2|CNTN1_HUMAN	Q12860-2
	18	44	44	22.51	20.19	14.3	sp|Q62261|SPTB2_MOUSE	Spectrin beta chain, non-erythrocytic 1 OS=Mus musculus OX=10090 GN=Sptbn1 PE=1 SV=2	MOUSE	24	Q62261|SPTB2_MOUSE	Q62261			18	38.37	58.26	44.67	41.45	41.25	sp|P05023|AT1A1_HUMAN	Sodium/potassium-transporting ATPase subunit alpha-1 OS=Homo sapiens OX=9606 GN=ATP1A1 PE=1 SV=1	HUMAN	62	P05023|AT1A1_HUMAN	P05023
	18	0	42.47	22.56	20.01	15.69	sp|Q62261-2|SPTB2_MOUSE	Isoform 2 of Spectrin beta chain, non-erythrocytic 1 OS=Mus musculus OX=10090 GN=Sptbn1	MOUSE	24	Q62261-2|SPTB2_MOUSE	Q62261-2			18	0	58.26	44.67	41.45	41.25	sp|P05023-4|AT1A1_HUMAN	Isoform 4 of Sodium/potassium-transporting ATPase subunit alpha-1 OS=Homo sapiens OX=9606 GN=ATP1A1	HUMAN	62	P05023-4|AT1A1_HUMAN	P05023-4
	19	39.9	39.9	55.97	55.97	55.97	sp|P62814|VATB2_MOUSE	V-type proton ATPase subunit B, brain isoform OS=Mus musculus OX=10090 GN=Atp6v1b2 PE=1 SV=1	MOUSE	32	P62814|VATB2_MOUSE	P62814			18	0	58.26	46.07	42.74	42.54	sp|P05023-3|AT1A1_HUMAN	Isoform 3 of Sodium/potassium-transporting ATPase subunit alpha-1 OS=Homo sapiens OX=9606 GN=ATP1A1	HUMAN	62	P05023-3|AT1A1_HUMAN	P05023-3
	20	39.61	39.63	75.07	68.5	68.5	sp|Q04447|KCRB_MOUSE	Creatine kinase B-type OS=Mus musculus OX=10090 GN=Ckb PE=1 SV=1	MOUSE	35	Q04447|KCRB_MOUSE	Q04447			19	38.31	38.35	22.17	21.15	18.92	sp|Q01814-7|AT2B2_HUMAN	Isoform XA of Plasma membrane calcium-transporting ATPase 2 OS=Homo sapiens OX=9606 GN=ATP2B2	HUMAN	21	Q01814-7|AT2B2_HUMAN	Q01814-7
	21	39.04	39.12	33.26	33.26	32.09	sp|P17427|AP2A2_MOUSE	AP-2 complex subunit alpha-2 OS=Mus musculus OX=10090 GN=Ap2a2 PE=1 SV=2	MOUSE	23	P17427|AP2A2_MOUSE	P17427			19	0	38.35	22.44	21.4	19.15	sp|Q01814-4|AT2B2_HUMAN	Isoform ZA of Plasma membrane calcium-transporting ATPase 2 OS=Homo sapiens OX=9606 GN=ATP2B2	HUMAN	21	Q01814-4|AT2B2_HUMAN	Q01814-4
	22	38.17	38.22	60.48	54.25	53.97	sp|O88935|SYN1_MOUSE	Synapsin-1 OS=Mus musculus OX=10090 GN=Syn1 PE=1 SV=2	MOUSE	33	O88935|SYN1_MOUSE	O88935			19	0	38.35	21.86	20.84	18.65	sp|Q01814-3|AT2B2_HUMAN	Isoform YA of Plasma membrane calcium-transporting ATPase 2 OS=Homo sapiens OX=9606 GN=ATP2B2	HUMAN	21	Q01814-3|AT2B2_HUMAN	Q01814-3
	22	0	38.03	62.24	57.01	56.72	sp|O88935-1|SYN1_MOUSE	Isoform Ib of Synapsin-1 OS=Mus musculus OX=10090 GN=Syn1	MOUSE	33	O88935-1|SYN1_MOUSE	O88935-1			19	0	38.35	21.6	20.6	18.43	sp|Q01814-2|AT2B2_HUMAN	Isoform WA of Plasma membrane calcium-transporting ATPase 2 OS=Homo sapiens OX=9606 GN=ATP2B2	HUMAN	21	Q01814-2|AT2B2_HUMAN	Q01814-2
	23	36.86	36.86	47.92	47.74	44.12	sp|Q03265|ATPA_MOUSE	ATP synthase subunit alpha, mitochondrial OS=Mus musculus OX=10090 GN=Atp5f1a PE=1 SV=1	MOUSE	33	Q03265|ATPA_MOUSE	Q03265			19	0	36.41	21.72	18.91	16.81	sp|Q01814|AT2B2_HUMAN	Plasma membrane calcium-transporting ATPase 2 OS=Homo sapiens OX=9606 GN=ATP2B2 PE=1 SV=2	HUMAN	20	Q01814|AT2B2_HUMAN	Q01814
	24	36.61	36.63	76.37	76.37	71.98	sp|P05064|ALDOA_MOUSE	Fructose-bisphosphate aldolase A OS=Mus musculus OX=10090 GN=Aldoa PE=1 SV=2	MOUSE	42	P05064|ALDOA_MOUSE	P05064			19	0	36.41	22.28	19.39	17.24	sp|Q01814-8|AT2B2_HUMAN	Isoform XB of Plasma membrane calcium-transporting ATPase 2 OS=Homo sapiens OX=9606 GN=ATP2B2	HUMAN	20	Q01814-8|AT2B2_HUMAN	Q01814-8
	25	33.73	33.73	36.97	33.15	32.2	sp|P07901|HS90A_MOUSE	Heat shock protein HSP 90-alpha OS=Mus musculus OX=10090 GN=Hsp90aa1 PE=1 SV=4	MOUSE	23	P07901|HS90A_MOUSE	P07901			19	0	36.41	22.54	19.62	17.45	sp|Q01814-6|AT2B2_HUMAN	Isoform ZB of Plasma membrane calcium-transporting ATPase 2 OS=Homo sapiens OX=9606 GN=ATP2B2	HUMAN	20	Q01814-6|AT2B2_HUMAN	Q01814-6
	26	32.28	32.28	66.1	62.71	60.53	sp|P05201|AATC_MOUSE	Aspartate aminotransferase, cytoplasmic OS=Mus musculus OX=10090 GN=Got1 PE=1 SV=3	MOUSE	21	P05201|AATC_MOUSE	P05201			19	0	36.41	21.97	19.12	17.01	sp|Q01814-5|AT2B2_HUMAN	Isoform YB of Plasma membrane calcium-transporting ATPase 2 OS=Homo sapiens OX=9606 GN=ATP2B2	HUMAN	20	Q01814-5|AT2B2_HUMAN	Q01814-5
	27	32.07	32.08	29.56	27.21	23.69	sp|Q9DBG3|AP2B1_MOUSE	AP-2 complex subunit beta OS=Mus musculus OX=10090 GN=Ap2b1 PE=1 SV=1	MOUSE	18	Q9DBG3|AP2B1_MOUSE	Q9DBG3			20	34.04	34.04	49.51	44.62	44.62	sp|P21281|VATB2_HUMAN	V-type proton ATPase subunit B, brain isoform OS=Homo sapiens OX=9606 GN=ATP6V1B2 PE=1 SV=3	HUMAN	23	P21281|VATB2_HUMAN	P21281
	27	0	32.08	29.13	26.81	23.34	sp|Q9DBG3-2|AP2B1_MOUSE	Isoform 2 of AP-2 complex subunit beta OS=Mus musculus OX=10090 GN=Ap2b1	MOUSE	18	Q9DBG3-2|AP2B1_MOUSE	Q9DBG3-2			21	33.84	34.49	51.38	49.76	42.14	sp|P38606|VATA_HUMAN	V-type proton ATPase catalytic subunit A OS=Homo sapiens OX=9606 GN=ATP6V1A PE=1 SV=2	HUMAN	24	P38606|VATA_HUMAN	P38606
	28	32.06	32.12	45.51	34.23	34.23	sp|Q99KI0|ACON_MOUSE	Aconitate hydratase, mitochondrial OS=Mus musculus OX=10090 GN=Aco2 PE=1 SV=1	MOUSE	22	Q99KI0|ACON_MOUSE	Q99KI0			21	0	34.49	54.28	52.57	44.52	sp|P38606-2|VATA_HUMAN	Isoform 2 of V-type proton ATPase catalytic subunit A OS=Homo sapiens OX=9606 GN=ATP6V1A	HUMAN	24	P38606-2|VATA_HUMAN	P38606-2
	29	31.63	31.67	56.51	56.51	56.51	sp|P08249|MDHM_MOUSE	Malate dehydrogenase, mitochondrial OS=Mus musculus OX=10090 GN=Mdh2 PE=1 SV=3	MOUSE	27	P08249|MDHM_MOUSE	P08249			22	33.5	33.51	34.52	33.45	32.27	sp|P11216|PYGB_HUMAN	Glycogen phosphorylase, brain form OS=Homo sapiens OX=9606 GN=PYGB PE=1 SV=5	HUMAN	22	P11216|PYGB_HUMAN	P11216
	30	31.45	31.47	44.52	44.52	44.3	sp|P50396|GDIA_MOUSE	Rab GDP dissociation inhibitor alpha OS=Mus musculus OX=10090 GN=Gdi1 PE=1 SV=3	MOUSE	20	P50396|GDIA_MOUSE	P50396			23	33.05	40.43	77.88	75.81	73.04	sp|P09104|ENOG_HUMAN	Gamma-enolase OS=Homo sapiens OX=9606 GN=ENO2 PE=1 SV=3	HUMAN	45	P09104|ENOG_HUMAN	P09104
	31	31.37	31.43	68.35	68.11	65.71	sp|P09411|PGK1_MOUSE	Phosphoglycerate kinase 1 OS=Mus musculus OX=10090 GN=Pgk1 PE=1 SV=4	MOUSE	21	P09411|PGK1_MOUSE	P09411			24	32.15	32.24	72.18	70.6	66.14	sp|P12277|KCRB_HUMAN	Creatine kinase B-type OS=Homo sapiens OX=9606 GN=CKB PE=1 SV=1	HUMAN	38	P12277|KCRB_HUMAN	P12277
	32	30.41	30.45	44.98	44.98	41.22	sp|P06745|G6PI_MOUSE	Glucose-6-phosphate isomerase OS=Mus musculus OX=10090 GN=Gpi PE=1 SV=4	MOUSE	21	P06745|G6PI_MOUSE	P06745			25	32.09	32.17	26.17	24.32	23.12	sp|P19367|HXK1_HUMAN	Hexokinase-1 OS=Homo sapiens OX=9606 GN=HK1 PE=1 SV=3	HUMAN	22	P19367|HXK1_HUMAN	P19367
	33	30.15	30.22	55.02	52.51	50.84	sp|P11798|KCC2A_MOUSE	Calcium/calmodulin-dependent protein kinase type II subunit alpha OS=Mus musculus OX=10090 GN=Camk2a PE=1 SV=2	MOUSE	25	P11798|KCC2A_MOUSE	P11798			25	0	32.17	26.52	24.64	23.43	sp|P19367-4|HXK1_HUMAN	Isoform 4 of Hexokinase-1 OS=Homo sapiens OX=9606 GN=HK1	HUMAN	22	P19367-4|HXK1_HUMAN	P19367-4
	34	30.08	55.52	38.51	36.46	35.58	sp|Q8VDN2|AT1A1_MOUSE	Sodium/potassium-transporting ATPase subunit alpha-1 OS=Mus musculus OX=10090 GN=Atp1a1 PE=1 SV=1	MOUSE	55	Q8VDN2|AT1A1_MOUSE	Q8VDN2			25	0	32.17	26.06	24.21	23.02	sp|P19367-3|HXK1_HUMAN	Isoform 3 of Hexokinase-1 OS=Homo sapiens OX=9606 GN=HK1	HUMAN	22	P19367-3|HXK1_HUMAN	P19367-3
	35	30.03	30.12	69.39	69.39	62.45	sp|P63102|1433Z_RAT	14-3-3 protein zeta/delta OS=Rattus norvegicus OX=10116 GN=Ywhaz PE=1 SV=1	RAT	27	P63102|1433Z_RAT	P63102			25	0	32.17	26.2	24.34	23.14	sp|P19367-2|HXK1_HUMAN	Isoform 2 of Hexokinase-1 OS=Homo sapiens OX=9606 GN=HK1	HUMAN	22	P19367-2|HXK1_HUMAN	P19367-2
	35	0	30.12	69.39	69.39	62.45	sp|P63101|1433Z_MOUSE	14-3-3 protein zeta/delta OS=Mus musculus OX=10090 GN=Ywhaz PE=1 SV=1	MOUSE	27	P63101|1433Z_MOUSE	P63101			26	31.18	31.26	62.83	61.15	52.52	sp|P00558|PGK1_HUMAN	Phosphoglycerate kinase 1 OS=Homo sapiens OX=9606 GN=PGK1 PE=1 SV=3	HUMAN	25	P00558|PGK1_HUMAN	P00558
	35	0	27.96	69.39	64.49	57.55	sp|P63104|1433Z_HUMAN	14-3-3 protein zeta/delta OS=Homo sapiens OX=9606 GN=YWHAZ PE=1 SV=1	HUMAN	25	P63104|1433Z_HUMAN	P63104			27	30.43	30.44	37.98	36.07	35.79	sp|P07900|HS90A_HUMAN	Heat shock protein HSP 90-alpha OS=Homo sapiens OX=9606 GN=HSP90AA1 PE=1 SV=5	HUMAN	23	P07900|HS90A_HUMAN	P07900
	36	29.61	62.41	40.78	39.61	35.98	sp|Q6PIE5|AT1A2_MOUSE	Sodium/potassium-transporting ATPase subunit alpha-2 OS=Mus musculus OX=10090 GN=Atp1a2 PE=1 SV=1	MOUSE	57	Q6PIE5|AT1A2_MOUSE	Q6PIE5			27	0	30.44	32.55	30.91	30.68	sp|P07900-2|HS90A_HUMAN	Isoform 2 of Heat shock protein HSP 90-alpha OS=Homo sapiens OX=9606 GN=HSP90AA1	HUMAN	23	P07900-2|HS90A_HUMAN	P07900-2
	37	29.46	29.56	55.37	55.37	55.37	sp|P18872|GNAO_MOUSE	Guanine nucleotide-binding protein G(o) subunit alpha OS=Mus musculus OX=10090 GN=Gnao1 PE=1 SV=3	MOUSE	25	P18872|GNAO_MOUSE	P18872			28	30.3	30.33	50.34	43.85	41.16	sp|P60028|GDIA_PANTR	Rab GDP dissociation inhibitor alpha OS=Pan troglodytes OX=9598 GN=GDI1 PE=2 SV=1	PANTR	32	P60028|GDIA_PANTR	P60028
	38	28.55	28.56	24.2	24.08	22.65	sp|Q9Z1G4|VPP1_MOUSE	V-type proton ATPase 116 kDa subunit a isoform 1 OS=Mus musculus OX=10090 GN=Atp6v0a1 PE=1 SV=3	MOUSE	16	Q9Z1G4|VPP1_MOUSE	Q9Z1G4			28	0	30.33	50.34	43.85	41.16	sp|P31150|GDIA_HUMAN	Rab GDP dissociation inhibitor alpha OS=Homo sapiens OX=9606 GN=GDI1 PE=1 SV=2	HUMAN	32	P31150|GDIA_HUMAN	P31150
	38	0	28.56	24.4	24.28	22.84	sp|Q9Z1G4-3|VPP1_MOUSE	Isoform A1-III of V-type proton ATPase 116 kDa subunit a isoform 1 OS=Mus musculus OX=10090 GN=Atp6v0a1	MOUSE	16	Q9Z1G4-3|VPP1_MOUSE	Q9Z1G4-3			29	29.8	29.82	44.12	43.76	39.42	sp|P25705|ATPA_HUMAN	ATP synthase subunit alpha, mitochondrial OS=Homo sapiens OX=9606 GN=ATP5F1A PE=1 SV=1	HUMAN	25	P25705|ATPA_HUMAN	P25705
	38	0	28.56	24.22	24.11	22.67	sp|Q9Z1G4-2|VPP1_MOUSE	Isoform A1-I of V-type proton ATPase 116 kDa subunit a isoform 1 OS=Mus musculus OX=10090 GN=Atp6v0a1	MOUSE	16	Q9Z1G4-2|VPP1_MOUSE	Q9Z1G4-2			29	0	27.79	45.92	45.53	40.76	sp|P25705-2|ATPA_HUMAN	Isoform 2 of ATP synthase subunit alpha, mitochondrial OS=Homo sapiens OX=9606 GN=ATP5F1A	HUMAN	23	P25705-2|ATPA_HUMAN	P25705-2
	39	28	28	15.61	15.61	15.61	sp|Q9R0K7|AT2B2_MOUSE	Plasma membrane calcium-transporting ATPase 2 OS=Mus musculus OX=10090 GN=Atp2b2 PE=1 SV=2	MOUSE	14	Q9R0K7|AT2B2_MOUSE	Q9R0K7			30	28.63	33.97	44.93	44.62	41.97	sp|P0DMV9|HS71B_HUMAN	Heat shock 70 kDa protein 1B OS=Homo sapiens OX=9606 GN=HSPA1B PE=1 SV=1	HUMAN	21	P0DMV9|HS71B_HUMAN	P0DMV9
	40	27.68	27.69	20.49	20.29	18.33	sp|P12960|CNTN1_MOUSE	Contactin-1 OS=Mus musculus OX=10090 GN=Cntn1 PE=1 SV=1	MOUSE	16	P12960|CNTN1_MOUSE	P12960			30	0	33.97	44.93	44.62	41.97	sp|P0DMV8|HS71A_HUMAN	Heat shock 70 kDa protein 1A OS=Homo sapiens OX=9606 GN=HSPA1A PE=1 SV=1	HUMAN	21	P0DMV8|HS71A_HUMAN	P0DMV8
	41	27.32	27.37	61.16	51.4	51.4	sp|P05202|AATM_MOUSE	Aspartate aminotransferase, mitochondrial OS=Mus musculus OX=10090 GN=Got2 PE=1 SV=1	MOUSE	21	P05202|AATM_MOUSE	P05202			31	28.41	28.42	62.43	61.02	57.34	sp|P09471|GNAO_HUMAN	Guanine nucleotide-binding protein G(o) subunit alpha OS=Homo sapiens OX=9606 GN=GNAO1 PE=1 SV=4	HUMAN	30	P09471|GNAO_HUMAN	P09471
	42	27.29	27.34	24.33	22.69	21.05	sp|P17710|HXK1_MOUSE	Hexokinase-1 OS=Mus musculus OX=10090 GN=Hk1 PE=1 SV=3	MOUSE	18	P17710|HXK1_MOUSE	P17710			32	27.37	27.39	28.09	27.96	26.48	sp|P46459|NSF_HUMAN	Vesicle-fusing ATPase OS=Homo sapiens OX=9606 GN=NSF PE=1 SV=3	HUMAN	19	P46459|NSF_HUMAN	P46459
	42	0	27.34	25.7	23.97	22.23	sp|P17710-4|HXK1_MOUSE	Isoform HK1-SC of Hexokinase-1 OS=Mus musculus OX=10090 GN=Hk1	MOUSE	18	P17710-4|HXK1_MOUSE	P17710-4			32	0	25.35	29.5	29.35	27.64	sp|P46459-2|NSF_HUMAN	Isoform 2 of Vesicle-fusing ATPase OS=Homo sapiens OX=9606 GN=NSF	HUMAN	18	P46459-2|NSF_HUMAN	P46459-2
	42	0	27.34	25.82	24.07	22.33	sp|P17710-3|HXK1_MOUSE	Isoform HK1 of Hexokinase-1 OS=Mus musculus OX=10090 GN=Hk1	MOUSE	18	P17710-3|HXK1_MOUSE	P17710-3			33	26.83	59.21	44.72	40.57	39.98	sp|P13637|AT1A3_HUMAN	Sodium/potassium-transporting ATPase subunit alpha-3 OS=Homo sapiens OX=9606 GN=ATP1A3 PE=1 SV=3	HUMAN	61	P13637|AT1A3_HUMAN	P13637
	42	0	27.34	25.08	23.39	21.69	sp|P17710-2|HXK1_MOUSE	Isoform HK1-SB of Hexokinase-1 OS=Mus musculus OX=10090 GN=Hk1	MOUSE	18	P17710-2|HXK1_MOUSE	P17710-2			33	0	59.21	44.15	40.06	39.47	sp|P13637-3|AT1A3_HUMAN	Isoform 3 of Sodium/potassium-transporting ATPase subunit alpha-3 OS=Homo sapiens OX=9606 GN=ATP1A3	HUMAN	61	P13637-3|AT1A3_HUMAN	P13637-3
	43	26.39	33.33	50.17	48.95	46.15	sp|P97427|DPYL1_MOUSE	Dihydropyrimidinase-related protein 1 OS=Mus musculus OX=10090 GN=Crmp1 PE=1 SV=1	MOUSE	24	P97427|DPYL1_MOUSE	P97427			33	0	59.21	44.24	40.14	39.55	sp|P13637-2|AT1A3_HUMAN	Isoform 2 of Sodium/potassium-transporting ATPase subunit alpha-3 OS=Homo sapiens OX=9606 GN=ATP1A3	HUMAN	61	P13637-2|AT1A3_HUMAN	P13637-2
	44	25.95	25.97	7.558	6.266	5.103	sp|Q9JHU4|DYHC1_MOUSE	Cytoplasmic dynein 1 heavy chain 1 OS=Mus musculus OX=10090 GN=Dync1h1 PE=1 SV=2	MOUSE	14	Q9JHU4|DYHC1_MOUSE	Q9JHU4			34	26.39	26.42	50	46.77	42.11	sp|P06744|G6PI_HUMAN	Glucose-6-phosphate isomerase OS=Homo sapiens OX=9606 GN=GPI PE=1 SV=4	HUMAN	25	P06744|G6PI_HUMAN	P06744
	45	24.75	24.79	38.57	37	37	sp|P63038|CH60_MOUSE	60 kDa heat shock protein, mitochondrial OS=Mus musculus OX=10090 GN=Hspd1 PE=1 SV=1	MOUSE	19	P63038|CH60_MOUSE	P63038			34	0	24.37	43.23	40.07	35.5	sp|P06744-2|G6PI_HUMAN	Isoform 2 of Glucose-6-phosphate isomerase OS=Homo sapiens OX=9606 GN=GPI	HUMAN	23	P06744-2|G6PI_HUMAN	P06744-2
	46	24	24	50	50	50	sp|P61264|STX1B_MOUSE	Syntaxin-1B OS=Mus musculus OX=10090 GN=Stx1b PE=1 SV=1	MOUSE	18	P61264|STX1B_MOUSE	P61264			35	26.3	26.34	80.72	73.49	73.49	sp|P60174-1|TPIS_HUMAN	Isoform 2 of Triosephosphate isomerase OS=Homo sapiens OX=9606 GN=TPI1	HUMAN	28	P60174-1|TPIS_HUMAN	P60174-1
	47	23.36	23.36	68.46	68.46	68.46	sp|P28663|SNAB_MOUSE	Beta-soluble NSF attachment protein OS=Mus musculus OX=10090 GN=Napb PE=1 SV=2	MOUSE	16	P28663|SNAB_MOUSE	P28663			35	0	26.22	70.28	63.99	63.99	sp|P60174|TPIS_HUMAN	Triosephosphate isomerase OS=Homo sapiens OX=9606 GN=TPI1 PE=1 SV=3	HUMAN	28	P60174|TPIS_HUMAN	P60174
	48	22.95	22.96	48.8	48.8	43.71	sp|P16125|LDHB_MOUSE	L-lactate dehydrogenase B chain OS=Mus musculus OX=10090 GN=Ldhb PE=1 SV=2	MOUSE	16	P16125|LDHB_MOUSE	P16125			36	25.17	25.19	58.68	56.6	56.6	sp|P61266|STX1B_HUMAN	Syntaxin-1B OS=Homo sapiens OX=9606 GN=STX1B PE=1 SV=1	HUMAN	24	P61266|STX1B_HUMAN	P61266
	49	22.55	22.57	44.08	40.79	40.79	sp|P14094|AT1B1_MOUSE	Sodium/potassium-transporting ATPase subunit beta-1 OS=Mus musculus OX=10090 GN=Atp1b1 PE=1 SV=1	MOUSE	22	P14094|AT1B1_MOUSE	P14094			36	0	25.19	61.01	58.84	58.84	sp|P61266-2|STX1B_HUMAN	Isoform 2 of Syntaxin-1B OS=Homo sapiens OX=9606 GN=STX1B	HUMAN	24	P61266-2|STX1B_HUMAN	P61266-2
	50	22.01	22.01	20.84	19.23	19.23	sp|Q01853|TERA_MOUSE	Transitional endoplasmic reticulum ATPase OS=Mus musculus OX=10090 GN=Vcp PE=1 SV=4	MOUSE	12	Q01853|TERA_MOUSE	Q01853			37	24.97	24.98	72.82	64.09	64.09	sp|Q9H115|SNAB_HUMAN	Beta-soluble NSF attachment protein OS=Homo sapiens OX=9606 GN=NAPB PE=1 SV=2	HUMAN	18	Q9H115|SNAB_HUMAN	Q9H115
	50	0	22.01	20.84	19.23	19.23	sp|P55072|TERA_HUMAN	Transitional endoplasmic reticulum ATPase OS=Homo sapiens OX=9606 GN=VCP PE=1 SV=4	HUMAN	12	P55072|TERA_HUMAN	P55072			38	24.86	24.91	68.41	66.21	57.14	sp|P09972|ALDOC_HUMAN	Fructose-bisphosphate aldolase C OS=Homo sapiens OX=9606 GN=ALDOC PE=1 SV=2	HUMAN	25	P09972|ALDOC_HUMAN	P09972
	51	21.8	21.83	45.3	45.3	43.96	sp|P48962|ADT1_MOUSE	ADP/ATP translocase 1 OS=Mus musculus OX=10090 GN=Slc25a4 PE=1 SV=4	MOUSE	17	P48962|ADT1_MOUSE	P48962			39	24.26	24.36	21.86	21.86	21.15	sp|Q93050|VPP1_HUMAN	V-type proton ATPase 116 kDa subunit a isoform 1 OS=Homo sapiens OX=9606 GN=ATP6V0A1 PE=1 SV=3	HUMAN	15	Q93050|VPP1_HUMAN	Q93050
	52	21.68	21.7	58.78	55.74	55.74	sp|Q60932|VDAC1_MOUSE	Voltage-dependent anion-selective channel protein 1 OS=Mus musculus OX=10090 GN=Vdac1 PE=1 SV=3	MOUSE	14	Q60932|VDAC1_MOUSE	Q60932			39	0	24.36	21.84	21.84	21.12	sp|Q93050-3|VPP1_HUMAN	Isoform 3 of V-type proton ATPase 116 kDa subunit a isoform 1 OS=Homo sapiens OX=9606 GN=ATP6V0A1	HUMAN	15	Q93050-3|VPP1_HUMAN	Q93050-3
	52	0	21.7	61.48	58.3	58.3	sp|Q60932-2|VDAC1_MOUSE	Isoform Mt-VDAC1 of Voltage-dependent anion-selective channel protein 1 OS=Mus musculus OX=10090 GN=Vdac1	MOUSE	14	Q60932-2|VDAC1_MOUSE	Q60932-2			39	0	24.36	22.02	22.02	21.3	sp|Q93050-1|VPP1_HUMAN	Isoform 2 of V-type proton ATPase 116 kDa subunit a isoform 1 OS=Homo sapiens OX=9606 GN=ATP6V0A1	HUMAN	15	Q93050-1|VPP1_HUMAN	Q93050-1
	53	21.65	21.71	25.17	25.17	25.17	sp|P43006|EAA2_MOUSE	Excitatory amino acid transporter 2 OS=Mus musculus OX=10090 GN=Slc1a2 PE=1 SV=1	MOUSE	18	P43006|EAA2_MOUSE	P43006			40	23.66	23.7	62.45	62.45	55.1	sp|P63104|1433Z_HUMAN	14-3-3 protein zeta/delta OS=Homo sapiens OX=9606 GN=YWHAZ PE=1 SV=1	HUMAN	21	P63104|1433Z_HUMAN	P63104
	53	0	21.71	25.31	25.31	25.31	sp|P43006-2|EAA2_MOUSE	Isoform Glt-1A of Excitatory amino acid transporter 2 OS=Mus musculus OX=10090 GN=Slc1a2	MOUSE	18	P43006-2|EAA2_MOUSE	P43006-2			41	23.52	23.53	34.26	32.63	32.63	sp|Q969P0|IGSF8_HUMAN	Immunoglobulin superfamily member 8 OS=Homo sapiens OX=9606 GN=IGSF8 PE=1 SV=1	HUMAN	16	Q969P0|IGSF8_HUMAN	Q969P0
	53	0	19.58	23.48	23.48	23.48	sp|P43006-3|EAA2_MOUSE	Isoform Glt-1B of Excitatory amino acid transporter 2 OS=Mus musculus OX=10090 GN=Slc1a2	MOUSE	16	P43006-3|EAA2_MOUSE	P43006-3			41	0	21.5	33.46	31.56	31.56	sp|Q969P0-3|IGSF8_HUMAN	Isoform 3 of Immunoglobulin superfamily member 8 OS=Homo sapiens OX=9606 GN=IGSF8	HUMAN	15	Q969P0-3|IGSF8_HUMAN	Q969P0-3
	54	21.4	21.42	43.11	43.11	43.11	sp|P14152|MDHC_MOUSE	Malate dehydrogenase, cytoplasmic OS=Mus musculus OX=10090 GN=Mdh1 PE=1 SV=3	MOUSE	21	P14152|MDHC_MOUSE	P14152			42	23.12	23.14	54.79	52.1	44.61	sp|P07195|LDHB_HUMAN	L-lactate dehydrogenase B chain OS=Homo sapiens OX=9606 GN=LDHB PE=1 SV=2	HUMAN	22	P07195|LDHB_HUMAN	P07195
	55	21.31	21.39	64.08	64.08	60.68	sp|P60879|SNP25_MOUSE	Synaptosomal-associated protein 25 OS=Mus musculus OX=10090 GN=Snap25 PE=1 SV=1	MOUSE	15	P60879|SNP25_MOUSE	P60879			43	23.06	23.09	52.66	52.66	49.7	sp|P40926|MDHM_HUMAN	Malate dehydrogenase, mitochondrial OS=Homo sapiens OX=9606 GN=MDH2 PE=1 SV=3	HUMAN	17	P40926|MDHM_HUMAN	P40926
	55	0	19.2	57.28	57.28	53.88	sp|P60879-2|SNP25_MOUSE	Isoform 2 of Synaptosomal-associated protein 25 OS=Mus musculus OX=10090 GN=Snap25	MOUSE	13	P60879-2|SNP25_MOUSE	P60879-2			44	22.74	22.77	33.05	28.65	22.41	sp|P17600|SYN1_HUMAN	Synapsin-1 OS=Homo sapiens OX=9606 GN=SYN1 PE=1 SV=3	HUMAN	19	P17600|SYN1_HUMAN	P17600
	56	21.25	62.04	76.58	76.35	72.3	sp|Q9D6F9|TBB4A_MOUSE	Tubulin beta-4A chain OS=Mus musculus OX=10090 GN=Tubb4a PE=1 SV=3	MOUSE	68	Q9D6F9|TBB4A_MOUSE	Q9D6F9			44	0	22.77	34.83	30.19	23.62	sp|P17600-2|SYN1_HUMAN	Isoform IB of Synapsin-1 OS=Homo sapiens OX=9606 GN=SYN1	HUMAN	19	P17600-2|SYN1_HUMAN	P17600-2
	57	21.06	26.17	42.49	40.78	33.28	sp|Q64332|SYN2_MOUSE	Synapsin-2 OS=Mus musculus OX=10090 GN=Syn2 PE=1 SV=2	MOUSE	22	Q64332|SYN2_MOUSE	Q64332			45	22.31	22.32	30.54	30.54	30.54	sp|P10809|CH60_HUMAN	60 kDa heat shock protein, mitochondrial OS=Homo sapiens OX=9606 GN=HSPD1 PE=1 SV=2	HUMAN	17	P10809|CH60_HUMAN	P10809
	57	0	25.2	45.3	45.09	40.71	sp|Q64332-2|SYN2_MOUSE	Isoform IIb of Synapsin-2 OS=Mus musculus OX=10090 GN=Syn2	MOUSE	22	Q64332-2|SYN2_MOUSE	Q64332-2			46	21.87	24.09	49.4	47.96	45.56	sp|P12532|KCRU_HUMAN	Creatine kinase U-type, mitochondrial OS=Homo sapiens OX=9606 GN=CKMT1A PE=1 SV=1	HUMAN	17	P12532|KCRU_HUMAN	P12532
	58	20.83	20.87	56.67	56.67	56.67	sp|P99029|PRDX5_MOUSE	Peroxiredoxin-5, mitochondrial OS=Mus musculus OX=10090 GN=Prdx5 PE=1 SV=2	MOUSE	14	P99029|PRDX5_MOUSE	P99029			47	21.8	21.91	71.18	71.18	71.18	sp|P62873|GBB1_HUMAN	Guanine nucleotide-binding protein G(I)/G(S)/G(T) subunit beta-1 OS=Homo sapiens OX=9606 GN=GNB1 PE=1 SV=3	HUMAN	30	P62873|GBB1_HUMAN	P62873
	58	0	20.87	73.46	73.46	73.46	sp|P99029-2|PRDX5_MOUSE	Isoform Cytoplasmic+peroxisomal of Peroxiredoxin-5, mitochondrial OS=Mus musculus OX=10090 GN=Prdx5	MOUSE	14	P99029-2|PRDX5_MOUSE	P99029-2			47	0	20.37	65.96	65.96	65.96	sp|P62873-2|GBB1_HUMAN	Isoform 2 of Guanine nucleotide-binding protein G(I)/G(S)/G(T) subunit beta-1 OS=Homo sapiens OX=9606 GN=GNB1	HUMAN	27	P62873-2|GBB1_HUMAN	P62873-2
	59	20.61	20.68	43.16	43.16	40.75	sp|P15105|GLNA_MOUSE	Glutamine synthetase OS=Mus musculus OX=10090 GN=Glul PE=1 SV=6	MOUSE	13	P15105|GLNA_MOUSE	P15105			48	21.74	21.86	43.47	38.48	38.48	sp|P09543|CN37_HUMAN	2',3'-cyclic-nucleotide 3'-phosphodiesterase OS=Homo sapiens OX=9606 GN=CNP PE=1 SV=2	HUMAN	14	P09543|CN37_HUMAN	P09543
	60	20.58	20.66	66.46	66.46	66.46	sp|P17742|PPIA_MOUSE	Peptidyl-prolyl cis-trans isomerase A OS=Mus musculus OX=10090 GN=Ppia PE=1 SV=2	MOUSE	19	P17742|PPIA_MOUSE	P17742			48	0	21.86	45.64	40.4	40.4	sp|P09543-2|CN37_HUMAN	Isoform CNPI of 2',3'-cyclic-nucleotide 3'-phosphodiesterase OS=Homo sapiens OX=9606 GN=CNP	HUMAN	14	P09543-2|CN37_HUMAN	P09543-2
	61	20.4	20.62	58.64	58.64	57.73	sp|P63011|RAB3A_MOUSE	Ras-related protein Rab-3A OS=Mus musculus OX=10090 GN=Rab3a PE=1 SV=1	MOUSE	16	P63011|RAB3A_MOUSE	P63011			49	21.2	21.23	70.91	66.67	66.67	sp|P62937|PPIA_HUMAN	Peptidyl-prolyl cis-trans isomerase A OS=Homo sapiens OX=9606 GN=PPIA PE=1 SV=2	HUMAN	20	P62937|PPIA_HUMAN	P62937
	62	20.33	30.98	66.59	64.98	64.98	sp|P17183|ENOG_MOUSE	Gamma-enolase OS=Mus musculus OX=10090 GN=Eno2 PE=1 SV=2	MOUSE	30	P17183|ENOG_MOUSE	P17183			50	19.15	57.52	83.15	78.88	78.88	sp|Q13885|TBB2A_HUMAN	Tubulin beta-2A chain OS=Homo sapiens OX=9606 GN=TUBB2A PE=1 SV=1	HUMAN	75	Q13885|TBB2A_HUMAN	Q13885
	63	20.12	20.14	65.35	64.96	64.96	sp|Q9DBJ1|PGAM1_MOUSE	Phosphoglycerate mutase 1 OS=Mus musculus OX=10090 GN=Pgam1 PE=1 SV=3	MOUSE	15	Q9DBJ1|PGAM1_MOUSE	Q9DBJ1			51	18.82	18.86	34.36	34.36	22.51	sp|P21579|SYT1_HUMAN	Synaptotagmin-1 OS=Homo sapiens OX=9606 GN=SYT1 PE=1 SV=1	HUMAN	10	P21579|SYT1_HUMAN	P21579
	64	20.06	20.07	43.19	37.28	37.28	sp|Q8VDQ8|SIR2_MOUSE	NAD-dependent protein deacetylase sirtuin-2 OS=Mus musculus OX=10090 GN=Sirt2 PE=1 SV=2	MOUSE	11	Q8VDQ8|SIR2_MOUSE	Q8VDQ8			52	18.39	18.4	42.13	42.13	39.95	sp|P17174|AATC_HUMAN	Aspartate aminotransferase, cytoplasmic OS=Homo sapiens OX=9606 GN=GOT1 PE=1 SV=3	HUMAN	10	P17174|AATC_HUMAN	P17174
	64	0	20.07	47.73	41.19	41.19	sp|Q8VDQ8-2|SIR2_MOUSE	Isoform 2 of NAD-dependent protein deacetylase sirtuin-2 OS=Mus musculus OX=10090 GN=Sirt2	MOUSE	11	Q8VDQ8-2|SIR2_MOUSE	Q8VDQ8-2			52	0	16.33	39.54	39.54	37.24	sp|P17174-2|AATC_HUMAN	Isoform 2 of Aspartate aminotransferase, cytoplasmic OS=Homo sapiens OX=9606 GN=GOT1	HUMAN	9	P17174-2|AATC_HUMAN	P17174-2
	65	20.04	20.87	44.72	38.2	37.04	sp|P63328|PP2BA_MOUSE	Serine/threonine-protein phosphatase 2B catalytic subunit alpha isoform OS=Mus musculus OX=10090 GN=Ppp3ca PE=1 SV=1	MOUSE	15	P63328|PP2BA_MOUSE	P63328			53	18.12	18.15	68.9	64.57	64.57	sp|P18669|PGAM1_HUMAN	Phosphoglycerate mutase 1 OS=Homo sapiens OX=9606 GN=PGAM1 PE=1 SV=2	HUMAN	13	P18669|PGAM1_HUMAN	P18669
	66	19.57	22.03	54.82	54.82	52.41	sp|P06151|LDHA_MOUSE	L-lactate dehydrogenase A chain OS=Mus musculus OX=10090 GN=Ldha PE=1 SV=3	MOUSE	18	P06151|LDHA_MOUSE	P06151			54	18.09	18.15	42.81	42.81	42.81	sp|P40925|MDHC_HUMAN	Malate dehydrogenase, cytoplasmic OS=Homo sapiens OX=9606 GN=MDH1 PE=1 SV=4	HUMAN	16	P40925|MDHC_HUMAN	P40925
	67	19.54	19.59	38.78	38.55	36.73	sp|Q61644|PACN1_MOUSE	Protein kinase C and casein kinase substrate in neurons protein 1 OS=Mus musculus OX=10090 GN=Pacsin1 PE=1 SV=1	MOUSE	13	Q61644|PACN1_MOUSE	Q61644			54	0	18.15	40.63	40.63	40.63	sp|P40925-3|MDHC_HUMAN	Isoform 3 of Malate dehydrogenase, cytoplasmic OS=Homo sapiens OX=9606 GN=MDH1	HUMAN	16	P40925-3|MDHC_HUMAN	P40925-3
	68	19.24	19.33	20.63	19.19	16.86	sp|P13595|NCAM1_MOUSE	Neural cell adhesion molecule 1 OS=Mus musculus OX=10090 GN=Ncam1 PE=1 SV=3	MOUSE	14	P13595|NCAM1_MOUSE	P13595			55	17.94	20.09	68.41	68.13	59.07	sp|P04075|ALDOA_HUMAN	Fructose-bisphosphate aldolase A OS=Homo sapiens OX=9606 GN=ALDOA PE=1 SV=2	HUMAN	22	P04075|ALDOA_HUMAN	P04075
	68	0	19.33	27.12	25.24	22.17	sp|P13595-2|NCAM1_MOUSE	Isoform 2 of Neural cell adhesion molecule 1 OS=Mus musculus OX=10090 GN=Ncam1	MOUSE	14	P13595-2|NCAM1_MOUSE	P13595-2			55	0	20.09	59.57	59.33	51.44	sp|P04075-2|ALDOA_HUMAN	Isoform 2 of Fructose-bisphosphate aldolase A OS=Homo sapiens OX=9606 GN=ALDOA	HUMAN	22	P04075-2|ALDOA_HUMAN	P04075-2
	69	19.13	19.22	54.12	50.29	45.29	sp|P62874|GBB1_MOUSE	Guanine nucleotide-binding protein G(I)/G(S)/G(T) subunit beta-1 OS=Mus musculus OX=10090 GN=Gnb1 PE=1 SV=3	MOUSE	14	P62874|GBB1_MOUSE	P62874			56	17.92	17.96	18.32	18.32	18.32	sp|Q13554|KCC2B_HUMAN	Calcium/calmodulin-dependent protein kinase type II subunit beta OS=Homo sapiens OX=9606 GN=CAMK2B PE=1 SV=3	HUMAN	9	Q13554|KCC2B_HUMAN	Q13554
	70	18.97	19.1	24.39	18.05	14.08	sp|Q02053|UBA1_MOUSE	Ubiquitin-like modifier-activating enzyme 1 OS=Mus musculus OX=10090 GN=Uba1 PE=1 SV=1	MOUSE	10	Q02053|UBA1_MOUSE	Q02053			56	0	17.96	23.6	23.6	23.6	sp|Q13554-8|KCC2B_HUMAN	Isoform 8 of Calcium/calmodulin-dependent protein kinase type II subunit beta OS=Homo sapiens OX=9606 GN=CAMK2B	HUMAN	9	Q13554-8|KCC2B_HUMAN	Q13554-8
	71	18.9	18.97	45.47	43.1	38.36	sp|Q9CZU6|CISY_MOUSE	Citrate synthase, mitochondrial OS=Mus musculus OX=10090 GN=Cs PE=1 SV=1	MOUSE	11	Q9CZU6|CISY_MOUSE	Q9CZU6			56	0	17.96	27.17	27.17	27.17	sp|Q13554-7|KCC2B_HUMAN	Isoform 7 of Calcium/calmodulin-dependent protein kinase type II subunit beta OS=Homo sapiens OX=9606 GN=CAMK2B	HUMAN	9	Q13554-7|KCC2B_HUMAN	Q13554-7
	72	18.64	18.79	87.17	87.17	73.89	sp|Q91XV3|BASP1_MOUSE	Brain acid soluble protein 1 OS=Mus musculus OX=10090 GN=Basp1 PE=1 SV=3	MOUSE	15	Q91XV3|BASP1_MOUSE	Q91XV3			56	0	17.96	23.55	23.55	23.55	sp|Q13554-5|KCC2B_HUMAN	Isoform 5 of Calcium/calmodulin-dependent protein kinase type II subunit beta OS=Homo sapiens OX=9606 GN=CAMK2B	HUMAN	9	Q13554-5|KCC2B_HUMAN	Q13554-5
	73	18.23	21.94	52.89	46.01	43.25	sp|P05063|ALDOC_MOUSE	Fructose-bisphosphate aldolase C OS=Mus musculus OX=10090 GN=Aldoc PE=1 SV=4	MOUSE	14	P05063|ALDOC_MOUSE	P05063			56	0	17.96	25.47	25.47	25.47	sp|Q13554-4|KCC2B_HUMAN	Isoform 3 of Calcium/calmodulin-dependent protein kinase type II subunit beta OS=Homo sapiens OX=9606 GN=CAMK2B	HUMAN	9	Q13554-4|KCC2B_HUMAN	Q13554-4
	74	18.08	18.08	63.54	63.54	63.54	sp|P61205|ARF3_MOUSE	ADP-ribosylation factor 3 OS=Mus musculus OX=10090 GN=Arf3 PE=2 SV=2	MOUSE	14	P61205|ARF3_MOUSE	P61205			56	0	17.96	24.25	24.25	24.25	sp|Q13554-3|KCC2B_HUMAN	Isoform 2 of Calcium/calmodulin-dependent protein kinase type II subunit beta OS=Homo sapiens OX=9606 GN=CAMK2B	HUMAN	9	Q13554-3|KCC2B_HUMAN	Q13554-3
	75	18.04	19.7	43.3	43.06	43.06	sp|P30275|KCRU_MOUSE	Creatine kinase U-type, mitochondrial OS=Mus musculus OX=10090 GN=Ckmt1 PE=1 SV=1	MOUSE	13	P30275|KCRU_MOUSE	P30275			56	0	17.96	22.51	22.51	22.51	sp|Q13554-2|KCC2B_HUMAN	Isoform 1 of Calcium/calmodulin-dependent protein kinase type II subunit beta OS=Homo sapiens OX=9606 GN=CAMK2B	HUMAN	9	Q13554-2|KCC2B_HUMAN	Q13554-2
	76	17.87	17.99	16.78	13.88	13.88	sp|Q91V14|S12A5_MOUSE	Solute carrier family 12 member 5 OS=Mus musculus OX=10090 GN=Slc12a5 PE=1 SV=2	MOUSE	11	Q91V14|S12A5_MOUSE	Q91V14			57	17.71	17.77	5.155	4.347	3.033	sp|Q01484|ANK2_HUMAN	Ankyrin-2 OS=Homo sapiens OX=9606 GN=ANK2 PE=1 SV=4	HUMAN	10	Q01484|ANK2_HUMAN	Q01484
	76	0	17.99	17.13	14.17	14.17	sp|Q91V14-2|S12A5_MOUSE	Isoform 2 of Solute carrier family 12 member 5 OS=Mus musculus OX=10090 GN=Slc12a5	MOUSE	11	Q91V14-2|S12A5_MOUSE	Q91V14-2			57	0	17.77	10.95	9.232	6.441	sp|Q01484-5|ANK2_HUMAN	Isoform 4 of Ankyrin-2 OS=Homo sapiens OX=9606 GN=ANK2	HUMAN	10	Q01484-5|ANK2_HUMAN	Q01484-5
	77	17.58	17.61	50.28	44.6	44.6	sp|Q62420|SH3G2_MOUSE	Endophilin-A1 OS=Mus musculus OX=10090 GN=Sh3gl2 PE=1 SV=2	MOUSE	17	Q62420|SH3G2_MOUSE	Q62420			57	0	17.77	10.9	9.188	6.41	sp|Q01484-2|ANK2_HUMAN	Isoform 2 of Ankyrin-2 OS=Homo sapiens OX=9606 GN=ANK2	HUMAN	10	Q01484-2|ANK2_HUMAN	Q01484-2
	78	17.3	18.28	41.11	36.3	33.89	sp|P31324|KAP3_MOUSE	cAMP-dependent protein kinase type II-beta regulatory subunit OS=Mus musculus OX=10090 GN=Prkar2b PE=1 SV=3	MOUSE	11	P31324|KAP3_MOUSE	P31324			58	17.37	17.49	7.78	7.78	6.28	sp|P46821|MAP1B_HUMAN	Microtubule-associated protein 1B OS=Homo sapiens OX=9606 GN=MAP1B PE=1 SV=2	HUMAN	12	P46821|MAP1B_HUMAN	P46821
	79	17.27	17.3	18.2	18.2	15.98	sp|Q61548|AP180_MOUSE	Clathrin coat assembly protein AP180 OS=Mus musculus OX=10090 GN=Snap91 PE=1 SV=1	MOUSE	9	Q61548|AP180_MOUSE	Q61548			59	17.35	23.46	28.32	28.32	28.32	sp|Q14194|DPYL1_HUMAN	Dihydropyrimidinase-related protein 1 OS=Homo sapiens OX=9606 GN=CRMP1 PE=1 SV=1	HUMAN	20	Q14194|DPYL1_HUMAN	Q14194
	79	0	17.3	18.89	18.89	16.59	sp|Q61548-3|AP180_MOUSE	Isoform 3 of Clathrin coat assembly protein AP180 OS=Mus musculus OX=10090 GN=Snap91	MOUSE	9	Q61548-3|AP180_MOUSE	Q61548-3			59	0	23.46	23.62	23.62	23.62	sp|Q14194-2|DPYL1_HUMAN	Isoform LCRMP-1 of Dihydropyrimidinase-related protein 1 OS=Homo sapiens OX=9606 GN=CRMP1	HUMAN	20	Q14194-2|DPYL1_HUMAN	Q14194-2
	79	0	17.3	18.3	18.3	16.07	sp|Q61548-2|AP180_MOUSE	Isoform Short of Clathrin coat assembly protein AP180 OS=Mus musculus OX=10090 GN=Snap91	MOUSE	9	Q61548-2|AP180_MOUSE	Q61548-2			60	17.23	17.26	58.48	55.36	55.36	sp|P30041|PRDX6_HUMAN	Peroxiredoxin-6 OS=Homo sapiens OX=9606 GN=PRDX6 PE=1 SV=3	HUMAN	11	P30041|PRDX6_HUMAN	P30041
	80	17.24	17.36	49.5	49.16	49.16	sp|P17751|TPIS_MOUSE	Triosephosphate isomerase OS=Mus musculus OX=10090 GN=Tpi1 PE=1 SV=4	MOUSE	19	P17751|TPIS_MOUSE	P17751			61	16.73	16.79	56.07	56.07	47.66	sp|P30044|PRDX5_HUMAN	Peroxiredoxin-5, mitochondrial OS=Homo sapiens OX=9606 GN=PRDX5 PE=1 SV=4	HUMAN	8	P30044|PRDX5_HUMAN	P30044
	81	17	27.18	18.61	16.07	16.07	sp|G5E829|AT2B1_MOUSE	Plasma membrane calcium-transporting ATPase 1 OS=Mus musculus OX=10090 GN=Atp2b1 PE=1 SV=1	MOUSE	14	G5E829|AT2B1_MOUSE	G5E829			61	0	16.79	74.07	74.07	62.96	sp|P30044-2|PRDX5_HUMAN	Isoform Cytoplasmic+peroxisomal of Peroxiredoxin-5, mitochondrial OS=Homo sapiens OX=9606 GN=PRDX5	HUMAN	8	P30044-2|PRDX5_HUMAN	P30044-2
	82	16.7	16.72	76.68	72.2	65.92	sp|Q9R0P9|UCHL1_MOUSE	Ubiquitin carboxyl-terminal hydrolase isozyme L1 OS=Mus musculus OX=10090 GN=Uchl1 PE=1 SV=1	MOUSE	11	Q9R0P9|UCHL1_MOUSE	Q9R0P9			61	0	14.67	62.35	62.35	51.76	sp|P30044-3|PRDX5_HUMAN	Isoform 3 of Peroxiredoxin-5, mitochondrial OS=Homo sapiens OX=9606 GN=PRDX5	HUMAN	7	P30044-3|PRDX5_HUMAN	P30044-3
	83	16.58	16.61	41.19	40.92	33.88	sp|Q9Z2Q6|SEPT5_MOUSE	Septin-5 OS=Mus musculus OX=10090 GN=Septin5 PE=1 SV=2	MOUSE	9	Q9Z2Q6|SEPT5_MOUSE	Q9Z2Q6			62	16.71	20.92	58.82	58.43	58.43	sp|P62258|1433E_HUMAN	14-3-3 protein epsilon OS=Homo sapiens OX=9606 GN=YWHAE PE=1 SV=1	HUMAN	21	P62258|1433E_HUMAN	P62258
	83	0	14.57	31.71	31.44	24.39	sp|Q99719|SEPT5_HUMAN	Septin-5 OS=Homo sapiens OX=9606 GN=SEPTIN5 PE=1 SV=1	HUMAN	8	Q99719|SEPT5_HUMAN	Q99719			63	16.39	16.47	49.25	49.25	49.25	sp|Q06830|PRDX1_HUMAN	Peroxiredoxin-1 OS=Homo sapiens OX=9606 GN=PRDX1 PE=1 SV=1	HUMAN	14	Q06830|PRDX1_HUMAN	Q06830
	84	16.37	25.87	27.02	25.18	23.13	sp|P17426|AP2A1_MOUSE	AP-2 complex subunit alpha-1 OS=Mus musculus OX=10090 GN=Ap2a1 PE=1 SV=1	MOUSE	19	P17426|AP2A1_MOUSE	P17426			64	16.27	16.31	55.45	51.82	51.82	sp|P20336|RAB3A_HUMAN	Ras-related protein Rab-3A OS=Homo sapiens OX=9606 GN=RAB3A PE=1 SV=1	HUMAN	15	P20336|RAB3A_HUMAN	P20336
	84	0	25.87	27.64	25.76	23.66	sp|P17426-2|AP2A1_MOUSE	Isoform B of AP-2 complex subunit alpha-1 OS=Mus musculus OX=10090 GN=Ap2a1	MOUSE	19	P17426-2|AP2A1_MOUSE	P17426-2			65	16.22	16.23	39.12	36.05	33.33	sp|P45880|VDAC2_HUMAN	Voltage-dependent anion-selective channel protein 2 OS=Homo sapiens OX=9606 GN=VDAC2 PE=1 SV=2	HUMAN	9	P45880|VDAC2_HUMAN	P45880
	85	16.26	16.38	5.043	4.279	2.904	sp|Q8C8R3-2|ANK2_MOUSE	Isoform 2 of Ankyrin-2 OS=Mus musculus OX=10090 GN=Ank2	MOUSE	9	Q8C8R3-2|ANK2_MOUSE	Q8C8R3-2			65	0	16.23	40.64	37.46	34.63	sp|P45880-2|VDAC2_HUMAN	Isoform 2 of Voltage-dependent anion-selective channel protein 2 OS=Homo sapiens OX=9606 GN=VDAC2	HUMAN	9	P45880-2|VDAC2_HUMAN	P45880-2
	86	16.06	24.32	36.49	30.7	30.7	sp|Q62188|DPYL3_MOUSE	Dihydropyrimidinase-related protein 3 OS=Mus musculus OX=10090 GN=Dpysl3 PE=1 SV=1	MOUSE	15	Q62188|DPYL3_MOUSE	Q62188			65	0	16.23	37.22	34.3	31.72	sp|P45880-1|VDAC2_HUMAN	Isoform 1 of Voltage-dependent anion-selective channel protein 2 OS=Homo sapiens OX=9606 GN=VDAC2	HUMAN	9	P45880-1|VDAC2_HUMAN	P45880-1
	87	15.9	15.95	26.99	25.3	19.69	sp|Q76MZ3|2AAA_MOUSE	Serine/threonine-protein phosphatase 2A 65 kDa regulatory subunit A alpha isoform OS=Mus musculus OX=10090 GN=Ppp2r1a PE=1 SV=3	MOUSE	9	Q76MZ3|2AAA_MOUSE	Q76MZ3			66	16.03	16.04	45.5	45.5	45.5	sp|Q9UN36-6|NDRG2_HUMAN	Isoform 6 of Protein NDRG2 OS=Homo sapiens OX=9606 GN=NDRG2	HUMAN	11	Q9UN36-6|NDRG2_HUMAN	Q9UN36-6
	88	15.56	19.79	58.82	58.82	50.98	sp|P62259|1433E_MOUSE	14-3-3 protein epsilon OS=Mus musculus OX=10090 GN=Ywhae PE=1 SV=1	MOUSE	16	P62259|1433E_MOUSE	P62259			66	0	16.04	46.78	46.78	46.78	sp|Q9UN36-2|NDRG2_HUMAN	Isoform 2 of Protein NDRG2 OS=Homo sapiens OX=9606 GN=NDRG2	HUMAN	11	Q9UN36-2|NDRG2_HUMAN	Q9UN36-2
	89	15.21	15.22	37.22	33.92	33.92	sp|Q9R111|GUAD_MOUSE	Guanine deaminase OS=Mus musculus OX=10090 GN=Gda PE=1 SV=1	MOUSE	8	Q9R111|GUAD_MOUSE	Q9R111			66	0	15.53	45.01	45.01	45.01	sp|Q9UN36|NDRG2_HUMAN	Protein NDRG2 OS=Homo sapiens OX=9606 GN=NDRG2 PE=1 SV=2	HUMAN	11	Q9UN36|NDRG2_HUMAN	Q9UN36
	90	14.93	14.97	94.63	94.63	93.96	sp|P0DP28|CALM3_MOUSE	Calmodulin-3 OS=Mus musculus OX=10090 GN=Calm3 PE=1 SV=1	MOUSE	22	P0DP28|CALM3_MOUSE	P0DP28			67	15.74	15.78	36.61	25.63	21.28	sp|Q16181|SEPT7_HUMAN	Septin-7 OS=Homo sapiens OX=9606 GN=SEPT7 PE=1 SV=2	HUMAN	8	Q16181|SEPT7_HUMAN	Q16181
	90	0	14.97	94.63	94.63	93.96	sp|P0DP27|CALM2_MOUSE	Calmodulin-2 OS=Mus musculus OX=10090 GN=Calm2 PE=1 SV=1	MOUSE	22	P0DP27|CALM2_MOUSE	P0DP27			67	0	15.78	36.7	25.69	21.33	sp|Q16181-2|SEPT7_HUMAN	Isoform 2 of Septin-7 OS=Homo sapiens OX=9606 GN=SEPT7	HUMAN	8	Q16181-2|SEPT7_HUMAN	Q16181-2
	90	0	14.97	94.63	94.63	93.96	sp|P0DP26|CALM1_MOUSE	Calmodulin-1 OS=Mus musculus OX=10090 GN=Calm1 PE=1 SV=1	MOUSE	22	P0DP26|CALM1_MOUSE	P0DP26			68	15.49	15.59	23.11	20.45	15.34	sp|O94973|AP2A2_HUMAN	AP-2 complex subunit alpha-2 OS=Homo sapiens OX=9606 GN=AP2A2 PE=1 SV=2	HUMAN	10	O94973|AP2A2_HUMAN	O94973
	91	14.71	14.77	14.84	13.95	10	sp|Q810U3|NFASC_MOUSE	Neurofascin OS=Mus musculus OX=10090 GN=Nfasc PE=1 SV=1	MOUSE	9	Q810U3|NFASC_MOUSE	Q810U3			68	0	15.59	23.09	20.43	15.32	sp|O94973-2|AP2A2_HUMAN	Isoform 2 of AP-2 complex subunit alpha-2 OS=Homo sapiens OX=9606 GN=AP2A2	HUMAN	10	O94973-2|AP2A2_HUMAN	O94973-2
	92	14.41	14.45	85.56	85.03	73.26	sp|P70296|PEBP1_MOUSE	Phosphatidylethanolamine-binding protein 1 OS=Mus musculus OX=10090 GN=Pebp1 PE=1 SV=3	MOUSE	9	P70296|PEBP1_MOUSE	P70296			68	0	14.86	25	25	17.68	sp|O94973-3|AP2A2_HUMAN	Isoform 3 of AP-2 complex subunit alpha-2 OS=Homo sapiens OX=9606 GN=AP2A2	HUMAN	9	O94973-3|AP2A2_HUMAN	O94973-3
	93	14.02	14.09	26.71	26.71	24.84	sp|Q8BVE3|VATH_MOUSE	V-type proton ATPase subunit H OS=Mus musculus OX=10090 GN=Atp6v1h PE=1 SV=1	MOUSE	9	Q8BVE3|VATH_MOUSE	Q8BVE3			69	14.94	14.99	73.8	73.8	68.98	sp|P30086|PEBP1_HUMAN	Phosphatidylethanolamine-binding protein 1 OS=Homo sapiens OX=9606 GN=PEBP1 PE=1 SV=3	HUMAN	17	P30086|PEBP1_HUMAN	P30086
	94	14	14	34.57	34.57	34.57	sp|P01831|THY1_MOUSE	Thy-1 membrane glycoprotein OS=Mus musculus OX=10090 GN=Thy1 PE=1 SV=1	MOUSE	10	P01831|THY1_MOUSE	P01831			70	14.92	14.99	26.35	22.95	17.76	sp|P00352|AL1A1_HUMAN	Retinal dehydrogenase 1 OS=Homo sapiens OX=9606 GN=ALDH1A1 PE=1 SV=2	HUMAN	9	P00352|AL1A1_HUMAN	P00352
	95	13.76	13.81	16.91	12.44	10.24	sp|Q6ZQ38|CAND1_MOUSE	Cullin-associated NEDD8-dissociated protein 1 OS=Mus musculus OX=10090 GN=Cand1 PE=1 SV=2	MOUSE	9	Q6ZQ38|CAND1_MOUSE	Q6ZQ38			71	14.82	14.84	47	47	40.28	sp|P21796|VDAC1_HUMAN	Voltage-dependent anion-selective channel protein 1 OS=Homo sapiens OX=9606 GN=VDAC1 PE=1 SV=2	HUMAN	7	P21796|VDAC1_HUMAN	P21796
	96	13.74	22.08	42.8	35.06	32.84	sp|P28652|KCC2B_MOUSE	Calcium/calmodulin-dependent protein kinase type II subunit beta OS=Mus musculus OX=10090 GN=Camk2b PE=1 SV=2	MOUSE	16	P28652|KCC2B_MOUSE	P28652			72	14.77	14.79	9.547	9.547	9.547	sp|P32004|L1CAM_HUMAN	Neural cell adhesion molecule L1 OS=Homo sapiens OX=9606 GN=L1CAM PE=1 SV=2	HUMAN	10	P32004|L1CAM_HUMAN	P32004
	97	13.26	13.28	42.38	39.29	34.88	sp|Q9DB77|QCR2_MOUSE	Cytochrome b-c1 complex subunit 2, mitochondrial OS=Mus musculus OX=10090 GN=Uqcrc2 PE=1 SV=1	MOUSE	9	Q9DB77|QCR2_MOUSE	Q9DB77			72	0	14.79	9.577	9.577	9.577	sp|P32004-2|L1CAM_HUMAN	Isoform 2 of Neural cell adhesion molecule L1 OS=Homo sapiens OX=9606 GN=L1CAM	HUMAN	10	P32004-2|L1CAM_HUMAN	P32004-2
	98	13.11	26.86	28.73	27.07	26.1	sp|P11499|HS90B_MOUSE	Heat shock protein HSP 90-beta OS=Mus musculus OX=10090 GN=Hsp90ab1 PE=1 SV=3	MOUSE	19	P11499|HS90B_MOUSE	P11499			72	0	13.85	7.692	7.692	7.692	sp|P32004-3|L1CAM_HUMAN	Isoform 3 of Neural cell adhesion molecule L1 OS=Homo sapiens OX=9606 GN=L1CAM	HUMAN	9	P32004-3|L1CAM_HUMAN	P32004-3
	98	0	26.86	28.73	27.07	26.1	sp|P08238|HS90B_HUMAN	Heat shock protein HSP 90-beta OS=Homo sapiens OX=9606 GN=HSP90AB1 PE=1 SV=4	HUMAN	19	P08238|HS90B_HUMAN	P08238			73	14.72	14.75	13.38	12.19	9.684	sp|P55786|PSA_HUMAN	Puromycin-sensitive aminopeptidase OS=Homo sapiens OX=9606 GN=NPEPPS PE=1 SV=2	HUMAN	7	P55786|PSA_HUMAN	P55786
	99	13.09	54.76	64.06	64.06	64.06	sp|P68368|TBA4A_MOUSE	Tubulin alpha-4A chain OS=Mus musculus OX=10090 GN=Tuba4a PE=1 SV=1	MOUSE	57	P68368|TBA4A_MOUSE	P68368			74	14.6	30.36	34.25	34.12	28.04	sp|P08238|HS90B_HUMAN	Heat shock protein HSP 90-beta OS=Homo sapiens OX=9606 GN=HSP90AB1 PE=1 SV=4	HUMAN	20	P08238|HS90B_HUMAN	P08238
	100	13.02	49.46	60.22	60	59.11	sp|Q9ERD7|TBB3_MOUSE	Tubulin beta-3 chain OS=Mus musculus OX=10090 GN=Tubb3 PE=1 SV=1	MOUSE	56	Q9ERD7|TBB3_MOUSE	Q9ERD7			75	14.6	14.66	40.59	40.59	38.61	sp|P05026|AT1B1_HUMAN	Sodium/potassium-transporting ATPase subunit beta-1 OS=Homo sapiens OX=9606 GN=ATP1B1 PE=1 SV=1	HUMAN	15	P05026|AT1B1_HUMAN	P05026
	101	12.83	12.91	33.49	28.03	26.13	sp|P46096|SYT1_MOUSE	Synaptotagmin-1 OS=Mus musculus OX=10090 GN=Syt1 PE=1 SV=1	MOUSE	7	P46096|SYT1_MOUSE	P46096			75	0	14.66	40.86	40.86	38.87	sp|P05026-2|AT1B1_HUMAN	Isoform 2 of Sodium/potassium-transporting ATPase subunit beta-1 OS=Homo sapiens OX=9606 GN=ATP1B1	HUMAN	15	P05026-2|AT1B1_HUMAN	P05026-2
	102	12.75	12.85	34.48	29.66	24.37	sp|P84091|AP2M1_MOUSE	AP-2 complex subunit mu OS=Mus musculus OX=10090 GN=Ap2m1 PE=1 SV=1	MOUSE	7	P84091|AP2M1_MOUSE	P84091			76	14.56	14.58	45.13	45.13	45.13	sp|P16152|CBR1_HUMAN	Carbonyl reductase [NADPH] 1 OS=Homo sapiens OX=9606 GN=CBR1 PE=1 SV=3	HUMAN	9	P16152|CBR1_HUMAN	P16152
	103	12.74	12.76	39.91	39.91	39.91	sp|Q9DB20|ATPO_MOUSE	ATP synthase subunit O, mitochondrial OS=Mus musculus OX=10090 GN=Atp5po PE=1 SV=1	MOUSE	7	Q9DB20|ATPO_MOUSE	Q9DB20			77	14.48	14.55	40.63	40.63	39.2	sp|Q99962|SH3G2_HUMAN	Endophilin-A1 OS=Homo sapiens OX=9606 GN=SH3GL2 PE=1 SV=1	HUMAN	15	Q99962|SH3G2_HUMAN	Q99962
	104	12.5	12.52	32.11	24.08	21.33	sp|O55131|SEPT7_MOUSE	Septin-7 OS=Mus musculus OX=10090 GN=Septin7 PE=1 SV=1	MOUSE	6	O55131|SEPT7_MOUSE	O55131			78	14.38	14.46	27.68	27.68	22.39	sp|P35611|ADDA_HUMAN	Alpha-adducin OS=Homo sapiens OX=9606 GN=ADD1 PE=1 SV=2	HUMAN	11	P35611|ADDA_HUMAN	P35611
	105	12.46	12.48	28.41	28.41	22.84	sp|P21279|GNAQ_MOUSE	Guanine nucleotide-binding protein G(q) subunit alpha OS=Mus musculus OX=10090 GN=Gnaq PE=1 SV=4	MOUSE	8	P21279|GNAQ_MOUSE	P21279			78	0	14.46	30.82	30.82	24.92	sp|P35611-6|ADDA_HUMAN	Isoform 6 of Alpha-adducin OS=Homo sapiens OX=9606 GN=ADD1	HUMAN	11	P35611-6|ADDA_HUMAN	P35611-6
	106	12.29	16.34	47.56	41.87	37.8	sp|Q9CQV8|1433B_MOUSE	14-3-3 protein beta/alpha OS=Mus musculus OX=10090 GN=Ywhab PE=1 SV=3	MOUSE	12	Q9CQV8|1433B_MOUSE	Q9CQV8			78	0	14.46	39.92	39.92	32.29	sp|P35611-5|ADDA_HUMAN	Isoform 5 of Alpha-adducin OS=Homo sapiens OX=9606 GN=ADD1	HUMAN	11	P35611-5|ADDA_HUMAN	P35611-5
	106	0	16.34	47.56	41.87	37.8	sp|P31946|1433B_HUMAN	14-3-3 protein beta/alpha OS=Homo sapiens OX=9606 GN=YWHAB PE=1 SV=3	HUMAN	12	P31946|1433B_HUMAN	P31946			78	0	14.46	30.82	30.82	24.92	sp|P35611-4|ADDA_HUMAN	Isoform 4 of Alpha-adducin OS=Homo sapiens OX=9606 GN=ADD1	HUMAN	11	P35611-4|ADDA_HUMAN	P35611-4
	106	0	16.34	43.85	38.11	38.11	sp|Q9CQV8-2|1433B_MOUSE	Isoform Short of 14-3-3 protein beta/alpha OS=Mus musculus OX=10090 GN=Ywhab	MOUSE	12	Q9CQV8-2|1433B_MOUSE	Q9CQV8-2			78	0	14.46	26.56	26.56	21.48	sp|P35611-3|ADDA_HUMAN	Isoform 3 of Alpha-adducin OS=Homo sapiens OX=9606 GN=ADD1	HUMAN	11	P35611-3|ADDA_HUMAN	P35611-3
	106	0	16.34	43.85	38.11	38.11	sp|P31946-2|1433B_HUMAN	Isoform Short of 14-3-3 protein beta/alpha OS=Homo sapiens OX=9606 GN=YWHAB	HUMAN	12	P31946-2|1433B_HUMAN	P31946-2			78	0	14.46	32.33	32.33	26.15	sp|P35611-2|ADDA_HUMAN	Isoform 2 of Alpha-adducin OS=Homo sapiens OX=9606 GN=ADD1	HUMAN	11	P35611-2|ADDA_HUMAN	P35611-2
	107	12.16	12.22	44.38	44.38	40.83	sp|P04370-5|MBP_MOUSE	Isoform 5 of Myelin basic protein OS=Mus musculus OX=10090 GN=Mbp	MOUSE	17	P04370-5|MBP_MOUSE	P04370-5			79	13.97	14.07	99.33	99.33	81.21	sp|P0DP25|CALM3_HUMAN	Calmodulin-3 OS=Homo sapiens OX=9606 GN=CALM3 PE=1 SV=1	HUMAN	12	P0DP25|CALM3_HUMAN	P0DP25
	107	0.01	10.12	50	45.31	40.63	sp|P04370-8|MBP_MOUSE	Isoform 8 of Myelin basic protein OS=Mus musculus OX=10090 GN=Mbp	MOUSE	15	P04370-8|MBP_MOUSE	P04370-8			79	0	14.07	99.33	99.33	81.21	sp|P0DP24|CALM2_HUMAN	Calmodulin-2 OS=Homo sapiens OX=9606 GN=CALM2 PE=1 SV=1	HUMAN	12	P0DP24|CALM2_HUMAN	P0DP24
	107	0.01	10.12	41.56	37.66	33.77	sp|P04370-6|MBP_MOUSE	Isoform 6 of Myelin basic protein OS=Mus musculus OX=10090 GN=Mbp	MOUSE	15	P04370-6|MBP_MOUSE	P04370-6			79	0	14.07	99.33	99.33	81.21	sp|P0DP23|CALM1_HUMAN	Calmodulin-1 OS=Homo sapiens OX=9606 GN=CALM1 PE=1 SV=1	HUMAN	12	P0DP23|CALM1_HUMAN	P0DP23
	107	0.01	10.12	36.36	32.95	29.55	sp|P04370-11|MBP_MOUSE	Isoform 11 of Myelin basic protein OS=Mus musculus OX=10090 GN=Mbp	MOUSE	15	P04370-11|MBP_MOUSE	P04370-11			80	13.87	14.1	16.7	15.26	12.96	sp|P16615|AT2A2_HUMAN	Sarcoplasmic/endoplasmic reticulum calcium ATPase 2 OS=Homo sapiens OX=9606 GN=ATP2A2 PE=1 SV=1	HUMAN	9	P16615|AT2A2_HUMAN	P16615
	107	0	12.22	38.46	38.46	35.38	sp|P04370-4|MBP_MOUSE	Isoform 4 of Myelin basic protein OS=Mus musculus OX=10090 GN=Mbp	MOUSE	17	P04370-4|MBP_MOUSE	P04370-4			80	0	14.07	15.95	15.95	13.54	sp|P16615-5|AT2A2_HUMAN	Isoform 5 of Sarcoplasmic/endoplasmic reticulum calcium ATPase 2 OS=Homo sapiens OX=9606 GN=ATP2A2	HUMAN	9	P16615-5|AT2A2_HUMAN	P16615-5
	107	0	12.22	39.27	39.27	36.13	sp|P04370-10|MBP_MOUSE	Isoform 10 of Myelin basic protein OS=Mus musculus OX=10090 GN=Mbp	MOUSE	17	P04370-10|MBP_MOUSE	P04370-10			80	0	14.07	15.92	15.92	13.51	sp|P16615-3|AT2A2_HUMAN	Isoform 3 of Sarcoplasmic/endoplasmic reticulum calcium ATPase 2 OS=Homo sapiens OX=9606 GN=ATP2A2	HUMAN	9	P16615-3|AT2A2_HUMAN	P16615-3
	107	0	10.04	23.2	23.2	20.8	sp|P04370|MBP_MOUSE	Myelin basic protein OS=Mus musculus OX=10090 GN=Mbp PE=1 SV=2	MOUSE	15	P04370|MBP_MOUSE	P04370			80	0	14.07	15.95	15.95	13.54	sp|P16615-2|AT2A2_HUMAN	Isoform 2 of Sarcoplasmic/endoplasmic reticulum calcium ATPase 2 OS=Homo sapiens OX=9606 GN=ATP2A2	HUMAN	9	P16615-2|AT2A2_HUMAN	P16615-2
	107	0	10.04	31.52	31.52	28.26	sp|P04370-9|MBP_MOUSE	Isoform 9 of Myelin basic protein OS=Mus musculus OX=10090 GN=Mbp	MOUSE	15	P04370-9|MBP_MOUSE	P04370-9			80	0	11.77	15.67	14.19	11.82	sp|P16615-4|AT2A2_HUMAN	Isoform 4 of Sarcoplasmic/endoplasmic reticulum calcium ATPase 2 OS=Homo sapiens OX=9606 GN=ATP2A2	HUMAN	8	P16615-4|AT2A2_HUMAN	P16615-4
	107	0	10.04	36.71	36.71	32.91	sp|P04370-7|MBP_MOUSE	Isoform 7 of Myelin basic protein OS=Mus musculus OX=10090 GN=Mbp	MOUSE	15	P04370-7|MBP_MOUSE	P04370-7			81	13.8	13.82	37.58	37.58	37.58	sp|P50897|PPT1_HUMAN	Palmitoyl-protein thioesterase 1 OS=Homo sapiens OX=9606 GN=PPT1 PE=1 SV=1	HUMAN	8	P50897|PPT1_HUMAN	P50897
	107	0	10.04	49.57	49.57	44.44	sp|P04370-14|MBP_MOUSE	Isoform 13 of Myelin basic protein OS=Mus musculus OX=10090 GN=Mbp	MOUSE	15	P04370-14|MBP_MOUSE	P04370-14			82	13.78	13.86	19.58	19.26	19.26	sp|P29401|TKT_HUMAN	Transketolase OS=Homo sapiens OX=9606 GN=TKT PE=1 SV=3	HUMAN	9	P29401|TKT_HUMAN	P29401
	107	0	10.04	40.56	40.56	36.36	sp|P04370-13|MBP_MOUSE	Isoform 12 of Myelin basic protein OS=Mus musculus OX=10090 GN=Mbp	MOUSE	15	P04370-13|MBP_MOUSE	P04370-13			82	0	13.86	19.33	19.02	19.02	sp|P29401-2|TKT_HUMAN	Isoform 2 of Transketolase OS=Homo sapiens OX=9606 GN=TKT	HUMAN	9	P29401-2|TKT_HUMAN	P29401-2
	108	12.15	12.16	27.75	27.75	22.77	sp|Q9Z1G3|VATC1_MOUSE	V-type proton ATPase subunit C 1 OS=Mus musculus OX=10090 GN=Atp6v1c1 PE=1 SV=4	MOUSE	7	Q9Z1G3|VATC1_MOUSE	Q9Z1G3			83	13.68	13.78	24.84	22.57	22.57	sp|Q9UI12|VATH_HUMAN	V-type proton ATPase subunit H OS=Homo sapiens OX=9606 GN=ATP6V1H PE=1 SV=1	HUMAN	8	Q9UI12|VATH_HUMAN	Q9UI12
	109	12.05	12.05	16.62	13.7	13.7	sp|Q7TQF7|AMPH_MOUSE	Amphiphysin OS=Mus musculus OX=10090 GN=Amph PE=1 SV=1	MOUSE	7	Q7TQF7|AMPH_MOUSE	Q7TQF7			83	0	13.78	25.81	23.44	23.44	sp|Q9UI12-2|VATH_HUMAN	Isoform 2 of V-type proton ATPase subunit H OS=Homo sapiens OX=9606 GN=ATP6V1H	HUMAN	8	Q9UI12-2|VATH_HUMAN	Q9UI12-2
	110	12.03	14.19	47.92	42.01	42.01	sp|O35526|STX1A_MOUSE	Syntaxin-1A OS=Mus musculus OX=10090 GN=Stx1a PE=1 SV=3	MOUSE	11	O35526|STX1A_MOUSE	O35526			84	13.52	13.57	16.59	15.37	10.98	sp|Q86VP6|CAND1_HUMAN	Cullin-associated NEDD8-dissociated protein 1 OS=Homo sapiens OX=9606 GN=CAND1 PE=1 SV=2	HUMAN	9	Q86VP6|CAND1_HUMAN	Q86VP6
	111	12.02	12.03	30.69	30.69	30.69	sp|P14231|AT1B2_MOUSE	Sodium/potassium-transporting ATPase subunit beta-2 OS=Mus musculus OX=10090 GN=Atp1b2 PE=1 SV=2	MOUSE	7	P14231|AT1B2_MOUSE	P14231			84	0	13.56	17.89	17.8	12.71	sp|Q86VP6-2|CAND1_HUMAN	Isoform 2 of Cullin-associated NEDD8-dissociated protein 1 OS=Homo sapiens OX=9606 GN=CAND1	HUMAN	9	Q86VP6-2|CAND1_HUMAN	Q86VP6-2
	112	12.01	12.06	24.61	14.46	14.46	sp|Q7TSJ2|MAP6_MOUSE	Microtubule-associated protein 6 OS=Mus musculus OX=10090 GN=Map6 PE=1 SV=2	MOUSE	6	Q7TSJ2|MAP6_MOUSE	Q7TSJ2			85	13.33	13.45	27.5	27.5	27.5	sp|P08758|ANXA5_HUMAN	Annexin A5 OS=Homo sapiens OX=9606 GN=ANXA5 PE=1 SV=2	HUMAN	7	P08758|ANXA5_HUMAN	P08758
	112	0	12.06	39.26	23.06	23.06	sp|Q7TSJ2-2|MAP6_MOUSE	Isoform 2 of Microtubule-associated protein 6 OS=Mus musculus OX=10090 GN=Map6	MOUSE	6	Q7TSJ2-2|MAP6_MOUSE	Q7TSJ2-2			86	13.33	13.4	23.19	20.4	13.64	sp|P13591|NCAM1_HUMAN	Neural cell adhesion molecule 1 OS=Homo sapiens OX=9606 GN=NCAM1 PE=1 SV=3	HUMAN	11	P13591|NCAM1_HUMAN	P13591
	113	12.01	12.01	20.65	19.4	19.4	sp|P97300|NPTN_MOUSE	Neuroplastin OS=Mus musculus OX=10090 GN=Nptn PE=1 SV=3	MOUSE	8	P97300|NPTN_MOUSE	P97300			86	0	13.24	25.9	22.59	16.12	sp|P13591-4|NCAM1_HUMAN	Isoform 4 of Neural cell adhesion molecule 1 OS=Homo sapiens OX=9606 GN=NCAM1	HUMAN	11	P13591-4|NCAM1_HUMAN	P13591-4
	114	12	12	31.45	31.18	31.18	sp|P10637-5|TAU_MOUSE	Isoform Tau-D of Microtubule-associated protein tau OS=Mus musculus OX=10090 GN=Mapt	MOUSE	8	P10637-5|TAU_MOUSE	P10637-5			86	0	13.24	24.7	21.55	15.37	sp|P13591-3|NCAM1_HUMAN	Isoform 3 of Neural cell adhesion molecule 1 OS=Homo sapiens OX=9606 GN=NCAM1	HUMAN	11	P13591-3|NCAM1_HUMAN	P13591-3
	114	0	11.41	27.21	26.98	26.98	sp|P10637-2|TAU_MOUSE	Isoform Tau-A of Microtubule-associated protein tau OS=Mus musculus OX=10090 GN=Mapt	MOUSE	8	P10637-2|TAU_MOUSE	P10637-2			86	0	13.24	22.17	19.34	13.8	sp|P13591-1|NCAM1_HUMAN	Isoform 2 of Neural cell adhesion molecule 1 OS=Homo sapiens OX=9606 GN=NCAM1	HUMAN	11	P13591-1|NCAM1_HUMAN	P13591-1
	114	0	10	12.69	12.55	12.55	sp|P10637|TAU_MOUSE	Microtubule-associated protein tau OS=Mus musculus OX=10090 GN=Mapt PE=1 SV=3	MOUSE	7	P10637|TAU_MOUSE	P10637			87	13.28	13.4	67.72	67.72	67.72	sp|Q99497|PARK7_HUMAN	Protein/nucleic acid deglycase DJ-1 OS=Homo sapiens OX=9606 GN=PARK7 PE=1 SV=2	HUMAN	14	Q99497|PARK7_HUMAN	Q99497
	114	0	10	26.57	26.29	26.29	sp|P10637-6|TAU_MOUSE	Isoform Tau-E of Microtubule-associated protein tau OS=Mus musculus OX=10090 GN=Mapt	MOUSE	7	P10637-6|TAU_MOUSE	P10637-6			88	13.07	13.59	14.36	14.36	14.36	sp|P27824|CALX_HUMAN	Calnexin OS=Homo sapiens OX=9606 GN=CANX PE=1 SV=2	HUMAN	7	P27824|CALX_HUMAN	P27824
	114	0	10	28.74	28.45	28.45	sp|P10637-4|TAU_MOUSE	Isoform Tau-C of Microtubule-associated protein tau OS=Mus musculus OX=10090 GN=Mapt	MOUSE	6	P10637-4|TAU_MOUSE	P10637-4			88	0	13.59	13.56	13.56	13.56	sp|P27824-2|CALX_HUMAN	Isoform 2 of Calnexin OS=Homo sapiens OX=9606 GN=CANX	HUMAN	7	P27824-2|CALX_HUMAN	P27824-2
	114	0	10	26.92	26.65	26.65	sp|P10637-3|TAU_MOUSE	Isoform Tau-B of Microtubule-associated protein tau OS=Mus musculus OX=10090 GN=Mapt	MOUSE	6	P10637-3|TAU_MOUSE	P10637-3			89	12.61	12.65	36.96	29.35	29.35	sp|O76038|SEGN_HUMAN	Secretagogin OS=Homo sapiens OX=9606 GN=SCGN PE=2 SV=2	HUMAN	7	O76038|SEGN_HUMAN	O76038
	115	11.74	19.15	45.88	39.71	39.71	sp|P62880|GBB2_MOUSE	Guanine nucleotide-binding protein G(I)/G(S)/G(T) subunit beta-2 OS=Mus musculus OX=10090 GN=Gnb2 PE=1 SV=3	MOUSE	13	P62880|GBB2_MOUSE	P62880			90	12.56	12.62	50.72	47.83	42.51	sp|P51149|RAB7A_HUMAN	Ras-related protein Rab-7a OS=Homo sapiens OX=9606 GN=RAB7A PE=1 SV=1	HUMAN	7	P51149|RAB7A_HUMAN	P51149
	116	11.58	11.66	7.085	6.125	6.125	sp|Q80TJ1|CAPS1_MOUSE	Calcium-dependent secretion activator 1 OS=Mus musculus OX=10090 GN=Cadps PE=1 SV=3	MOUSE	7	Q80TJ1|CAPS1_MOUSE	Q80TJ1			91	12.55	12.56	51.89	44.34	38.68	sp|P61019|RAB2A_HUMAN	Ras-related protein Rab-2A OS=Homo sapiens OX=9606 GN=RAB2A PE=1 SV=1	HUMAN	8	P61019|RAB2A_HUMAN	P61019
	116	0	11.66	7.106	6.144	6.144	sp|Q80TJ1-4|CAPS1_MOUSE	Isoform 4 of Calcium-dependent secretion activator 1 OS=Mus musculus OX=10090 GN=Cadps	MOUSE	7	Q80TJ1-4|CAPS1_MOUSE	Q80TJ1-4			92	12.5	12.52	29.13	24.51	24.51	sp|P07339|CATD_HUMAN	Cathepsin D OS=Homo sapiens OX=9606 GN=CTSD PE=1 SV=1	HUMAN	8	P07339|CATD_HUMAN	P07339
	116	0	11.66	7.054	6.098	6.098	sp|Q80TJ1-2|CAPS1_MOUSE	Isoform 2 of Calcium-dependent secretion activator 1 OS=Mus musculus OX=10090 GN=Cadps	MOUSE	7	Q80TJ1-2|CAPS1_MOUSE	Q80TJ1-2			93	12.34	12.38	13.61	9.641	9.641	sp|P22314|UBA1_HUMAN	Ubiquitin-like modifier-activating enzyme 1 OS=Homo sapiens OX=9606 GN=UBA1 PE=1 SV=3	HUMAN	8	P22314|UBA1_HUMAN	P22314
	117	11.52	11.59	16.54	16.54	16.54	sp|P10852|4F2_MOUSE	4F2 cell-surface antigen heavy chain OS=Mus musculus OX=10090 GN=Slc3a2 PE=1 SV=1	MOUSE	6	P10852|4F2_MOUSE	P10852			93	0	12.38	14.15	10.02	10.02	sp|P22314-2|UBA1_HUMAN	Isoform 2 of Ubiquitin-like modifier-activating enzyme 1 OS=Homo sapiens OX=9606 GN=UBA1	HUMAN	8	P22314-2|UBA1_HUMAN	P22314-2
	117	0	11.59	15.4	15.4	15.4	sp|P10852-2|4F2_MOUSE	Isoform 2 of 4F2 cell-surface antigen heavy chain OS=Mus musculus OX=10090 GN=Slc3a2	MOUSE	6	P10852-2|4F2_MOUSE	P10852-2			94	12.3	12.38	21.62	21.4	21.4	sp|Q9BY11|PACN1_HUMAN	Protein kinase C and casein kinase substrate in neurons protein 1 OS=Homo sapiens OX=9606 GN=PACSIN1 PE=1 SV=1	HUMAN	9	Q9BY11|PACN1_HUMAN	Q9BY11
	118	11.48	21.91	35.06	29.89	29.89	sp|Q61598|GDIB_MOUSE	Rab GDP dissociation inhibitor beta OS=Mus musculus OX=10090 GN=Gdi2 PE=1 SV=1	MOUSE	13	Q61598|GDIB_MOUSE	Q61598			95	12.27	12.4	83.67	78.23	70.07	sp|P68871|HBB_HUMAN	Hemoglobin subunit beta OS=Homo sapiens OX=9606 GN=HBB PE=1 SV=2	HUMAN	18	P68871|HBB_HUMAN	P68871
	118	0	21.52	31.05	25.67	25.67	sp|Q61598-2|GDIB_MOUSE	Isoform 2 of Rab GDP dissociation inhibitor beta OS=Mus musculus OX=10090 GN=Gdi2	MOUSE	12	Q61598-2|GDIB_MOUSE	Q61598-2			96	12.24	13.12	31.02	28.01	25.3	sp|P00338|LDHA_HUMAN	L-lactate dehydrogenase A chain OS=Homo sapiens OX=9606 GN=LDHA PE=1 SV=2	HUMAN	11	P00338|LDHA_HUMAN	P00338
	119	11.4	11.5	21.43	19.22	17.52	sp|O08539|BIN1_MOUSE	Myc box-dependent-interacting protein 1 OS=Mus musculus OX=10090 GN=Bin1 PE=1 SV=1	MOUSE	9	O08539|BIN1_MOUSE	O08539			96	0	13.12	28.53	25.76	23.27	sp|P00338-3|LDHA_HUMAN	Isoform 3 of L-lactate dehydrogenase A chain OS=Homo sapiens OX=9606 GN=LDHA	HUMAN	11	P00338-3|LDHA_HUMAN	P00338-3
	119	0	11.45	26.04	26.04	23.73	sp|O08539-2|BIN1_MOUSE	Isoform 2 of Myc box-dependent-interacting protein 1 OS=Mus musculus OX=10090 GN=Bin1	MOUSE	9	O08539-2|BIN1_MOUSE	O08539-2			97	12.19	12.35	15.3	12.93	10.55	sp|P08133|ANXA6_HUMAN	Annexin A6 OS=Homo sapiens OX=9606 GN=ANXA6 PE=1 SV=3	HUMAN	7	P08133|ANXA6_HUMAN	P08133
	120	11.09	11.16	22.74	22.74	20.22	sp|P60202|MYPR_MOUSE	Myelin proteolipid protein OS=Mus musculus OX=10090 GN=Plp1 PE=1 SV=2	MOUSE	14	P60202|MYPR_MOUSE	P60202			97	0	12.35	16.07	13.57	11.08	sp|P08133-2|ANXA6_HUMAN	Isoform 2 of Annexin A6 OS=Homo sapiens OX=9606 GN=ANXA6	HUMAN	7	P08133-2|ANXA6_HUMAN	P08133-2
	120	0	11.16	22.74	22.74	20.22	sp|P60201|MYPR_HUMAN	Myelin proteolipid protein OS=Homo sapiens OX=9606 GN=PLP1 PE=1 SV=2	HUMAN	14	P60201|MYPR_HUMAN	P60201			98	12.18	12.28	24.51	22.28	22.28	sp|P29992|GNA11_HUMAN	Guanine nucleotide-binding protein subunit alpha-11 OS=Homo sapiens OX=9606 GN=GNA11 PE=1 SV=2	HUMAN	8	P29992|GNA11_HUMAN	P29992
	120	0	10.12	21.49	21.49	18.6	sp|P60202-2|MYPR_MOUSE	Isoform DM-20 of Myelin proteolipid protein OS=Mus musculus OX=10090 GN=Plp1	MOUSE	12	P60202-2|MYPR_MOUSE	P60202-2			99	12.05	19.64	57.35	51.18	51.18	sp|P62879|GBB2_HUMAN	Guanine nucleotide-binding protein G(I)/G(S)/G(T) subunit beta-2 OS=Homo sapiens OX=9606 GN=GNB2 PE=1 SV=3	HUMAN	20	P62879|GBB2_HUMAN	P62879
	120	0	10.12	21.49	21.49	18.6	sp|P60201-2|MYPR_HUMAN	Isoform DM-20 of Myelin proteolipid protein OS=Homo sapiens OX=9606 GN=PLP1	HUMAN	12	P60201-2|MYPR_HUMAN	P60201-2			100	12.01	12.01	58.56	58.56	58.56	sp|P84077|ARF1_HUMAN	ADP-ribosylation factor 1 OS=Homo sapiens OX=9606 GN=ARF1 PE=1 SV=2	HUMAN	8	P84077|ARF1_HUMAN	P84077
	121	10.84	11.02	28.42	28.42	28.42	sp|Q9D6R2|IDH3A_MOUSE	Isocitrate dehydrogenase [NAD] subunit alpha, mitochondrial OS=Mus musculus OX=10090 GN=Idh3a PE=1 SV=1	MOUSE	10	Q9D6R2|IDH3A_MOUSE	Q9D6R2			100	0	12	47.51	47.51	47.51	sp|P61204|ARF3_HUMAN	ADP-ribosylation factor 3 OS=Homo sapiens OX=9606 GN=ARF3 PE=1 SV=2	HUMAN	7	P61204|ARF3_HUMAN	P61204
	121	0	11.02	36.11	36.11	36.11	sp|Q9D6R2-2|IDH3A_MOUSE	Isoform 2 of Isocitrate dehydrogenase [NAD] subunit alpha, mitochondrial OS=Mus musculus OX=10090 GN=Idh3a	MOUSE	10	Q9D6R2-2|IDH3A_MOUSE	Q9D6R2-2			101	12	12	13.65	13.47	13.47	sp|P43003|EAA1_HUMAN	Excitatory amino acid transporter 1 OS=Homo sapiens OX=9606 GN=SLC1A3 PE=1 SV=1	HUMAN	8	P43003|EAA1_HUMAN	P43003
	122	10.82	10.95	40.66	40.66	40.66	sp|Q8BVI4|DHPR_MOUSE	Dihydropteridine reductase OS=Mus musculus OX=10090 GN=Qdpr PE=1 SV=2	MOUSE	8	Q8BVI4|DHPR_MOUSE	Q8BVI4			101	0	12	14.89	14.69	14.69	sp|P43003-2|EAA1_HUMAN	Isoform 2 of Excitatory amino acid transporter 1 OS=Homo sapiens OX=9606 GN=SLC1A3	HUMAN	8	P43003-2|EAA1_HUMAN	P43003-2
	123	10.62	10.74	16.77	16.77	15.28	sp|D3Z7P3|GLSK_MOUSE	Glutaminase kidney isoform, mitochondrial OS=Mus musculus OX=10090 GN=Gls PE=1 SV=1	MOUSE	7	D3Z7P3|GLSK_MOUSE	D3Z7P3			102	11.67	11.71	17.32	14.43	14.43	sp|P30153|2AAA_HUMAN	Serine/threonine-protein phosphatase 2A 65 kDa regulatory subunit A alpha isoform OS=Homo sapiens OX=9606 GN=PPP2R1A PE=1 SV=4	HUMAN	7	P30153|2AAA_HUMAN	P30153
	123	0	8.56	15.59	15.59	13.93	sp|D3Z7P3-2|GLSK_MOUSE	Isoform 2 of Glutaminase kidney isoform, mitochondrial OS=Mus musculus OX=10090 GN=Gls	MOUSE	6	D3Z7P3-2|GLSK_MOUSE	D3Z7P3-2			103	11.28	13.38	18.5	14.07	14.07	sp|P11021|BIP_HUMAN	Endoplasmic reticulum chaperone BiP OS=Homo sapiens OX=9606 GN=HSPA5 PE=1 SV=2	HUMAN	7	P11021|BIP_HUMAN	P11021
	124	10.52	10.56	19.14	16.58	14.02	sp|Q8K1M6|DNM1L_MOUSE	Dynamin-1-like protein OS=Mus musculus OX=10090 GN=Dnm1l PE=1 SV=2	MOUSE	6	Q8K1M6|DNM1L_MOUSE	Q8K1M6			104	10.7	10.72	26.63	26.63	21.11	sp|Q8N126|CADM3_HUMAN	Cell adhesion molecule 3 OS=Homo sapiens OX=9606 GN=CADM3 PE=1 SV=1	HUMAN	6	Q8N126|CADM3_HUMAN	Q8N126
	124	0	10.56	20.31	17.6	14.88	sp|Q8K1M6-3|DNM1L_MOUSE	Isoform 3 of Dynamin-1-like protein OS=Mus musculus OX=10090 GN=Dnm1l	MOUSE	6	Q8K1M6-3|DNM1L_MOUSE	Q8K1M6-3			104	0	10.72	24.54	24.54	19.44	sp|Q8N126-2|CADM3_HUMAN	Isoform 2 of Cell adhesion molecule 3 OS=Homo sapiens OX=9606 GN=CADM3	HUMAN	6	Q8N126-2|CADM3_HUMAN	Q8N126-2
	124	0	10.56	19.83	17.18	14.53	sp|Q8K1M6-2|DNM1L_MOUSE	Isoform 2 of Dynamin-1-like protein OS=Mus musculus OX=10090 GN=Dnm1l	MOUSE	6	Q8K1M6-2|DNM1L_MOUSE	Q8K1M6-2			105	10.69	10.72	57.04	57.04	54.93	sp|P69905|HBA_HUMAN	Hemoglobin subunit alpha OS=Homo sapiens OX=9606 GN=HBA1 PE=1 SV=2	HUMAN	11	P69905|HBA_HUMAN	P69905
	125	10.49	10.57	43.57	43.57	43.57	sp|O55042|SYUA_MOUSE	Alpha-synuclein OS=Mus musculus OX=10090 GN=Snca PE=1 SV=2	MOUSE	9	O55042|SYUA_MOUSE	O55042			106	10.65	10.67	18.08	13.85	10.64	sp|P08237|PFKAM_HUMAN	ATP-dependent 6-phosphofructokinase, muscle type OS=Homo sapiens OX=9606 GN=PFKM PE=1 SV=2	HUMAN	7	P08237|PFKAM_HUMAN	P08237
	125	0	10.57	50.41	50.41	50.41	sp|O55042-2|SYUA_MOUSE	Isoform 2 of Alpha-synuclein OS=Mus musculus OX=10090 GN=Snca	MOUSE	9	O55042-2|SYUA_MOUSE	O55042-2			106	0	10.67	16.57	12.69	9.753	sp|P08237-3|PFKAM_HUMAN	Isoform 3 of ATP-dependent 6-phosphofructokinase, muscle type OS=Homo sapiens OX=9606 GN=PFKM	HUMAN	7	P08237-3|PFKAM_HUMAN	P08237-3
	126	10.47	10.5	26.4	26.4	26.4	sp|P61161|ARP2_MOUSE	Actin-related protein 2 OS=Mus musculus OX=10090 GN=Actr2 PE=1 SV=1	MOUSE	6	P61161|ARP2_MOUSE	P61161			106	0	10.67	18.83	14.42	11.08	sp|P08237-2|PFKAM_HUMAN	Isoform 2 of ATP-dependent 6-phosphofructokinase, muscle type OS=Homo sapiens OX=9606 GN=PFKM	HUMAN	7	P08237-2|PFKAM_HUMAN	P08237-2
	127	10.46	10.5	35.64	35.64	25.92	sp|Q05639|EF1A2_HUMAN	Elongation factor 1-alpha 2 OS=Homo sapiens OX=9606 GN=EEF1A2 PE=1 SV=1	HUMAN	9	Q05639|EF1A2_HUMAN	Q05639			107	10.45	10.49	25.12	25.12	19.77	sp|P00505|AATM_HUMAN	Aspartate aminotransferase, mitochondrial OS=Homo sapiens OX=9606 GN=GOT2 PE=1 SV=3	HUMAN	8	P00505|AATM_HUMAN	P00505
	127	0	10.5	35.64	35.64	25.92	sp|P62631|EF1A2_MOUSE	Elongation factor 1-alpha 2 OS=Mus musculus OX=10090 GN=Eef1a2 PE=1 SV=1	MOUSE	9	P62631|EF1A2_MOUSE	P62631			108	10.26	10.27	54.19	54.19	53.74	sp|P80723|BASP1_HUMAN	Brain acid soluble protein 1 OS=Homo sapiens OX=9606 GN=BASP1 PE=1 SV=2	HUMAN	9	P80723|BASP1_HUMAN	P80723
	128	10.39	10.49	24.38	24.38	19.58	sp|Q9CZ13|QCR1_MOUSE	Cytochrome b-c1 complex subunit 1, mitochondrial OS=Mus musculus OX=10090 GN=Uqcrc1 PE=1 SV=2	MOUSE	9	Q9CZ13|QCR1_MOUSE	Q9CZ13			109	10.24	10.39	3.874	3.186	2.604	sp|Q14204|DYHC1_HUMAN	Cytoplasmic dynein 1 heavy chain 1 OS=Homo sapiens OX=9606 GN=DYNC1H1 PE=1 SV=5	HUMAN	7	Q14204|DYHC1_HUMAN	Q14204
	129	10.33	10.35	13	13	11.82	sp|Q8BH59|CMC1_MOUSE	Calcium-binding mitochondrial carrier protein Aralar1 OS=Mus musculus OX=10090 GN=Slc25a12 PE=1 SV=1	MOUSE	7	Q8BH59|CMC1_MOUSE	Q8BH59			110	10.14	10.14	5.456	5.456	4.859	sp|P49327|FAS_HUMAN	Fatty acid synthase OS=Homo sapiens OX=9606 GN=FASN PE=1 SV=3	HUMAN	9	P49327|FAS_HUMAN	P49327
	130	10	10	13.91	13.91	13.91	sp|Q8R366|IGSF8_MOUSE	Immunoglobulin superfamily member 8 OS=Mus musculus OX=10090 GN=Igsf8 PE=1 SV=2	MOUSE	7	Q8R366|IGSF8_MOUSE	Q8R366			111	10.02	10.02	17.63	17.63	17.63	sp|P51674|GPM6A_HUMAN	Neuronal membrane glycoprotein M6-a OS=Homo sapiens OX=9606 GN=GPM6A PE=1 SV=2	HUMAN	12	P51674|GPM6A_HUMAN	P51674
	131	10	10	34.51	34.51	34.51	sp|P50518|VATE1_MOUSE	V-type proton ATPase subunit E 1 OS=Mus musculus OX=10090 GN=Atp6v1e1 PE=1 SV=2	MOUSE	8	P50518|VATE1_MOUSE	P50518			111	0	10.02	13.86	13.86	13.86	sp|P51674-3|GPM6A_HUMAN	Isoform 3 of Neuronal membrane glycoprotein M6-a OS=Homo sapiens OX=9606 GN=GPM6A	HUMAN	11	P51674-3|GPM6A_HUMAN	P51674-3
	132	10	10	22.36	22.36	22.36	sp|P40124|CAP1_MOUSE	Adenylyl cyclase-associated protein 1 OS=Mus musculus OX=10090 GN=Cap1 PE=1 SV=4	MOUSE	7	P40124|CAP1_MOUSE	P40124			111	0	10.02	13.65	13.65	13.65	sp|P51674-2|GPM6A_HUMAN	Isoform 2 of Neuronal membrane glycoprotein M6-a OS=Homo sapiens OX=9606 GN=GPM6A	HUMAN	11	P51674-2|GPM6A_HUMAN	P51674-2
	133	10	10	13.4	13.4	13.4	sp|P20917|MAG_MOUSE	Myelin-associated glycoprotein OS=Mus musculus OX=10090 GN=Mag PE=1 SV=3	MOUSE	6	P20917|MAG_MOUSE	P20917			112	10.01	10.02	44.76	44.76	44.76	sp|P09211|GSTP1_HUMAN	Glutathione S-transferase P OS=Homo sapiens OX=9606 GN=GSTP1 PE=1 SV=2	HUMAN	7	P09211|GSTP1_HUMAN	P09211
	133	0	10	14.43	14.43	14.43	sp|P20917-2|MAG_MOUSE	Isoform S-MAG of Myelin-associated glycoprotein OS=Mus musculus OX=10090 GN=Mag	MOUSE	6	P20917-2|MAG_MOUSE	P20917-2			113	10.01	10.01	17.71	17.71	17.71	sp|P31930|QCR1_HUMAN	Cytochrome b-c1 complex subunit 1, mitochondrial OS=Homo sapiens OX=9606 GN=UQCRC1 PE=1 SV=3	HUMAN	6	P31930|QCR1_HUMAN	P31930
	134	9.7	9.74	46.99	46.99	46.99	sp|P18760|COF1_MOUSE	Cofilin-1 OS=Mus musculus OX=10090 GN=Cfl1 PE=1 SV=3	MOUSE	8	P18760|COF1_MOUSE	P18760			114	10	10	25.86	25.86	25.86	sp|P14415|AT1B2_HUMAN	Sodium/potassium-transporting ATPase subunit beta-2 OS=Homo sapiens OX=9606 GN=ATP1B2 PE=1 SV=3	HUMAN	7	P14415|AT1B2_HUMAN	P14415
	135	9.67	9.69	39.91	33.03	32.57	sp|Q7TQD2|TPPP_MOUSE	Tubulin polymerization-promoting protein OS=Mus musculus OX=10090 GN=Tppp PE=1 SV=1	MOUSE	7	Q7TQD2|TPPP_MOUSE	Q7TQD2			115	10	10	10.02	10.02	10.02	sp|P02768|ALBU_HUMAN	Serum albumin OS=Homo sapiens OX=9606 GN=ALB PE=1 SV=2	HUMAN	5	P02768|ALBU_HUMAN	P02768
	136	9.6	9.64	41.43	41.43	41.43	sp|P62962|PROF1_MOUSE	Profilin-1 OS=Mus musculus OX=10090 GN=Pfn1 PE=1 SV=2	MOUSE	5	P62962|PROF1_MOUSE	P62962			115	0	10	15.4	15.4	15.4	sp|P02768-3|ALBU_HUMAN	Isoform 3 of Serum albumin OS=Homo sapiens OX=9606 GN=ALB	HUMAN	5	P02768-3|ALBU_HUMAN	P02768-3
	137	9.57	9.64	11.98	11.98	9.846	sp|Q8CI94|PYGB_MOUSE	Glycogen phosphorylase, brain form OS=Mus musculus OX=10090 GN=Pygb PE=1 SV=3	MOUSE	5	Q8CI94|PYGB_MOUSE	Q8CI94			115	0	10	14.63	14.63	14.63	sp|P02768-2|ALBU_HUMAN	Isoform 2 of Serum albumin OS=Homo sapiens OX=9606 GN=ALB	HUMAN	5	P02768-2|ALBU_HUMAN	P02768-2
	138	9.42	13.72	34.08	33.8	33.8	sp|P08752|GNAI2_MOUSE	Guanine nucleotide-binding protein G(i) subunit alpha-2 OS=Mus musculus OX=10090 GN=Gnai2 PE=1 SV=5	MOUSE	11	P08752|GNAI2_MOUSE	P08752			116	9.89	9.92	34.02	30.41	30.41	sp|P00568|KAD1_HUMAN	Adenylate kinase isoenzyme 1 OS=Homo sapiens OX=9606 GN=AK1 PE=1 SV=3	HUMAN	6	P00568|KAD1_HUMAN	P00568
	139	9.35	9.64	14.35	11.52	10.33	sp|Q11011|PSA_MOUSE	Puromycin-sensitive aminopeptidase OS=Mus musculus OX=10090 GN=Npepps PE=1 SV=2	MOUSE	6	Q11011|PSA_MOUSE	Q11011			117	9.72	9.79	11.31	9.819	9.178	sp|P63010|AP2B1_HUMAN	AP-2 complex subunit beta OS=Homo sapiens OX=9606 GN=AP2B1 PE=1 SV=1	HUMAN	6	P63010|AP2B1_HUMAN	P63010
	140	9.34	9.39	35.57	35.57	35.57	sp|Q9R0Y5|KAD1_MOUSE	Adenylate kinase isoenzyme 1 OS=Mus musculus OX=10090 GN=Ak1 PE=1 SV=1	MOUSE	7	Q9R0Y5|KAD1_MOUSE	Q9R0Y5			117	0	9.79	12.05	10.45	9.773	sp|P63010-3|AP2B1_HUMAN	Isoform 3 of AP-2 complex subunit beta OS=Homo sapiens OX=9606 GN=AP2B1	HUMAN	6	P63010-3|AP2B1_HUMAN	P63010-3
	140	0	9.39	32.86	32.86	32.86	sp|Q9R0Y5-2|KAD1_MOUSE	Isoform 2 of Adenylate kinase isoenzyme 1 OS=Mus musculus OX=10090 GN=Ak1	MOUSE	7	Q9R0Y5-2|KAD1_MOUSE	Q9R0Y5-2			117	0	9.79	11.15	9.674	9.043	sp|P63010-2|AP2B1_HUMAN	Isoform 2 of AP-2 complex subunit beta OS=Homo sapiens OX=9606 GN=AP2B1	HUMAN	6	P63010-2|AP2B1_HUMAN	P63010-2
	141	9.22	9.35	38.69	38.69	38.69	sp|Q9R1Q8|TAGL3_MOUSE	Transgelin-3 OS=Mus musculus OX=10090 GN=Tagln3 PE=1 SV=1	MOUSE	7	Q9R1Q8|TAGL3_MOUSE	Q9R1Q8			118	9.69	9.78	20.9	10.77	9.744	sp|Q99798|ACON_HUMAN	Aconitate hydratase, mitochondrial OS=Homo sapiens OX=9606 GN=ACO2 PE=1 SV=2	HUMAN	5	Q99798|ACON_HUMAN	Q99798
	142	8.92	8.97	7.751	6.607	3.875	sp|Q8CHC4|SYNJ1_MOUSE	Synaptojanin-1 OS=Mus musculus OX=10090 GN=Synj1 PE=1 SV=3	MOUSE	4	Q8CHC4|SYNJ1_MOUSE	Q8CHC4			119	9.36	10.44	49.76	40.49	40.49	sp|P62820|RAB1A_HUMAN	Ras-related protein Rab-1A OS=Homo sapiens OX=9606 GN=RAB1A PE=1 SV=3	HUMAN	10	P62820|RAB1A_HUMAN	P62820
	143	8.87	8.9	18.38	18.38	18.38	sp|Q9D051|ODPB_MOUSE	Pyruvate dehydrogenase E1 component subunit beta, mitochondrial OS=Mus musculus OX=10090 GN=Pdhb PE=1 SV=1	MOUSE	5	Q9D051|ODPB_MOUSE	Q9D051			119	0	9.33	51.06	51.06	51.06	sp|P62820-2|RAB1A_HUMAN	Isoform 2 of Ras-related protein Rab-1A OS=Homo sapiens OX=9606 GN=RAB1A	HUMAN	8	P62820-2|RAB1A_HUMAN	P62820-2
	144	8.8	8.86	23.58	23.58	23.58	sp|Q61885|MOG_MOUSE	Myelin-oligodendrocyte glycoprotein OS=Mus musculus OX=10090 GN=Mog PE=1 SV=1	MOUSE	6	Q61885|MOG_MOUSE	Q61885			120	9.3	11.53	20.27	13.06	13.06	sp|Q92777|SYN2_HUMAN	Synapsin-2 OS=Homo sapiens OX=9606 GN=SYN2 PE=2 SV=4	HUMAN	13	Q92777|SYN2_HUMAN	Q92777
	145	8.64	8.66	9.178	7.183	5.587	sp|Q5SQX6|CYFP2_MOUSE	Cytoplasmic FMR1-interacting protein 2 OS=Mus musculus OX=10090 GN=Cyfip2 PE=1 SV=2	MOUSE	4	Q5SQX6|CYFP2_MOUSE	Q5SQX6			120	0	11.51	19.87	15.9	15.9	sp|Q92777-2|SYN2_HUMAN	Isoform IIb of Synapsin-2 OS=Homo sapiens OX=9606 GN=SYN2	HUMAN	13	Q92777-2|SYN2_HUMAN	Q92777-2
	146	8.41	8.43	23.85	19.27	18.35	sp|P10649|GSTM1_MOUSE	Glutathione S-transferase Mu 1 OS=Mus musculus OX=10090 GN=Gstm1 PE=1 SV=2	MOUSE	5	P10649|GSTM1_MOUSE	P10649			121	9.22	9.28	23.49	23.49	23.15	sp|P12236|ADT3_HUMAN	ADP/ATP translocase 3 OS=Homo sapiens OX=9606 GN=SLC25A6 PE=1 SV=4	HUMAN	7	P12236|ADT3_HUMAN	P12236
	147	8.3	8.32	21.88	21.48	21.48	sp|Q9CQQ7|AT5F1_MOUSE	ATP synthase F(0) complex subunit B1, mitochondrial OS=Mus musculus OX=10090 GN=Atp5pb PE=1 SV=1	MOUSE	7	Q9CQQ7|AT5F1_MOUSE	Q9CQQ7			122	9.15	9.23	16.98	16.98	16.98	sp|P07602|SAP_HUMAN	Prosaposin OS=Homo sapiens OX=9606 GN=PSAP PE=1 SV=2	HUMAN	24	P07602|SAP_HUMAN	P07602
	148	8.26	8.27	50	50	44.08	sp|P15532|NDKA_MOUSE	Nucleoside diphosphate kinase A OS=Mus musculus OX=10090 GN=Nme1 PE=1 SV=1	MOUSE	7	P15532|NDKA_MOUSE	P15532			122	0	9.23	16.89	16.89	16.89	sp|P07602-3|SAP_HUMAN	Isoform Sap-mu-9 of Prosaposin OS=Homo sapiens OX=9606 GN=PSAP	HUMAN	24	P07602-3|SAP_HUMAN	P07602-3
	149	8.18	14.26	36.03	36.03	36.03	sp|P61982|1433G_MOUSE	14-3-3 protein gamma OS=Mus musculus OX=10090 GN=Ywhag PE=1 SV=2	MOUSE	13	P61982|1433G_MOUSE	P61982			122	0	9.23	16.92	16.92	16.92	sp|P07602-2|SAP_HUMAN	Isoform Sap-mu-6 of Prosaposin OS=Homo sapiens OX=9606 GN=PSAP	HUMAN	24	P07602-2|SAP_HUMAN	P07602-2
	150	8.15	8.16	27	14	11.8	sp|P61922|GABT_MOUSE	4-aminobutyrate aminotransferase, mitochondrial OS=Mus musculus OX=10090 GN=Abat PE=1 SV=1	MOUSE	4	P61922|GABT_MOUSE	P61922			123	9.07	9.12	36.41	36.41	36.41	sp|P60880|SNP25_HUMAN	Synaptosomal-associated protein 25 OS=Homo sapiens OX=9606 GN=SNAP25 PE=1 SV=1	HUMAN	8	P60880|SNP25_HUMAN	P60880
	150	0	8.16	30.41	15.77	13.29	sp|P61922-2|GABT_MOUSE	Isoform 2 of 4-aminobutyrate aminotransferase, mitochondrial OS=Mus musculus OX=10090 GN=Abat	MOUSE	4	P61922-2|GABT_MOUSE	P61922-2			123	0	8	29.61	29.61	29.61	sp|P60880-2|SNP25_HUMAN	Isoform 2 of Synaptosomal-associated protein 25 OS=Homo sapiens OX=9606 GN=SNAP25	HUMAN	6	P60880-2|SNP25_HUMAN	P60880-2
	151	8.13	8.13	32.46	32.46	25.65	sp|P62761|VISL1_MOUSE	Visinin-like protein 1 OS=Mus musculus OX=10090 GN=Vsnl1 PE=1 SV=2	MOUSE	5	P62761|VISL1_MOUSE	P62761			124	9.05	9.15	33.62	30.77	28.49	sp|P61421|VA0D1_HUMAN	V-type proton ATPase subunit d 1 OS=Homo sapiens OX=9606 GN=ATP6V0D1 PE=1 SV=1	HUMAN	7	P61421|VA0D1_HUMAN	P61421
	152	8.12	8.12	9.674	9.674	6.876	sp|P58252|EF2_MOUSE	Elongation factor 2 OS=Mus musculus OX=10090 GN=Eef2 PE=1 SV=2	MOUSE	4	P58252|EF2_MOUSE	P58252			125	8.96	9.13	17.49	13.77	10.05	sp|P55072|TERA_HUMAN	Transitional endoplasmic reticulum ATPase OS=Homo sapiens OX=9606 GN=VCP PE=1 SV=4	HUMAN	6	P55072|TERA_HUMAN	P55072
	152	0	8.12	9.674	9.674	6.876	sp|P13639|EF2_HUMAN	Elongation factor 2 OS=Homo sapiens OX=9606 GN=EEF2 PE=1 SV=4	HUMAN	4	P13639|EF2_HUMAN	P13639			126	8.87	8.96	15.54	12.52	9.928	sp|P49418|AMPH_HUMAN	Amphiphysin OS=Homo sapiens OX=9606 GN=AMPH PE=1 SV=1	HUMAN	4	P49418|AMPH_HUMAN	P49418
	153	8.09	8.1	37.68	32.37	27.54	sp|P51150|RAB7A_MOUSE	Ras-related protein Rab-7a OS=Mus musculus OX=10090 GN=Rab7a PE=1 SV=2	MOUSE	4	P51150|RAB7A_MOUSE	P51150			126	0	8.96	16.54	13.32	10.57	sp|P49418-2|AMPH_HUMAN	Isoform 2 of Amphiphysin OS=Homo sapiens OX=9606 GN=AMPH	HUMAN	4	P49418-2|AMPH_HUMAN	P49418-2
	154	8	9.43	38.35	38.35	37.59	sp|Q91ZZ3|SYUB_MOUSE	Beta-synuclein OS=Mus musculus OX=10090 GN=Sncb PE=1 SV=1	MOUSE	8	Q91ZZ3|SYUB_MOUSE	Q91ZZ3			127	8.67	8.83	45.71	39.43	39.43	sp|P02511|CRYAB_HUMAN	Alpha-crystallin B chain OS=Homo sapiens OX=9606 GN=CRYAB PE=1 SV=2	HUMAN	9	P02511|CRYAB_HUMAN	P02511
	155	8	8.07	21.97	21.97	21.97	sp|Q62277|SYPH_MOUSE	Synaptophysin OS=Mus musculus OX=10090 GN=Syp PE=1 SV=2	MOUSE	11	Q62277|SYPH_MOUSE	Q62277			128	8.56	13.32	43.5	43.5	43.5	sp|P31946|1433B_HUMAN	14-3-3 protein beta/alpha OS=Homo sapiens OX=9606 GN=YWHAB PE=1 SV=3	HUMAN	13	P31946|1433B_HUMAN	P31946
	156	8	8	38.06	38.06	38.06	sp|P84086|CPLX2_MOUSE	Complexin-2 OS=Mus musculus OX=10090 GN=Cplx2 PE=1 SV=1	MOUSE	5	P84086|CPLX2_MOUSE	P84086			128	0	13.32	43.85	43.85	43.85	sp|P31946-2|1433B_HUMAN	Isoform Short of 14-3-3 protein beta/alpha OS=Homo sapiens OX=9606 GN=YWHAB	HUMAN	13	P31946-2|1433B_HUMAN	P31946-2
	157	8	8	26.89	26.89	26.89	sp|P53994|RAB2A_MOUSE	Ras-related protein Rab-2A OS=Mus musculus OX=10090 GN=Rab2a PE=1 SV=1	MOUSE	4	P53994|RAB2A_MOUSE	P53994			129	8.46	10.55	37.29	25.08	20	sp|P54920|SNAA_HUMAN	Alpha-soluble NSF attachment protein OS=Homo sapiens OX=9606 GN=NAPA PE=1 SV=3	HUMAN	7	P54920|SNAA_HUMAN	P54920
	158	7.84	7.92	25.56	25.56	25.56	sp|O54983|CRYM_MOUSE	Ketimine reductase mu-crystallin OS=Mus musculus OX=10090 GN=Crym PE=1 SV=1	MOUSE	4	O54983|CRYM_MOUSE	O54983			130	8.43	12.69	49.8	38.06	38.06	sp|P61981|1433G_HUMAN	14-3-3 protein gamma OS=Homo sapiens OX=9606 GN=YWHAG PE=1 SV=2	HUMAN	15	P61981|1433G_HUMAN	P61981
	159	7.8	12	28.46	28.46	28.46	sp|P68510|1433F_MOUSE	14-3-3 protein eta OS=Mus musculus OX=10090 GN=Ywhah PE=1 SV=2	MOUSE	9	P68510|1433F_MOUSE	P68510			131	8.38	8.43	17.76	17.76	17.76	sp|P02686|MBP_HUMAN	Myelin basic protein OS=Homo sapiens OX=9606 GN=MBP PE=1 SV=3	HUMAN	11	P02686|MBP_HUMAN	P02686
	160	7.78	7.89	46.88	39.29	35.27	sp|O08709|PRDX6_MOUSE	Peroxiredoxin-6 OS=Mus musculus OX=10090 GN=Prdx6 PE=1 SV=3	MOUSE	6	O08709|PRDX6_MOUSE	O08709			131	0	8.43	33.75	33.75	33.75	sp|P02686-6|MBP_HUMAN	Isoform 6 of Myelin basic protein OS=Homo sapiens OX=9606 GN=MBP	HUMAN	11	P02686-6|MBP_HUMAN	P02686-6
	161	7.72	7.77	27.18	23.49	23.49	sp|Q91VR2|ATPG_MOUSE	ATP synthase subunit gamma, mitochondrial OS=Mus musculus OX=10090 GN=Atp5f1c PE=1 SV=1	MOUSE	4	Q91VR2|ATPG_MOUSE	Q91VR2			131	0	8.43	31.58	31.58	31.58	sp|P02686-5|MBP_HUMAN	Isoform 5 of Myelin basic protein OS=Homo sapiens OX=9606 GN=MBP	HUMAN	11	P02686-5|MBP_HUMAN	P02686-5
	162	7.51	7.58	30.19	27.49	21.83	sp|Q9QYG0|NDRG2_MOUSE	Protein NDRG2 OS=Mus musculus OX=10090 GN=Ndrg2 PE=1 SV=1	MOUSE	5	Q9QYG0|NDRG2_MOUSE	Q9QYG0			131	0	8.43	29.03	29.03	29.03	sp|P02686-4|MBP_HUMAN	Isoform 4 of Myelin basic protein OS=Homo sapiens OX=9606 GN=MBP	HUMAN	11	P02686-4|MBP_HUMAN	P02686-4
	162	0	7.58	31.37	28.57	22.69	sp|Q9QYG0-2|NDRG2_MOUSE	Isoform 2 of Protein NDRG2 OS=Mus musculus OX=10090 GN=Ndrg2	MOUSE	5	Q9QYG0-2|NDRG2_MOUSE	Q9QYG0-2			131	0	8.43	27.41	27.41	27.41	sp|P02686-3|MBP_HUMAN	Isoform 3 of Myelin basic protein OS=Homo sapiens OX=9606 GN=MBP	HUMAN	11	P02686-3|MBP_HUMAN	P02686-3
	163	7.42	7.47	14.2	14.2	14.2	sp|Q921M7|FA49B_MOUSE	Protein FAM49B OS=Mus musculus OX=10090 GN=Fam49b PE=1 SV=1	MOUSE	4	Q921M7|FA49B_MOUSE	Q921M7			132	8.31	8.35	20.22	20.22	20.22	sp|P60201|MYPR_HUMAN	Myelin proteolipid protein OS=Homo sapiens OX=9606 GN=PLP1 PE=1 SV=2	HUMAN	11	P60201|MYPR_HUMAN	P60201
	164	7.38	7.42	34.82	34.82	34.82	sp|P57746|VATD_MOUSE	V-type proton ATPase subunit D OS=Mus musculus OX=10090 GN=Atp6v1d PE=1 SV=1	MOUSE	4	P57746|VATD_MOUSE	P57746			132	0	8	18.6	18.6	18.6	sp|P60201-2|MYPR_HUMAN	Isoform DM-20 of Myelin proteolipid protein OS=Homo sapiens OX=9606 GN=PLP1	HUMAN	10	P60201-2|MYPR_HUMAN	P60201-2
	165	7.35	7.4	13.18	12.98	12.98	sp|Q61553|FSCN1_MOUSE	Fascin OS=Mus musculus OX=10090 GN=Fscn1 PE=1 SV=4	MOUSE	4	Q61553|FSCN1_MOUSE	Q61553			133	8.24	8.28	7.497	6.505	5.623	sp|O60641|AP180_HUMAN	Clathrin coat assembly protein AP180 OS=Homo sapiens OX=9606 GN=SNAP91 PE=1 SV=2	HUMAN	4	O60641|AP180_HUMAN	O60641
	166	7.26	7.31	10.26	10.14	7.343	sp|P56399|UBP5_MOUSE	Ubiquitin carboxyl-terminal hydrolase 5 OS=Mus musculus OX=10090 GN=Usp5 PE=1 SV=1	MOUSE	5	P56399|UBP5_MOUSE	P56399			133	0	8.28	7.754	6.727	5.815	sp|O60641-4|AP180_HUMAN	Isoform 4 of Clathrin coat assembly protein AP180 OS=Homo sapiens OX=9606 GN=SNAP91	HUMAN	4	O60641-4|AP180_HUMAN	O60641-4
	167	7.18	7.33	10.7	10.7	10.7	sp|Q9Z0E0|NCDN_MOUSE	Neurochondrin OS=Mus musculus OX=10090 GN=Ncdn PE=1 SV=1	MOUSE	5	Q9Z0E0|NCDN_MOUSE	Q9Z0E0			133	0	8.28	11.33	9.833	8.5	sp|O60641-3|AP180_HUMAN	Isoform 3 of Clathrin coat assembly protein AP180 OS=Homo sapiens OX=9606 GN=SNAP91	HUMAN	4	O60641-3|AP180_HUMAN	O60641-3
	167	0	7.33	10.96	10.96	10.96	sp|Q9Z0E0-2|NCDN_MOUSE	Isoform 2 of Neurochondrin OS=Mus musculus OX=10090 GN=Ncdn	MOUSE	5	Q9Z0E0-2|NCDN_MOUSE	Q9Z0E0-2			134	8.23	8.39	8.903	8.903	8.903	sp|Q9UPR5|NAC2_HUMAN	Sodium/calcium exchanger 2 OS=Homo sapiens OX=9606 GN=SLC8A2 PE=2 SV=2	HUMAN	6	Q9UPR5|NAC2_HUMAN	Q9UPR5
	168	7.12	7.2	61.04	61.04	61.04	sp|P08228|SODC_MOUSE	Superoxide dismutase [Cu-Zn] OS=Mus musculus OX=10090 GN=Sod1 PE=1 SV=2	MOUSE	7	P08228|SODC_MOUSE	P08228			135	8.16	10.21	10.03	7.907	6.365	sp|Q5JWF2|GNAS1_HUMAN	Guanine nucleotide-binding protein G(s) subunit alpha isoforms XLas OS=Homo sapiens OX=9606 GN=GNAS PE=1 SV=2	HUMAN	7	Q5JWF2|GNAS1_HUMAN	Q5JWF2
	169	7.11	7.19	57.27	57.27	45.81	sp|P06837|NEUM_MOUSE	Neuromodulin OS=Mus musculus OX=10090 GN=Gap43 PE=1 SV=1	MOUSE	4	P06837|NEUM_MOUSE	P06837			135	0	10.21	10.17	8.016	6.452	sp|Q5JWF2-2|GNAS1_HUMAN	Isoform XLas-2 of Guanine nucleotide-binding protein G(s) subunit alpha isoforms XLas OS=Homo sapiens OX=9606 GN=GNAS	HUMAN	7	Q5JWF2-2|GNAS1_HUMAN	Q5JWF2-2
	170	7.1	7.18	12.8	12.67	10.51	sp|Q9JIS5|SV2A_MOUSE	Synaptic vesicle glycoprotein 2A OS=Mus musculus OX=10090 GN=Sv2a PE=1 SV=1	MOUSE	4	Q9JIS5|SV2A_MOUSE	Q9JIS5			135	0	10.21	26.4	20.81	16.75	sp|P63092|GNAS2_HUMAN	Guanine nucleotide-binding protein G(s) subunit alpha isoforms short OS=Homo sapiens OX=9606 GN=GNAS PE=1 SV=1	HUMAN	7	P63092|GNAS2_HUMAN	P63092
	170	0	7.18	12.8	12.67	10.51	sp|Q02563|SV2A_RAT	Synaptic vesicle glycoprotein 2A OS=Rattus norvegicus OX=10116 GN=Sv2a PE=1 SV=2	RAT	4	Q02563|SV2A_RAT	Q02563			135	0	10.21	26.33	20.76	16.71	sp|P63092-4|GNAS2_HUMAN	Isoform 4 of Guanine nucleotide-binding protein G(s) subunit alpha isoforms short OS=Homo sapiens OX=9606 GN=GNAS	HUMAN	7	P63092-4|GNAS2_HUMAN	P63092-4
	171	7	7.12	12.04	12.04	12.04	sp|Q8VEM8|MPCP_MOUSE	Phosphate carrier protein, mitochondrial OS=Mus musculus OX=10090 GN=Slc25a3 PE=1 SV=1	MOUSE	5	Q8VEM8|MPCP_MOUSE	Q8VEM8			135	0	10.21	27.44	21.64	17.41	sp|P63092-3|GNAS2_HUMAN	Isoform 3 of Guanine nucleotide-binding protein G(s) subunit alpha isoforms short OS=Homo sapiens OX=9606 GN=GNAS	HUMAN	7	P63092-3|GNAS2_HUMAN	P63092-3
	172	6.95	7.02	38.89	38.89	38.89	sp|Q61171|PRDX2_MOUSE	Peroxiredoxin-2 OS=Mus musculus OX=10090 GN=Prdx2 PE=1 SV=3	MOUSE	6	Q61171|PRDX2_MOUSE	Q61171			135	0	10.21	27.37	21.58	17.37	sp|P63092-2|GNAS2_HUMAN	Isoform Gnas-2 of Guanine nucleotide-binding protein G(s) subunit alpha isoforms short OS=Homo sapiens OX=9606 GN=GNAS	HUMAN	7	P63092-2|GNAS2_HUMAN	P63092-2
	173	6.84	6.9	50.45	50.45	50.45	sp|P09671|SODM_MOUSE	Superoxide dismutase [Mn], mitochondrial OS=Mus musculus OX=10090 GN=Sod2 PE=1 SV=3	MOUSE	5	P09671|SODM_MOUSE	P09671			136	8.16	8.19	50	50	41.43	sp|P07737|PROF1_HUMAN	Profilin-1 OS=Homo sapiens OX=9606 GN=PFN1 PE=1 SV=2	HUMAN	4	P07737|PROF1_HUMAN	P07737
	174	6.83	6.88	28.99	16.37	16.37	sp|P97807|FUMH_MOUSE	Fumarate hydratase, mitochondrial OS=Mus musculus OX=10090 GN=Fh PE=1 SV=3	MOUSE	4	P97807|FUMH_MOUSE	P97807			137	8.1	8.3	3.771	2.574	2.03	sp|Q14643|ITPR1_HUMAN	Inositol 1,4,5-trisphosphate receptor type 1 OS=Homo sapiens OX=9606 GN=ITPR1 PE=1 SV=3	HUMAN	5	Q14643|ITPR1_HUMAN	Q14643
	174	0	6.88	31.48	17.77	17.77	sp|P97807-2|FUMH_MOUSE	Isoform Cytoplasmic of Fumarate hydratase, mitochondrial OS=Mus musculus OX=10090 GN=Fh	MOUSE	4	P97807-2|FUMH_MOUSE	P97807-2			137	0	8.3	3.826	2.612	2.06	sp|Q14643-8|ITPR1_HUMAN	Isoform 8 of Inositol 1,4,5-trisphosphate receptor type 1 OS=Homo sapiens OX=9606 GN=ITPR1	HUMAN	5	Q14643-8|ITPR1_HUMAN	Q14643-8
	175	6.69	6.8	19.68	14.18	14.18	sp|Q9EQF6|DPYL5_MOUSE	Dihydropyrimidinase-related protein 5 OS=Mus musculus OX=10090 GN=Dpysl5 PE=1 SV=1	MOUSE	4	Q9EQF6|DPYL5_MOUSE	Q9EQF6			137	0	8.3	3.814	2.604	2.054	sp|Q14643-7|ITPR1_HUMAN	Isoform 7 of Inositol 1,4,5-trisphosphate receptor type 1 OS=Homo sapiens OX=9606 GN=ITPR1	HUMAN	5	Q14643-7|ITPR1_HUMAN	Q14643-7
	176	6.61	6.65	16.41	13.46	4.872	sp|P47857|PFKAM_MOUSE	ATP-dependent 6-phosphofructokinase, muscle type OS=Mus musculus OX=10090 GN=Pfkm PE=1 SV=3	MOUSE	4	P47857|PFKAM_MOUSE	P47857			137	0	8.3	3.793	2.589	2.042	sp|Q14643-6|ITPR1_HUMAN	Isoform 6 of Inositol 1,4,5-trisphosphate receptor type 1 OS=Homo sapiens OX=9606 GN=ITPR1	HUMAN	5	Q14643-6|ITPR1_HUMAN	Q14643-6
	176	0	6.65	13.75	11.28	4.082	sp|P47857-3|PFKAM_MOUSE	Isoform 3 of ATP-dependent 6-phosphofructokinase, muscle type OS=Mus musculus OX=10090 GN=Pfkm	MOUSE	4	P47857-3|PFKAM_MOUSE	P47857-3			137	0	8.3	3.804	2.597	2.048	sp|Q14643-5|ITPR1_HUMAN	Isoform 5 of Inositol 1,4,5-trisphosphate receptor type 1 OS=Homo sapiens OX=9606 GN=ITPR1	HUMAN	5	Q14643-5|ITPR1_HUMAN	Q14643-5
	176	0	6.65	15.06	12.35	4.471	sp|P47857-2|PFKAM_MOUSE	Isoform 2 of ATP-dependent 6-phosphofructokinase, muscle type OS=Mus musculus OX=10090 GN=Pfkm	MOUSE	4	P47857-2|PFKAM_MOUSE	P47857-2			137	0	8.3	3.859	2.635	2.078	sp|Q14643-4|ITPR1_HUMAN	Isoform 4 of Inositol 1,4,5-trisphosphate receptor type 1 OS=Homo sapiens OX=9606 GN=ITPR1	HUMAN	5	Q14643-4|ITPR1_HUMAN	Q14643-4
	177	6.54	6.57	23.96	23.96	19.79	sp|P63001|RAC1_MOUSE	Ras-related C3 botulinum toxin substrate 1 OS=Mus musculus OX=10090 GN=Rac1 PE=1 SV=1	MOUSE	3	P63001|RAC1_MOUSE	P63001			137	0	8.3	3.838	2.62	2.066	sp|Q14643-3|ITPR1_HUMAN	Isoform 3 of Inositol 1,4,5-trisphosphate receptor type 1 OS=Homo sapiens OX=9606 GN=ITPR1	HUMAN	5	Q14643-3|ITPR1_HUMAN	Q14643-3
	178	6.47	20.59	20.04	20.04	17.39	sp|O35643|AP1B1_MOUSE	AP-1 complex subunit beta-1 OS=Mus musculus OX=10090 GN=Ap1b1 PE=1 SV=2	MOUSE	13	O35643|AP1B1_MOUSE	O35643			137	0	8.3	3.791	2.588	2.042	sp|Q14643-2|ITPR1_HUMAN	Isoform 2 of Inositol 1,4,5-trisphosphate receptor type 1 OS=Homo sapiens OX=9606 GN=ITPR1	HUMAN	5	Q14643-2|ITPR1_HUMAN	Q14643-2
	179	6.47	6.49	47.14	47.14	46.19	sp|P19157|GSTP1_MOUSE	Glutathione S-transferase P 1 OS=Mus musculus OX=10090 GN=Gstp1 PE=1 SV=2	MOUSE	5	P19157|GSTP1_MOUSE	P19157			138	8.04	8.05	34.51	25.66	25.66	sp|P36543|VATE1_HUMAN	V-type proton ATPase subunit E 1 OS=Homo sapiens OX=9606 GN=ATP6V1E1 PE=1 SV=1	HUMAN	6	P36543|VATE1_HUMAN	P36543
	180	6.3	6.43	14.85	14.85	14.85	sp|O88342|WDR1_MOUSE	WD repeat-containing protein 1 OS=Mus musculus OX=10090 GN=Wdr1 PE=1 SV=3	MOUSE	5	O88342|WDR1_MOUSE	O88342			138	0	8	28.43	28.43	28.43	sp|P36543-2|VATE1_HUMAN	Isoform 2 of V-type proton ATPase subunit E 1 OS=Homo sapiens OX=9606 GN=ATP6V1E1	HUMAN	6	P36543-2|VATE1_HUMAN	P36543-2
	181	6.21	16.21	38.93	35.57	34.23	sp|P51881|ADT2_MOUSE	ADP/ATP translocase 2 OS=Mus musculus OX=10090 GN=Slc25a5 PE=1 SV=3	MOUSE	11	P51881|ADT2_MOUSE	P51881			139	8.04	8.04	37.93	30.27	17.62	sp|P05937|CALB1_HUMAN	Calbindin OS=Homo sapiens OX=9606 GN=CALB1 PE=1 SV=2	HUMAN	4	P05937|CALB1_HUMAN	P05937
	182	6.16	6.17	38.51	38.51	30.43	sp|Q9DCX2|ATP5H_MOUSE	ATP synthase subunit d, mitochondrial OS=Mus musculus OX=10090 GN=Atp5pd PE=1 SV=3	MOUSE	3	Q9DCX2|ATP5H_MOUSE	Q9DCX2			140	8.03	8.03	15.05	8.602	8.602	sp|P00367|DHE3_HUMAN	Glutamate dehydrogenase 1, mitochondrial OS=Homo sapiens OX=9606 GN=GLUD1 PE=1 SV=2	HUMAN	4	P00367|DHE3_HUMAN	P00367
	183	6.15	6.16	26.42	26.42	26.42	sp|Q9QUI0|RHOA_MOUSE	Transforming protein RhoA OS=Mus musculus OX=10090 GN=Rhoa PE=1 SV=1	MOUSE	4	Q9QUI0|RHOA_MOUSE	Q9QUI0			140	0	6.02	16.94	8.471	8.471	sp|P00367-3|DHE3_HUMAN	Isoform 3 of Glutamate dehydrogenase 1, mitochondrial OS=Homo sapiens OX=9606 GN=GLUD1	HUMAN	3	P00367-3|DHE3_HUMAN	P00367-3
	184	6.11	6.13	21.69	18.98	14.24	sp|Q60930|VDAC2_MOUSE	Voltage-dependent anion-selective channel protein 2 OS=Mus musculus OX=10090 GN=Vdac2 PE=1 SV=2	MOUSE	3	Q60930|VDAC2_MOUSE	Q60930			140	0	6.02	18.41	9.207	9.207	sp|P00367-2|DHE3_HUMAN	Isoform 2 of Glutamate dehydrogenase 1, mitochondrial OS=Homo sapiens OX=9606 GN=GLUD1	HUMAN	3	P00367-2|DHE3_HUMAN	P00367-2
	185	6.11	6.12	11.97	11.97	9.576	sp|P56564|EAA1_MOUSE	Excitatory amino acid transporter 1 OS=Mus musculus OX=10090 GN=Slc1a3 PE=1 SV=2	MOUSE	4	P56564|EAA1_MOUSE	P56564			141	8.02	8.02	17.49	14.75	14.75	sp|P50213|IDH3A_HUMAN	Isocitrate dehydrogenase [NAD] subunit alpha, mitochondrial OS=Homo sapiens OX=9606 GN=IDH3A PE=1 SV=1	HUMAN	4	P50213|IDH3A_HUMAN	P50213
	186	6.05	6.05	13.71	12.01	12.01	sp|P35564|CALX_MOUSE	Calnexin OS=Mus musculus OX=10090 GN=Canx PE=1 SV=1	MOUSE	3	P35564|CALX_MOUSE	P35564			141	0	8.02	22.22	18.75	18.75	sp|P50213-2|IDH3A_HUMAN	Isoform 2 of Isocitrate dehydrogenase [NAD] subunit alpha, mitochondrial OS=Homo sapiens OX=9606 GN=IDH3A	HUMAN	4	P50213-2|IDH3A_HUMAN	P50213-2
	186	0	4.04	11.17	9.475	9.475	sp|P35565|CALX_RAT	Calnexin OS=Rattus norvegicus OX=10116 GN=Canx PE=1 SV=1	RAT	2	P35565|CALX_RAT	P35565			142	8	52.32	75	75	74.78	sp|P68366|TBA4A_HUMAN	Tubulin alpha-4A chain OS=Homo sapiens OX=9606 GN=TUBA4A PE=1 SV=1	HUMAN	73	P68366|TBA4A_HUMAN	P68366
	187	6.03	6.04	12.52	8.116	8.116	sp|Q91VD9|NDUS1_MOUSE	NADH-ubiquinone oxidoreductase 75 kDa subunit, mitochondrial OS=Mus musculus OX=10090 GN=Ndufs1 PE=1 SV=2	MOUSE	3	Q91VD9|NDUS1_MOUSE	Q91VD9			142	0	52.32	77.6	77.6	77.37	sp|P68366-2|TBA4A_HUMAN	Isoform 2 of Tubulin alpha-4A chain OS=Homo sapiens OX=9606 GN=TUBA4A	HUMAN	73	P68366-2|TBA4A_HUMAN	P68366-2
	188	6.02	8.03	38.05	33.66	32.2	sp|P62821|RAB1A_MOUSE	Ras-related protein Rab-1A OS=Mus musculus OX=10090 GN=Rab1A PE=1 SV=3	MOUSE	5	P62821|RAB1A_MOUSE	P62821			143	8	15.3	23.87	23.87	23.15	sp|Q8N9I0|SYT2_HUMAN	Synaptotagmin-2 OS=Homo sapiens OX=9606 GN=SYT2 PE=1 SV=2	HUMAN	9	Q8N9I0|SYT2_HUMAN	Q8N9I0
	189	6.01	18.05	14.19	11.29	11.29	sp|Q6Q477|AT2B4_MOUSE	Plasma membrane calcium-transporting ATPase 4 OS=Mus musculus OX=10090 GN=Atp2b4 PE=1 SV=1	MOUSE	12	Q6Q477|AT2B4_MOUSE	Q6Q477			144	8	10	15.62	15.62	15.62	sp|Q9NVA2|SEP11_HUMAN	Septin-11 OS=Homo sapiens OX=9606 GN=SEPT11 PE=1 SV=3	HUMAN	5	Q9NVA2|SEP11_HUMAN	Q9NVA2
	189	0	18.05	15.45	12.29	12.29	sp|Q6Q477-2|AT2B4_MOUSE	Isoform 2 of Plasma membrane calcium-transporting ATPase 4 OS=Mus musculus OX=10090 GN=Atp2b4	MOUSE	12	Q6Q477-2|AT2B4_MOUSE	Q6Q477-2			144	0	10	15.26	15.26	15.26	sp|Q9NVA2-2|SEP11_HUMAN	Isoform 2 of Septin-11 OS=Homo sapiens OX=9606 GN=SEPT11	HUMAN	5	Q9NVA2-2|SEP11_HUMAN	Q9NVA2-2
	190	6.01	6.13	14.75	12.95	7.914	sp|P35802|GPM6A_MOUSE	Neuronal membrane glycoprotein M6-a OS=Mus musculus OX=10090 GN=Gpm6a PE=1 SV=1	MOUSE	9	P35802|GPM6A_MOUSE	P35802			145	8	8.05	26.15	21.1	21.1	sp|P00492|HPRT_HUMAN	Hypoxanthine-guanine phosphoribosyltransferase OS=Homo sapiens OX=9606 GN=HPRT1 PE=1 SV=2	HUMAN	4	P00492|HPRT_HUMAN	P00492
	191	6	12.31	36.12	36.12	35.24	sp|P62823|RAB3C_MOUSE	Ras-related protein Rab-3C OS=Mus musculus OX=10090 GN=Rab3c PE=1 SV=1	MOUSE	8	P62823|RAB3C_MOUSE	P62823			146	8	8	13.95	13.95	11.8	sp|O75390|CISY_HUMAN	Citrate synthase, mitochondrial OS=Homo sapiens OX=9606 GN=CS PE=1 SV=2	HUMAN	4	O75390|CISY_HUMAN	O75390
	192	6	6	12.38	12.38	10.22	sp|O08749|DLDH_MOUSE	Dihydrolipoyl dehydrogenase, mitochondrial OS=Mus musculus OX=10090 GN=Dld PE=1 SV=2	MOUSE	3	O08749|DLDH_MOUSE	O08749			147	8	8	48.19	38.55	38.55	sp|P23528|COF1_HUMAN	Cofilin-1 OS=Homo sapiens OX=9606 GN=CFL1 PE=1 SV=3	HUMAN	8	P23528|COF1_HUMAN	P23528
	193	6	6	20.42	19.9	19.9	sp|Q90694|CDC42_CHICK	Cell division control protein 42 homolog OS=Gallus gallus OX=9031 GN=CDC42 PE=2 SV=1	CHICK	3	Q90694|CDC42_CHICK	Q90694			148	8	8	4.362	4.362	4.362	sp|Q9NQC3|RTN4_HUMAN	Reticulon-4 OS=Homo sapiens OX=9606 GN=RTN4 PE=1 SV=2	HUMAN	4	Q9NQC3|RTN4_HUMAN	Q9NQC3
	193	0	6	20.42	19.9	19.9	sp|P60953|CDC42_HUMAN	Cell division control protein 42 homolog OS=Homo sapiens OX=9606 GN=CDC42 PE=1 SV=2	HUMAN	3	P60953|CDC42_HUMAN	P60953			148	0	8	5.274	5.274	5.274	sp|Q9NQC3-6|RTN4_HUMAN	Isoform 6 of Reticulon-4 OS=Homo sapiens OX=9606 GN=RTN4	HUMAN	4	Q9NQC3-6|RTN4_HUMAN	Q9NQC3-6
	193	0	6	20.42	19.9	19.9	sp|P60766|CDC42_MOUSE	Cell division control protein 42 homolog OS=Mus musculus OX=10090 GN=Cdc42 PE=1 SV=2	MOUSE	3	P60766|CDC42_MOUSE	P60766			148	0	8	5.417	5.417	5.417	sp|Q9NQC3-4|RTN4_HUMAN	Isoform 4 of Reticulon-4 OS=Homo sapiens OX=9606 GN=RTN4	HUMAN	4	Q9NQC3-4|RTN4_HUMAN	Q9NQC3-4
	193	0	6	21.47	20.94	20.94	sp|P60766-1|CDC42_MOUSE	Isoform 1 of Cell division control protein 42 homolog OS=Mus musculus OX=10090 GN=Cdc42	MOUSE	4	P60766-1|CDC42_MOUSE	P60766-1			149	8	8	16.62	16.62	16.62	sp|P19086|GNAZ_HUMAN	Guanine nucleotide-binding protein G(z) subunit alpha OS=Homo sapiens OX=9606 GN=GNAZ PE=1 SV=3	HUMAN	4	P19086|GNAZ_HUMAN	P19086
	194	6	6	22.44	22.12	22.12	sp|Q8K183|PDXK_MOUSE	Pyridoxal kinase OS=Mus musculus OX=10090 GN=Pdxk PE=1 SV=1	MOUSE	3	Q8K183|PDXK_MOUSE	Q8K183			150	7.9	42.8	58.44	53.78	53.78	sp|Q13509|TBB3_HUMAN	Tubulin beta-3 chain OS=Homo sapiens OX=9606 GN=TUBB3 PE=1 SV=2	HUMAN	53	Q13509|TBB3_HUMAN	Q13509
	195	6	6	34.48	34.48	34.48	sp|P63044|VAMP2_MOUSE	Vesicle-associated membrane protein 2 OS=Mus musculus OX=10090 GN=Vamp2 PE=1 SV=2	MOUSE	7	P63044|VAMP2_MOUSE	P63044			150	0	36.35	60.58	55.03	55.03	sp|Q13509-2|TBB3_HUMAN	Isoform 2 of Tubulin beta-3 chain OS=Homo sapiens OX=9606 GN=TUBB3	HUMAN	48	Q13509-2|TBB3_HUMAN	Q13509-2
	196	6	6	26.46	26.46	26.46	sp|Q99LX0|PARK7_MOUSE	Protein/nucleic acid deglycase DJ-1 OS=Mus musculus OX=10090 GN=Park7 PE=1 SV=1	MOUSE	3	Q99LX0|PARK7_MOUSE	Q99LX0			151	7.77	7.89	41.9	41.9	41.9	sp|P99999|CYC_HUMAN	Cytochrome c OS=Homo sapiens OX=9606 GN=CYCS PE=1 SV=2	HUMAN	5	P99999|CYC_HUMAN	P99999
	196	0	4	16.4	16.4	16.4	sp|Q99497|PARK7_HUMAN	Protein/nucleic acid deglycase DJ-1 OS=Homo sapiens OX=9606 GN=PARK7 PE=1 SV=2	HUMAN	2	Q99497|PARK7_HUMAN	Q99497			152	7.69	7.78	17.75	15.8	13.42	sp|Q5VTE0|EF1A3_HUMAN	Putative elongation factor 1-alpha-like 3 OS=Homo sapiens OX=9606 GN=EEF1A1P5 PE=5 SV=1	HUMAN	6	Q5VTE0|EF1A3_HUMAN	Q5VTE0
	197	6	6	22.71	22.71	22.71	sp|Q61206|PA1B2_MOUSE	Platelet-activating factor acetylhydrolase IB subunit beta OS=Mus musculus OX=10090 GN=Pafah1b2 PE=1 SV=2	MOUSE	3	Q61206|PA1B2_MOUSE	Q61206			152	0	7.78	17.75	15.8	13.42	sp|P68104|EF1A1_HUMAN	Elongation factor 1-alpha 1 OS=Homo sapiens OX=9606 GN=EEF1A1 PE=1 SV=1	HUMAN	6	P68104|EF1A1_HUMAN	P68104
	198	6	6	14.89	14.89	14.89	sp|P63330|PP2AA_MOUSE	Serine/threonine-protein phosphatase 2A catalytic subunit alpha isoform OS=Mus musculus OX=10090 GN=Ppp2ca PE=1 SV=1	MOUSE	3	P63330|PP2AA_MOUSE	P63330			152	0	5.65	19.44	10.58	8.207	sp|Q05639|EF1A2_HUMAN	Elongation factor 1-alpha 2 OS=Homo sapiens OX=9606 GN=EEF1A2 PE=1 SV=1	HUMAN	5	Q05639|EF1A2_HUMAN	Q05639
	198	0	6	14.89	14.89	14.89	sp|P62715|PP2AB_MOUSE	Serine/threonine-protein phosphatase 2A catalytic subunit beta isoform OS=Mus musculus OX=10090 GN=Ppp2cb PE=1 SV=1	MOUSE	3	P62715|PP2AB_MOUSE	P62715			152	0	5.65	15.87	13.83	11.34	sp|P68104-2|EF1A1_HUMAN	Isoform 2 of Elongation factor 1-alpha 1 OS=Homo sapiens OX=9606 GN=EEF1A1	HUMAN	4	P68104-2|EF1A1_HUMAN	P68104-2
	199	5.94	6.05	14.44	14.44	14.44	sp|Q91V12|BACH_MOUSE	Cytosolic acyl coenzyme A thioester hydrolase OS=Mus musculus OX=10090 GN=Acot7 PE=1 SV=2	MOUSE	4	Q91V12|BACH_MOUSE	Q91V12			153	7.67	7.78	15.38	15.38	15.38	sp|Q16799-3|RTN1_HUMAN	Isoform RTN1-C of Reticulon-1 OS=Homo sapiens OX=9606 GN=RTN1	HUMAN	8	Q16799-3|RTN1_HUMAN	Q16799-3
	199	0	6.05	14.51	14.51	14.51	sp|Q91V12-4|BACH_MOUSE	Isoform D of Cytosolic acyl coenzyme A thioester hydrolase OS=Mus musculus OX=10090 GN=Acot7	MOUSE	4	Q91V12-4|BACH_MOUSE	Q91V12-4			154	7.63	7.86	36.27	36.27	36.27	sp|P61586|RHOA_HUMAN	Transforming protein RhoA OS=Homo sapiens OX=9606 GN=RHOA PE=1 SV=1	HUMAN	8	P61586|RHOA_HUMAN	P61586
	199	0	6.05	16.27	16.27	16.27	sp|Q91V12-2|BACH_MOUSE	Isoform A of Cytosolic acyl coenzyme A thioester hydrolase OS=Mus musculus OX=10090 GN=Acot7	MOUSE	4	Q91V12-2|BACH_MOUSE	Q91V12-2			155	7.56	7.69	7.732	5.523	4.86	sp|Q92752|TENR_HUMAN	Tenascin-R OS=Homo sapiens OX=9606 GN=TNR PE=1 SV=3	HUMAN	4	Q92752|TENR_HUMAN	Q92752
	199	0	4.27	15.71	15.71	15.71	sp|Q91V12-3|BACH_MOUSE	Isoform C of Cytosolic acyl coenzyme A thioester hydrolase OS=Mus musculus OX=10090 GN=Acot7	MOUSE	4	Q91V12-3|BACH_MOUSE	Q91V12-3			155	0	7.69	8.281	5.915	5.205	sp|Q92752-2|TENR_HUMAN	Isoform 2 of Tenascin-R OS=Homo sapiens OX=9606 GN=TNR	HUMAN	4	Q92752-2|TENR_HUMAN	Q92752-2
	200	5.89	6.02	59.15	59.15	59.15	sp|P63213|GBG2_MOUSE	Guanine nucleotide-binding protein G(I)/G(S)/G(O) subunit gamma-2 OS=Mus musculus OX=10090 GN=Gng2 PE=1 SV=2	MOUSE	4	P63213|GBG2_MOUSE	P63213			156	7.52	9.81	33.33	32.83	23.23	sp|P32119|PRDX2_HUMAN	Peroxiredoxin-2 OS=Homo sapiens OX=9606 GN=PRDX2 PE=1 SV=5	HUMAN	9	P32119|PRDX2_HUMAN	P32119
	201	5.85	5.98	40.21	40.21	40.21	sp|P08556|RASN_MOUSE	GTPase NRas OS=Mus musculus OX=10090 GN=Nras PE=1 SV=1	MOUSE	5	P08556|RASN_MOUSE	P08556			157	7.22	7.39	32.74	30.49	26.91	sp|P09936|UCHL1_HUMAN	Ubiquitin carboxyl-terminal hydrolase isozyme L1 OS=Homo sapiens OX=9606 GN=UCHL1 PE=1 SV=2	HUMAN	4	P09936|UCHL1_HUMAN	P09936
	201	0	5.45	40.21	40.21	40.21	sp|P23175|RASH_MSVNS	GTPase HRas OS=Murine sarcoma virus NS.C58 OX=11815 GN=H-RAS PE=3 SV=1	MSVNS	5	P23175|RASH_MSVNS	P23175			158	7.22	7.32	34.87	34.87	34.87	sp|Q5IS67|NEUM_PANTR	Neuromodulin OS=Pan troglodytes OX=9598 GN=GAP43 PE=2 SV=1	PANTR	4	Q5IS67|NEUM_PANTR	Q5IS67
	201	0	4.61	33.86	33.86	33.86	sp|P01113|RASH_MSVMO	GTPase HRas OS=Moloney murine sarcoma virus OX=11809 GN=H-RAS PE=3 SV=1	MSVMO	4	P01113|RASH_MSVMO	P01113			158	0	7.32	34.87	34.87	34.87	sp|P17677|NEUM_HUMAN	Neuromodulin OS=Homo sapiens OX=9606 GN=GAP43 PE=1 SV=1	HUMAN	4	P17677|NEUM_HUMAN	P17677
	201	0	3.86	33.86	33.86	33.86	sp|P32883|RASK_MOUSE	GTPase KRas OS=Mus musculus OX=10090 GN=Kras PE=1 SV=1	MOUSE	4	P32883|RASK_MOUSE	P32883			158	0	7.32	30.29	30.29	30.29	sp|P17677-2|NEUM_HUMAN	Isoform 2 of Neuromodulin OS=Homo sapiens OX=9606 GN=GAP43	HUMAN	4	P17677-2|NEUM_HUMAN	P17677-2
	201	0	3.86	34.04	34.04	34.04	sp|P32883-2|RASK_MOUSE	Isoform 2B of GTPase KRas OS=Mus musculus OX=10090 GN=Kras	MOUSE	4	P32883-2|RASK_MOUSE	P32883-2			159	7.09	7.19	8.897	8.063	7.414	sp|Q9Y6R1|S4A4_HUMAN	Electrogenic sodium bicarbonate cotransporter 1 OS=Homo sapiens OX=9606 GN=SLC4A4 PE=1 SV=1	HUMAN	6	Q9Y6R1|S4A4_HUMAN	Q9Y6R1
	202	5.7	5.78	10.83	9.217	9.217	sp|Q9R1T4|SEPT6_MOUSE	Septin-6 OS=Mus musculus OX=10090 GN=Septin6 PE=1 SV=4	MOUSE	3	Q9R1T4|SEPT6_MOUSE	Q9R1T4			159	0	7.19	8.775	7.952	7.313	sp|Q9Y6R1-5|S4A4_HUMAN	Isoform 5 of Electrogenic sodium bicarbonate cotransporter 1 OS=Homo sapiens OX=9606 GN=SLC4A4	HUMAN	6	Q9Y6R1-5|S4A4_HUMAN	Q9Y6R1-5
	202	0	5.78	10.96	9.324	9.324	sp|Q9R1T4-3|SEPT6_MOUSE	Isoform V of Septin-6 OS=Mus musculus OX=10090 GN=Septin6	MOUSE	3	Q9R1T4-3|SEPT6_MOUSE	Q9R1T4-3			159	0	7.19	9.648	8.744	8.04	sp|Q9Y6R1-4|S4A4_HUMAN	Isoform 4 of Electrogenic sodium bicarbonate cotransporter 1 OS=Homo sapiens OX=9606 GN=SLC4A4	HUMAN	6	Q9Y6R1-4|S4A4_HUMAN	Q9Y6R1-4
	202	0	5.78	11.01	9.368	9.368	sp|Q9R1T4-2|SEPT6_MOUSE	Isoform I of Septin-6 OS=Mus musculus OX=10090 GN=Septin6	MOUSE	3	Q9R1T4-2|SEPT6_MOUSE	Q9R1T4-2			159	0	7.19	9.275	8.406	7.729	sp|Q9Y6R1-2|S4A4_HUMAN	Isoform 2 of Electrogenic sodium bicarbonate cotransporter 1 OS=Homo sapiens OX=9606 GN=SLC4A4	HUMAN	6	Q9Y6R1-2|S4A4_HUMAN	Q9Y6R1-2
	202	0	5.78	10.83	9.217	9.217	sp|Q14141|SEPT6_HUMAN	Septin-6 OS=Homo sapiens OX=9606 GN=SEPTIN6 PE=1 SV=4	HUMAN	3	Q14141|SEPT6_HUMAN	Q14141			159	0	7.17	13.47	13.47	12.38	sp|Q9Y6R1-3|S4A4_HUMAN	Isoform 3 of Electrogenic sodium bicarbonate cotransporter 1 OS=Homo sapiens OX=9606 GN=SLC4A4	HUMAN	6	Q9Y6R1-3|S4A4_HUMAN	Q9Y6R1-3
	202	0	5.78	10.96	9.324	9.324	sp|Q14141-4|SEPT6_HUMAN	Isoform V of Septin-6 OS=Homo sapiens OX=9606 GN=SEPTIN6	HUMAN	3	Q14141-4|SEPT6_HUMAN	Q14141-4			160	7	7.1	30.05	30.05	24.88	sp|P48047|ATPO_HUMAN	ATP synthase subunit O, mitochondrial OS=Homo sapiens OX=9606 GN=ATP5PO PE=1 SV=1	HUMAN	4	P48047|ATPO_HUMAN	P48047
	202	0	5.78	11.01	9.368	9.368	sp|Q14141-2|SEPT6_HUMAN	Isoform I of Septin-6 OS=Homo sapiens OX=9606 GN=SEPTIN6	HUMAN	3	Q14141-2|SEPT6_HUMAN	Q14141-2			161	6.9	6.98	14.63	14.63	14.63	sp|Q99719|SEPT5_HUMAN	Septin-5 OS=Homo sapiens OX=9606 GN=SEPT5 PE=1 SV=1	HUMAN	5	Q99719|SEPT5_HUMAN	Q99719
	202	0	5.77	14.98	14.98	14.98	sp|Q14141-3|SEPT6_HUMAN	Isoform IV of Septin-6 OS=Homo sapiens OX=9606 GN=SEPTIN6	HUMAN	3	Q14141-3|SEPT6_HUMAN	Q14141-3			161	0	4.88	10.12	10.12	10.12	sp|Q99719-2|SEPT5_HUMAN	Isoform 2 of Septin-5 OS=Homo sapiens OX=9606 GN=SEPT5	HUMAN	4	Q99719-2|SEPT5_HUMAN	Q99719-2
	203	5.63	5.87	8.582	8.582	6.841	sp|Q9Z218|DPP6_MOUSE	Dipeptidyl aminopeptidase-like protein 6 OS=Mus musculus OX=10090 GN=Dpp6 PE=1 SV=1	MOUSE	4	Q9Z218|DPP6_MOUSE	Q9Z218			162	6.84	6.91	28.65	23.96	23.96	sp|P63000|RAC1_HUMAN	Ras-related C3 botulinum toxin substrate 1 OS=Homo sapiens OX=9606 GN=RAC1 PE=1 SV=1	HUMAN	4	P63000|RAC1_HUMAN	P63000
	204	5.61	5.75	4.785	4.785	4.785	sp|P31650|S6A11_MOUSE	Sodium- and chloride-dependent GABA transporter 3 OS=Mus musculus OX=10090 GN=Slc6a11 PE=1 SV=2	MOUSE	3	P31650|S6A11_MOUSE	P31650			162	0	6.91	26.07	21.8	21.8	sp|P63000-2|RAC1_HUMAN	Isoform B of Ras-related C3 botulinum toxin substrate 1 OS=Homo sapiens OX=9606 GN=RAC1	HUMAN	4	P63000-2|RAC1_HUMAN	P63000-2
	205	5.53	5.65	23.01	15.9	15.9	sp|Q4FZY0|EFHD2_RAT	EF-hand domain-containing protein D2 OS=Rattus norvegicus OX=10116 GN=Efhd2 PE=1 SV=1	RAT	3	Q4FZY0|EFHD2_RAT	Q4FZY0			163	6.82	6.9	14.57	14.35	14.35	sp|P22695|QCR2_HUMAN	Cytochrome b-c1 complex subunit 2, mitochondrial OS=Homo sapiens OX=9606 GN=UQCRC2 PE=1 SV=3	HUMAN	4	P22695|QCR2_HUMAN	P22695
	205	0	5.65	22.73	15.7	15.7	sp|A5D7A0|EFHD2_BOVIN	EF-hand domain-containing protein D2 OS=Bos taurus OX=9913 GN=EFHD2 PE=2 SV=1	BOVIN	3	A5D7A0|EFHD2_BOVIN	A5D7A0			164	6.76	6.86	6.162	6.162	3.935	sp|O94856|NFASC_HUMAN	Neurofascin OS=Homo sapiens OX=9606 GN=NFASC PE=1 SV=4	HUMAN	4	O94856|NFASC_HUMAN	O94856
	205	0	5.6	15.83	15.83	15.83	sp|Q9D8Y0|EFHD2_MOUSE	EF-hand domain-containing protein D2 OS=Mus musculus OX=10090 GN=Efhd2 PE=1 SV=1	MOUSE	3	Q9D8Y0|EFHD2_MOUSE	Q9D8Y0			164	0	6.86	6.694	6.694	4.274	sp|O94856-9|NFASC_HUMAN	Isoform 9 of Neurofascin OS=Homo sapiens OX=9606 GN=NFASC	HUMAN	4	O94856-9|NFASC_HUMAN	O94856-9
	205	0	3.51	10.83	10.83	10.83	sp|Q96C19|EFHD2_HUMAN	EF-hand domain-containing protein D2 OS=Homo sapiens OX=9606 GN=EFHD2 PE=1 SV=1	HUMAN	2	Q96C19|EFHD2_HUMAN	Q96C19			164	0	6.86	6.781	6.781	4.33	sp|O94856-6|NFASC_HUMAN	Isoform 6 of Neurofascin OS=Homo sapiens OX=9606 GN=NFASC	HUMAN	4	O94856-6|NFASC_HUMAN	O94856-6
	206	5.49	5.57	16.27	12.8	12.8	sp|O89053|COR1A_MOUSE	Coronin-1A OS=Mus musculus OX=10090 GN=Coro1a PE=1 SV=5	MOUSE	3	O89053|COR1A_MOUSE	O89053			164	0	6.86	6.231	6.231	3.979	sp|O94856-5|NFASC_HUMAN	Isoform 5 of Neurofascin OS=Homo sapiens OX=9606 GN=NFASC	HUMAN	4	O94856-5|NFASC_HUMAN	O94856-5
	207	5.39	5.53	53.49	53.49	37.21	sp|P56391|CX6B1_MOUSE	Cytochrome c oxidase subunit 6B1 OS=Mus musculus OX=10090 GN=Cox6b1 PE=1 SV=2	MOUSE	3	P56391|CX6B1_MOUSE	P56391			164	0	6.86	6.546	6.546	4.18	sp|O94856-13|NFASC_HUMAN	Isoform 13 of Neurofascin OS=Homo sapiens OX=9606 GN=NFASC	HUMAN	4	O94856-13|NFASC_HUMAN	O94856-13
	208	5.31	5.38	14.07	14.07	14.07	sp|Q9DCT2|NDUS3_MOUSE	NADH dehydrogenase [ubiquinone] iron-sulfur protein 3, mitochondrial OS=Mus musculus OX=10090 GN=Ndufs3 PE=1 SV=2	MOUSE	3	Q9DCT2|NDUS3_MOUSE	Q9DCT2			164	0	6.72	5.366	5.366	4.514	sp|O94856-8|NFASC_HUMAN	Isoform 8 of Neurofascin OS=Homo sapiens OX=9606 GN=NFASC	HUMAN	4	O94856-8|NFASC_HUMAN	O94856-8
	209	5.28	5.36	6.366	6.056	6.056	sp|P04264|K2C1_HUMAN	Keratin, type II cytoskeletal 1 OS=Homo sapiens OX=9606 GN=KRT1 PE=1 SV=6	HUMAN	3	P04264|K2C1_HUMAN	P04264			164	0	6.72	5.012	5.012	4.216	sp|O94856-7|NFASC_HUMAN	Isoform 7 of Neurofascin OS=Homo sapiens OX=9606 GN=NFASC	HUMAN	4	O94856-7|NFASC_HUMAN	O94856-7
	210	5.23	6.15	21.71	15.71	12.86	sp|Q9Z1S5|SEPT3_MOUSE	Neuronal-specific septin-3 OS=Mus musculus OX=10090 GN=Septin3 PE=1 SV=2	MOUSE	5	Q9Z1S5|SEPT3_MOUSE	Q9Z1S5			164	0	6.72	5.91	5.91	4.972	sp|O94856-4|NFASC_HUMAN	Isoform 4 of Neurofascin OS=Homo sapiens OX=9606 GN=NFASC	HUMAN	4	O94856-4|NFASC_HUMAN	O94856-4
	210	0	6.15	22.55	16.32	13.35	sp|Q9Z1S5-2|SEPT3_MOUSE	Isoform 2 of Neuronal-specific septin-3 OS=Mus musculus OX=10090 GN=Septin3	MOUSE	5	Q9Z1S5-2|SEPT3_MOUSE	Q9Z1S5-2			164	0	6.72	5.389	5.389	4.534	sp|O94856-3|NFASC_HUMAN	Isoform 3 of Neurofascin OS=Homo sapiens OX=9606 GN=NFASC	HUMAN	4	O94856-3|NFASC_HUMAN	O94856-3
	211	5.23	5.39	8.248	6.395	6.395	sp|O88343|S4A4_MOUSE	Electrogenic sodium bicarbonate cotransporter 1 OS=Mus musculus OX=10090 GN=Slc4a4 PE=1 SV=2	MOUSE	3	O88343|S4A4_MOUSE	O88343			164	0	6.72	5.882	5.882	4.949	sp|O94856-12|NFASC_HUMAN	Isoform 12 of Neurofascin OS=Homo sapiens OX=9606 GN=NFASC	HUMAN	4	O94856-12|NFASC_HUMAN	O94856-12
	211	0	5.39	8.599	6.667	6.667	sp|O88343-2|S4A4_MOUSE	Isoform 2 of Electrogenic sodium bicarbonate cotransporter 1 OS=Mus musculus OX=10090 GN=Slc4a4	MOUSE	3	O88343-2|S4A4_MOUSE	O88343-2			164	0	6.72	5.299	5.299	4.458	sp|O94856-11|NFASC_HUMAN	Isoform 11 of Neurofascin OS=Homo sapiens OX=9606 GN=NFASC	HUMAN	4	O94856-11|NFASC_HUMAN	O94856-11
	212	5.18	5.32	29.61	29.61	29.61	sp|P61089|UBE2N_MOUSE	Ubiquitin-conjugating enzyme E2 N OS=Mus musculus OX=10090 GN=Ube2n PE=1 SV=1	MOUSE	3	P61089|UBE2N_MOUSE	P61089			164	0	6.72	5.445	5.445	4.581	sp|O94856-10|NFASC_HUMAN	Isoform 10 of Neurofascin OS=Homo sapiens OX=9606 GN=NFASC	HUMAN	4	O94856-10|NFASC_HUMAN	O94856-10
	213	5.18	5.25	11.7	6.415	6.415	sp|Q80SW1|SAHH2_MOUSE	S-adenosylhomocysteine hydrolase-like protein 1 OS=Mus musculus OX=10090 GN=Ahcyl1 PE=1 SV=1	MOUSE	3	Q80SW1|SAHH2_MOUSE	Q80SW1			165	6.74	6.81	11.19	8.76	8.76	sp|Q7L0J3|SV2A_HUMAN	Synaptic vesicle glycoprotein 2A OS=Homo sapiens OX=9606 GN=SV2A PE=1 SV=1	HUMAN	4	Q7L0J3|SV2A_HUMAN	Q7L0J3
	213	0	5.24	5.546	5.546	5.546	sp|Q68FL4|SAHH3_MOUSE	Putative adenosylhomocysteinase 3 OS=Mus musculus OX=10090 GN=Ahcyl2 PE=1 SV=1	MOUSE	3	Q68FL4|SAHH3_MOUSE	Q68FL4			165	0	6	8.504	5.865	5.865	sp|Q7L0J3-2|SV2A_HUMAN	Isoform 2 of Synaptic vesicle glycoprotein 2A OS=Homo sapiens OX=9606 GN=SV2A	HUMAN	3	Q7L0J3-2|SV2A_HUMAN	Q7L0J3-2
	213	0	5.24	6.693	6.693	6.693	sp|Q68FL4-2|SAHH3_MOUSE	Isoform 2 of Putative adenosylhomocysteinase 3 OS=Mus musculus OX=10090 GN=Ahcyl2	MOUSE	3	Q68FL4-2|SAHH3_MOUSE	Q68FL4-2			166	6.7	18.94	35.73	35.51	32.13	sp|P50395|GDIB_HUMAN	Rab GDP dissociation inhibitor beta OS=Homo sapiens OX=9606 GN=GDI2 PE=1 SV=2	HUMAN	22	P50395|GDIB_HUMAN	P50395
	214	5.16	5.26	42.47	42.47	42.47	sp|P12787|COX5A_MOUSE	Cytochrome c oxidase subunit 5A, mitochondrial OS=Mus musculus OX=10090 GN=Cox5a PE=1 SV=2	MOUSE	6	P12787|COX5A_MOUSE	P12787			167	6.62	6.66	6.997	6.997	6.997	sp|Q9UHD8|SEPT9_HUMAN	Septin-9 OS=Homo sapiens OX=9606 GN=SEPT9 PE=1 SV=2	HUMAN	5	Q9UHD8|SEPT9_HUMAN	Q9UHD8
	215	5.09	5.29	50.56	50.56	50.56	sp|Q9D0M5|DYL2_MOUSE	Dynein light chain 2, cytoplasmic OS=Mus musculus OX=10090 GN=Dynll2 PE=1 SV=1	MOUSE	3	Q9D0M5|DYL2_MOUSE	Q9D0M5			167	0	6.66	11.33	11.33	11.33	sp|Q9UHD8-9|SEPT9_HUMAN	Isoform 9 of Septin-9 OS=Homo sapiens OX=9606 GN=SEPT9	HUMAN	5	Q9UHD8-9|SEPT9_HUMAN	Q9UHD8-9
	216	4.97	5.04	19.42	10	10	sp|Q9D0K2|SCOT1_MOUSE	Succinyl-CoA:3-ketoacid coenzyme A transferase 1, mitochondrial OS=Mus musculus OX=10090 GN=Oxct1 PE=1 SV=1	MOUSE	4	Q9D0K2|SCOT1_MOUSE	Q9D0K2			167	0	6.66	8.65	8.65	8.65	sp|Q9UHD8-8|SEPT9_HUMAN	Isoform 8 of Septin-9 OS=Homo sapiens OX=9606 GN=SEPT9	HUMAN	5	Q9UHD8-8|SEPT9_HUMAN	Q9UHD8-8
	217	4.95	5.12	17.93	17.93	13.13	sp|Q99N28|CADM3_MOUSE	Cell adhesion molecule 3 OS=Mus musculus OX=10090 GN=Cadm3 PE=1 SV=1	MOUSE	3	Q99N28|CADM3_MOUSE	Q99N28			167	0	6.66	7.231	7.231	7.231	sp|Q9UHD8-7|SEPT9_HUMAN	Isoform 7 of Septin-9 OS=Homo sapiens OX=9606 GN=SEPT9	HUMAN	5	Q9UHD8-7|SEPT9_HUMAN	Q9UHD8-7
	218	4.95	5.09	23.05	19.63	19.63	sp|Q91V61|SFXN3_MOUSE	Sideroflexin-3 OS=Mus musculus OX=10090 GN=Sfxn3 PE=1 SV=1	MOUSE	3	Q91V61|SFXN3_MOUSE	Q91V61			167	0	6.66	7.081	7.081	7.081	sp|Q9UHD8-5|SEPT9_HUMAN	Isoform 5 of Septin-9 OS=Homo sapiens OX=9606 GN=SEPT9	HUMAN	5	Q9UHD8-5|SEPT9_HUMAN	Q9UHD8-5
	218	0	2.88	15.28	11.46	11.46	sp|Q91V61-2|SFXN3_MOUSE	Isoform 2 of Sideroflexin-3 OS=Mus musculus OX=10090 GN=Sfxn3	MOUSE	2	Q91V61-2|SFXN3_MOUSE	Q91V61-2			167	0	6.66	12.24	12.24	12.24	sp|Q9UHD8-4|SEPT9_HUMAN	Isoform 4 of Septin-9 OS=Homo sapiens OX=9606 GN=SEPT9	HUMAN	5	Q9UHD8-4|SEPT9_HUMAN	Q9UHD8-4
	219	4.89	4.99	18.57	18.57	10.61	sp|Q9DC69|NDUA9_MOUSE	NADH dehydrogenase [ubiquinone] 1 alpha subcomplex subunit 9, mitochondrial OS=Mus musculus OX=10090 GN=Ndufa9 PE=1 SV=2	MOUSE	2	Q9DC69|NDUA9_MOUSE	Q9DC69			167	0	6.66	9.716	9.716	9.716	sp|Q9UHD8-3|SEPT9_HUMAN	Isoform 3 of Septin-9 OS=Homo sapiens OX=9606 GN=SEPT9	HUMAN	5	Q9UHD8-3|SEPT9_HUMAN	Q9UHD8-3
	220	4.87	7.12	25.96	25.96	20.67	sp|P35279|RAB6A_MOUSE	Ras-related protein Rab-6A OS=Mus musculus OX=10090 GN=Rab6a PE=1 SV=4	MOUSE	5	P35279|RAB6A_MOUSE	P35279			167	0	6.66	7.218	7.218	7.218	sp|Q9UHD8-2|SEPT9_HUMAN	Isoform 2 of Septin-9 OS=Homo sapiens OX=9606 GN=SEPT9	HUMAN	5	Q9UHD8-2|SEPT9_HUMAN	Q9UHD8-2
	220	0	7.12	25.96	25.96	20.67	sp|P35279-2|RAB6A_MOUSE	Isoform 2 of Ras-related protein Rab-6A OS=Mus musculus OX=10090 GN=Rab6a	MOUSE	5	P35279-2|RAB6A_MOUSE	P35279-2			168	6.37	6.4	25.81	25.81	12.1	sp|P67936|TPM4_HUMAN	Tropomyosin alpha-4 chain OS=Homo sapiens OX=9606 GN=TPM4 PE=1 SV=3	HUMAN	3	P67936|TPM4_HUMAN	P67936
	220	0	6	14.9	14.9	14.9	sp|O80501|RAH1B_ARATH	Ras-related protein RABH1b OS=Arabidopsis thaliana OX=3702 GN=RABH1B PE=1 SV=1	ARATH	4	O80501|RAH1B_ARATH	O80501			168	0	6.06	14.08	14.08	10.56	sp|P67936-2|TPM4_HUMAN	Isoform 2 of Tropomyosin alpha-4 chain OS=Homo sapiens OX=9606 GN=TPM4	HUMAN	3	P67936-2|TPM4_HUMAN	P67936-2
	220	0	5.01	20.19	20.19	14.9	sp|P61294|RAB6B_MOUSE	Ras-related protein Rab-6B OS=Mus musculus OX=10090 GN=Rab6b PE=1 SV=1	MOUSE	4	P61294|RAB6B_MOUSE	P61294			169	6.28	22.39	11.44	10.56	9.911	sp|P23634|AT2B4_HUMAN	Plasma membrane calcium-transporting ATPase 4 OS=Homo sapiens OX=9606 GN=ATP2B4 PE=1 SV=2	HUMAN	13	P23634|AT2B4_HUMAN	P23634
	221	4.84	4.91	4.978	4.978	4.978	sp|Q8BG39|SV2B_MOUSE	Synaptic vesicle glycoprotein 2B OS=Mus musculus OX=10090 GN=Sv2b PE=1 SV=1	MOUSE	3	Q8BG39|SV2B_MOUSE	Q8BG39			169	0	22.39	11.55	10.66	10.01	sp|P23634-8|AT2B4_HUMAN	Isoform ZD of Plasma membrane calcium-transporting ATPase 4 OS=Homo sapiens OX=9606 GN=ATP2B4	HUMAN	13	P23634-8|AT2B4_HUMAN	P23634-8
	222	4.78	4.93	35.24	35.24	35.24	sp|P62898|CYC_RAT	Cytochrome c, somatic OS=Rattus norvegicus OX=10116 GN=Cycs PE=1 SV=2	RAT	4	P62898|CYC_RAT	P62898			169	0	22.39	11.9	10.98	10.31	sp|P23634-7|AT2B4_HUMAN	Isoform ZB of Plasma membrane calcium-transporting ATPase 4 OS=Homo sapiens OX=9606 GN=ATP2B4	HUMAN	13	P23634-7|AT2B4_HUMAN	P23634-7
	222	0	4.93	35.24	35.24	35.24	sp|P62897|CYC_MOUSE	Cytochrome c, somatic OS=Mus musculus OX=10090 GN=Cycs PE=1 SV=2	MOUSE	4	P62897|CYC_MOUSE	P62897			169	0	22.39	11.78	10.87	10.21	sp|P23634-6|AT2B4_HUMAN	Isoform XB of Plasma membrane calcium-transporting ATPase 4 OS=Homo sapiens OX=9606 GN=ATP2B4	HUMAN	13	P23634-6|AT2B4_HUMAN	P23634-6
	223	4.75	5.2	19.57	19.57	13.59	sp|Q99JI6|RAP1B_MOUSE	Ras-related protein Rap-1b OS=Mus musculus OX=10090 GN=Rap1b PE=1 SV=2	MOUSE	6	Q99JI6|RAP1B_MOUSE	Q99JI6			169	0	22.39	12.66	11.68	10.96	sp|P23634-5|AT2B4_HUMAN	Isoform ZK of Plasma membrane calcium-transporting ATPase 4 OS=Homo sapiens OX=9606 GN=ATP2B4	HUMAN	13	P23634-5|AT2B4_HUMAN	P23634-5
	223	0	5.2	19.57	19.57	13.59	sp|P62835|RAP1A_MOUSE	Ras-related protein Rap-1A OS=Mus musculus OX=10090 GN=Rap1a PE=1 SV=1	MOUSE	6	P62835|RAP1A_MOUSE	P62835			169	0	22.39	12.52	11.55	10.85	sp|P23634-4|AT2B4_HUMAN	Isoform XK of Plasma membrane calcium-transporting ATPase 4 OS=Homo sapiens OX=9606 GN=ATP2B4	HUMAN	13	P23634-4|AT2B4_HUMAN	P23634-4
	224	4.71	4.78	16.57	16.57	11.92	sp|Q99PJ0|NTRI_MOUSE	Neurotrimin OS=Mus musculus OX=10090 GN=Ntm PE=1 SV=2	MOUSE	3	Q99PJ0|NTRI_MOUSE	Q99PJ0			169	0	22.39	12.26	11.31	10.62	sp|P23634-3|AT2B4_HUMAN	Isoform ZA of Plasma membrane calcium-transporting ATPase 4 OS=Homo sapiens OX=9606 GN=ATP2B4	HUMAN	13	P23634-3|AT2B4_HUMAN	P23634-3
	225	4.7	4.79	39.62	29.62	20	sp|P00920|CAH2_MOUSE	Carbonic anhydrase 2 OS=Mus musculus OX=10090 GN=Ca2 PE=1 SV=4	MOUSE	6	P00920|CAH2_MOUSE	P00920			169	0	22.39	12.14	11.2	10.51	sp|P23634-2|AT2B4_HUMAN	Isoform XA of Plasma membrane calcium-transporting ATPase 4 OS=Homo sapiens OX=9606 GN=ATP2B4	HUMAN	13	P23634-2|AT2B4_HUMAN	P23634-2
	226	4.68	4.83	3.191	3.191	3.191	sp|P28660|NCKP1_MOUSE	Nck-associated protein 1 OS=Mus musculus OX=10090 GN=Nckap1 PE=1 SV=2	MOUSE	3	P28660|NCKP1_MOUSE	P28660			170	6.26	6.35	39.16	31.63	21.99	sp|P29966|MARCS_HUMAN	Myristoylated alanine-rich C-kinase substrate OS=Homo sapiens OX=9606 GN=MARCKS PE=1 SV=4	HUMAN	5	P29966|MARCS_HUMAN	P29966
	226	0	4.83	3.472	3.472	3.472	sp|P28660-2|NCKP1_MOUSE	Isoform 2 of Nck-associated protein 1 OS=Mus musculus OX=10090 GN=Nckap1	MOUSE	3	P28660-2|NCKP1_MOUSE	P28660-2			171	6.26	6.28	26.6	26.6	26.6	sp|P01116-2|RASK_HUMAN	Isoform 2B of GTPase KRas OS=Homo sapiens OX=9606 GN=KRAS	HUMAN	5	P01116-2|RASK_HUMAN	P01116-2
	227	4.67	4.75	54.29	43.57	43.57	sp|Q9JJV2|PROF2_MOUSE	Profilin-2 OS=Mus musculus OX=10090 GN=Pfn2 PE=1 SV=3	MOUSE	4	Q9JJV2|PROF2_MOUSE	Q9JJV2			171	0	4.24	20.11	20.11	20.11	sp|P01116|RASK_HUMAN	GTPase KRas OS=Homo sapiens OX=9606 GN=KRAS PE=1 SV=1	HUMAN	4	P01116|RASK_HUMAN	P01116
	227	0	4.6	56.04	39.56	39.56	sp|Q9JJV2-3|PROF2_MOUSE	Isoform 3 of Profilin-2 OS=Mus musculus OX=10090 GN=Pfn2	MOUSE	3	Q9JJV2-3|PROF2_MOUSE	Q9JJV2-3			172	6.16	6.22	34.82	34.82	34.82	sp|Q9Y5K8|VATD_HUMAN	V-type proton ATPase subunit D OS=Homo sapiens OX=9606 GN=ATP6V1D PE=1 SV=1	HUMAN	5	Q9Y5K8|VATD_HUMAN	Q9Y5K8
	227	0	4.13	46.58	36.3	36.3	sp|Q9JJV2-2|PROF2_MOUSE	Isoform 2 of Profilin-2 OS=Mus musculus OX=10090 GN=Pfn2	MOUSE	3	Q9JJV2-2|PROF2_MOUSE	Q9JJV2-2			173	6.15	6.16	8.188	8.188	6.272	sp|P43004|EAA2_HUMAN	Excitatory amino acid transporter 2 OS=Homo sapiens OX=9606 GN=SLC1A2 PE=1 SV=2	HUMAN	3	P43004|EAA2_HUMAN	P43004
	228	4.53	4.73	14.25	14.25	14.25	sp|P51863|VA0D1_MOUSE	V-type proton ATPase subunit d 1 OS=Mus musculus OX=10090 GN=Atp6v0d1 PE=1 SV=2	MOUSE	5	P51863|VA0D1_MOUSE	P51863			173	0	6.16	8.348	8.348	6.394	sp|P43004-3|EAA2_HUMAN	Isoform 3 of Excitatory amino acid transporter 2 OS=Homo sapiens OX=9606 GN=SLC1A2	HUMAN	3	P43004-3|EAA2_HUMAN	P43004-3
	229	4.52	4.56	7.883	5.041	3.025	sp|Q91V92|ACLY_MOUSE	ATP-citrate synthase OS=Mus musculus OX=10090 GN=Acly PE=1 SV=1	MOUSE	2	Q91V92|ACLY_MOUSE	Q91V92			173	0	6.16	8.319	8.319	6.372	sp|P43004-2|EAA2_HUMAN	Isoform 2 of Excitatory amino acid transporter 2 OS=Homo sapiens OX=9606 GN=SLC1A2	HUMAN	3	P43004-2|EAA2_HUMAN	P43004-2
	230	4.47	4.51	6.421	6.421	3.448	sp|Q61316|HSP74_MOUSE	Heat shock 70 kDa protein 4 OS=Mus musculus OX=10090 GN=Hspa4 PE=1 SV=1	MOUSE	2	Q61316|HSP74_MOUSE	Q61316			174	6.14	6.15	15.22	12.65	9.133	sp|O75955|FLOT1_HUMAN	Flotillin-1 OS=Homo sapiens OX=9606 GN=FLOT1 PE=1 SV=3	HUMAN	3	O75955|FLOT1_HUMAN	O75955
	231	4.34	4.44	12	12	12	sp|Q9JII6|AK1A1_MOUSE	Aldo-keto reductase family 1 member A1 OS=Mus musculus OX=10090 GN=Akr1a1 PE=1 SV=3	MOUSE	3	Q9JII6|AK1A1_MOUSE	Q9JII6			174	0	6.15	17.15	14.25	10.29	sp|O75955-2|FLOT1_HUMAN	Isoform 2 of Flotillin-1 OS=Homo sapiens OX=9606 GN=FLOT1	HUMAN	3	O75955-2|FLOT1_HUMAN	O75955-2
	232	4.34	4.37	13.67	13.67	7.914	sp|Q80TB8|VAT1L_MOUSE	Synaptic vesicle membrane protein VAT-1 homolog-like OS=Mus musculus OX=10090 GN=Vat1l PE=1 SV=2	MOUSE	3	Q80TB8|VAT1L_MOUSE	Q80TB8			175	6.02	6.13	15.71	15.71	15.71	sp|P21283|VATC1_HUMAN	V-type proton ATPase subunit C 1 OS=Homo sapiens OX=9606 GN=ATP6V1C1 PE=1 SV=4	HUMAN	5	P21283|VATC1_HUMAN	P21283
	233	4.32	4.35	22.06	22.06	15.2	sp|Q99PT1|GDIR1_MOUSE	Rho GDP-dissociation inhibitor 1 OS=Mus musculus OX=10090 GN=Arhgdia PE=1 SV=3	MOUSE	3	Q99PT1|GDIR1_MOUSE	Q99PT1			176	6.01	6.01	12.17	8.831	8.831	sp|Q9HCJ6|VAT1L_HUMAN	Synaptic vesicle membrane protein VAT-1 homolog-like OS=Homo sapiens OX=9606 GN=VAT1L PE=1 SV=2	HUMAN	3	Q9HCJ6|VAT1L_HUMAN	Q9HCJ6
	234	4.29	5.63	24.83	20.1	12.41	sp|O35098|DPYL4_MOUSE	Dihydropyrimidinase-related protein 4 OS=Mus musculus OX=10090 GN=Dpysl4 PE=1 SV=1	MOUSE	4	O35098|DPYL4_MOUSE	O35098			177	6	9.89	21.17	21.17	21.17	sp|P50148|GNAQ_HUMAN	Guanine nucleotide-binding protein G(q) subunit alpha OS=Homo sapiens OX=9606 GN=GNAQ PE=1 SV=4	HUMAN	6	P50148|GNAQ_HUMAN	P50148
	234	0	5.63	23.95	19.39	11.97	sp|O35098-2|DPYL4_MOUSE	Isoform 2 of Dihydropyrimidinase-related protein 4 OS=Mus musculus OX=10090 GN=Dpysl4	MOUSE	4	O35098-2|DPYL4_MOUSE	O35098-2			178	6	6	50.56	50.56	50.56	sp|Q96FJ2|DYL2_HUMAN	Dynein light chain 2, cytoplasmic OS=Homo sapiens OX=9606 GN=DYNLL2 PE=1 SV=1	HUMAN	4	Q96FJ2|DYL2_HUMAN	Q96FJ2
	235	4.27	4.29	11.21	11.21	11.21	sp|Q9D0F9|PGM1_MOUSE	Phosphoglucomutase-1 OS=Mus musculus OX=10090 GN=Pgm1 PE=1 SV=4	MOUSE	4	Q9D0F9|PGM1_MOUSE	Q9D0F9			179	6	6	6.749	6.749	5.647	sp|P35612|ADDB_HUMAN	Beta-adducin OS=Homo sapiens OX=9606 GN=ADD2 PE=1 SV=3	HUMAN	4	P35612|ADDB_HUMAN	P35612
	236	4.24	4.26	27.27	27.27	27.27	sp|P56135|ATPK_MOUSE	ATP synthase subunit f, mitochondrial OS=Mus musculus OX=10090 GN=Atp5mf PE=1 SV=3	MOUSE	3	P56135|ATPK_MOUSE	P56135			179	0	6	8.522	8.522	7.13	sp|P35612-9|ADDB_HUMAN	Isoform 9 of Beta-adducin OS=Homo sapiens OX=9606 GN=ADD2	HUMAN	4	P35612-9|ADDB_HUMAN	P35612-9
	237	4.22	4.25	35.48	35.48	22.04	sp|Q9CQW2|ARL8B_MOUSE	ADP-ribosylation factor-like protein 8B OS=Mus musculus OX=10090 GN=Arl8b PE=1 SV=1	MOUSE	2	Q9CQW2|ARL8B_MOUSE	Q9CQW2			179	0	6	8.537	8.537	7.143	sp|P35612-8|ADDB_HUMAN	Isoform 8 of Beta-adducin OS=Homo sapiens OX=9606 GN=ADD2	HUMAN	4	P35612-8|ADDB_HUMAN	P35612-8
	237	0	4.18	26.88	26.88	22.04	sp|Q8VEH3|ARL8A_MOUSE	ADP-ribosylation factor-like protein 8A OS=Mus musculus OX=10090 GN=Arl8a PE=1 SV=1	MOUSE	2	Q8VEH3|ARL8A_MOUSE	Q8VEH3			179	0	6	8.348	8.348	6.985	sp|P35612-4|ADDB_HUMAN	Isoform 4 of Beta-adducin OS=Homo sapiens OX=9606 GN=ADD2	HUMAN	4	P35612-4|ADDB_HUMAN	P35612-4
	238	4.2	4.38	8.941	5.365	5.365	sp|Q64521|GPDM_MOUSE	Glycerol-3-phosphate dehydrogenase, mitochondrial OS=Mus musculus OX=10090 GN=Gpd2 PE=1 SV=2	MOUSE	3	Q64521|GPDM_MOUSE	Q64521			179	0	6	7.621	7.621	6.376	sp|P35612-3|ADDB_HUMAN	Isoform 3 of Beta-adducin OS=Homo sapiens OX=9606 GN=ADD2	HUMAN	4	P35612-3|ADDB_HUMAN	P35612-3
	239	4.18	4.2	7.361	7.361	4.668	sp|Q61207|SAP_MOUSE	Prosaposin OS=Mus musculus OX=10090 GN=Psap PE=1 SV=2	MOUSE	3	Q61207|SAP_MOUSE	Q61207			179	0	6	8.766	8.766	7.335	sp|P35612-2|ADDB_HUMAN	Isoform 2 of Beta-adducin OS=Homo sapiens OX=9606 GN=ADD2	HUMAN	4	P35612-2|ADDB_HUMAN	P35612-2
	240	4.18	4.2	25.44	25.44	17.75	sp|P19783|COX41_MOUSE	Cytochrome c oxidase subunit 4 isoform 1, mitochondrial OS=Mus musculus OX=10090 GN=Cox4i1 PE=1 SV=2	MOUSE	2	P19783|COX41_MOUSE	P19783			180	6	6	9.945	9.945	9.945	sp|Q00325|MPCP_HUMAN	Phosphate carrier protein, mitochondrial OS=Homo sapiens OX=9606 GN=SLC25A3 PE=1 SV=2	HUMAN	4	Q00325|MPCP_HUMAN	Q00325
	241	4.14	4.16	11.01	9.475	7.17	sp|Q02248|CTNB1_MOUSE	Catenin beta-1 OS=Mus musculus OX=10090 GN=Ctnnb1 PE=1 SV=1	MOUSE	2	Q02248|CTNB1_MOUSE	Q02248			180	0	6	9.972	9.972	9.972	sp|Q00325-2|MPCP_HUMAN	Isoform B of Phosphate carrier protein, mitochondrial OS=Homo sapiens OX=9606 GN=SLC25A3	HUMAN	4	Q00325-2|MPCP_HUMAN	Q00325-2
	241	0	4.16	11.01	9.475	7.17	sp|P35222|CTNB1_HUMAN	Catenin beta-1 OS=Homo sapiens OX=9606 GN=CTNNB1 PE=1 SV=1	HUMAN	2	P35222|CTNB1_HUMAN	P35222			181	6	6	19.37	19.37	19.37	sp|P62760|VISL1_HUMAN	Visinin-like protein 1 OS=Homo sapiens OX=9606 GN=VSNL1 PE=1 SV=2	HUMAN	3	P62760|VISL1_HUMAN	P62760
	242	4.13	4.15	4.647	4.647	3.442	sp|Q99P72|RTN4_MOUSE	Reticulon-4 OS=Mus musculus OX=10090 GN=Rtn4 PE=1 SV=2	MOUSE	2	Q99P72|RTN4_MOUSE	Q99P72			182	6	6	25	25	25	sp|P60033|CD81_HUMAN	CD81 antigen OS=Homo sapiens OX=9606 GN=CD81 PE=1 SV=1	HUMAN	5	P60033|CD81_HUMAN	P60033
	242	0	4.15	5.163	5.163	3.824	sp|Q99P72-3|RTN4_MOUSE	Isoform D of Reticulon-4 OS=Mus musculus OX=10090 GN=Rtn4	MOUSE	2	Q99P72-3|RTN4_MOUSE	Q99P72-3			183	6	6	58.14	58.14	58.14	sp|P14854|CX6B1_HUMAN	Cytochrome c oxidase subunit 6B1 OS=Homo sapiens OX=9606 GN=COX6B1 PE=1 SV=2	HUMAN	4	P14854|CX6B1_HUMAN	P14854
	242	0	2.1	2.517	2.517	1.342	sp|Q9NQC3|RTN4_HUMAN	Reticulon-4 OS=Homo sapiens OX=9606 GN=RTN4 PE=1 SV=2	HUMAN	1	Q9NQC3|RTN4_HUMAN	Q9NQC3			184	6	6	20.39	20.39	20.39	sp|P11233|RALA_HUMAN	Ras-related protein Ral-A OS=Homo sapiens OX=9606 GN=RALA PE=1 SV=1	HUMAN	3	P11233|RALA_HUMAN	P11233
	242	0	2.1	3.043	3.043	1.623	sp|Q9NQC3-6|RTN4_HUMAN	Isoform D of Reticulon-4 OS=Homo sapiens OX=9606 GN=RTN4	HUMAN	1	Q9NQC3-6|RTN4_HUMAN	Q9NQC3-6			184	0	4	13.11	13.11	13.11	sp|P11234|RALB_HUMAN	Ras-related protein Ral-B OS=Homo sapiens OX=9606 GN=RALB PE=1 SV=1	HUMAN	2	P11234|RALB_HUMAN	P11234
	242	0	2.1	7.653	7.653	4.082	sp|Q9NQC3-5|RTN4_HUMAN	Isoform B2 of Reticulon-4 OS=Homo sapiens OX=9606 GN=RTN4	HUMAN	1	Q9NQC3-5|RTN4_HUMAN	Q9NQC3-5			184	0	4	11.84	11.84	11.84	sp|P11234-2|RALB_HUMAN	Isoform 2 of Ras-related protein Ral-B OS=Homo sapiens OX=9606 GN=RALB	HUMAN	2	P11234-2|RALB_HUMAN	P11234-2
	242	0	2.1	3.125	3.125	1.667	sp|Q9NQC3-4|RTN4_HUMAN	Isoform 6 of Reticulon-4 OS=Homo sapiens OX=9606 GN=RTN4	HUMAN	1	Q9NQC3-4|RTN4_HUMAN	Q9NQC3-4			185	6	6	24.22	24.22	24.22	sp|P04216|THY1_HUMAN	Thy-1 membrane glycoprotein OS=Homo sapiens OX=9606 GN=THY1 PE=1 SV=2	HUMAN	5	P04216|THY1_HUMAN	P04216
	242	0	2.1	15.08	15.08	8.04	sp|Q9NQC3-3|RTN4_HUMAN	Isoform C of Reticulon-4 OS=Homo sapiens OX=9606 GN=RTN4	HUMAN	1	Q9NQC3-3|RTN4_HUMAN	Q9NQC3-3			186	5.92	6	7.527	7.527	7.527	sp|Q8WXF7|ATLA1_HUMAN	Atlastin-1 OS=Homo sapiens OX=9606 GN=ATL1 PE=1 SV=1	HUMAN	3	Q8WXF7|ATLA1_HUMAN	Q8WXF7
	242	0	2.1	8.043	8.043	4.29	sp|Q9NQC3-2|RTN4_HUMAN	Isoform B of Reticulon-4 OS=Homo sapiens OX=9606 GN=RTN4	HUMAN	1	Q9NQC3-2|RTN4_HUMAN	Q9NQC3-2			186	0	6	7.595	7.595	7.595	sp|Q8WXF7-2|ATLA1_HUMAN	Isoform 2 of Atlastin-1 OS=Homo sapiens OX=9606 GN=ATL1	HUMAN	3	Q8WXF7-2|ATLA1_HUMAN	Q8WXF7-2
	242	0	2.1	8.427	8.427	4.494	sp|Q99P72-5|RTN4_MOUSE	Isoform B of Reticulon-4 OS=Mus musculus OX=10090 GN=Rtn4	MOUSE	1	Q99P72-5|RTN4_MOUSE	Q99P72-5			187	5.85	5.96	15.71	15.71	12.82	sp|P22748|CAH4_HUMAN	Carbonic anhydrase 4 OS=Homo sapiens OX=9606 GN=CA4 PE=1 SV=2	HUMAN	4	P22748|CAH4_HUMAN	P22748
	242	0	2.1	8	8	4.267	sp|Q99P72-4|RTN4_MOUSE	Isoform B2 of Reticulon-4 OS=Mus musculus OX=10090 GN=Rtn4	MOUSE	1	Q99P72-4|RTN4_MOUSE	Q99P72-4			188	5.63	5.71	8.889	5.333	5.333	sp|O43301|HS12A_HUMAN	Heat shock 70 kDa protein 12A OS=Homo sapiens OX=9606 GN=HSPA12A PE=1 SV=2	HUMAN	3	O43301|HS12A_HUMAN	O43301
	242	0	2.1	15.08	15.08	8.04	sp|Q99P72-1|RTN4_MOUSE	Isoform C of Reticulon-4 OS=Mus musculus OX=10090 GN=Rtn4	MOUSE	1	Q99P72-1|RTN4_MOUSE	Q99P72-1			189	5.48	5.63	20.83	17.5	12.22	sp|P28482|MK01_HUMAN	Mitogen-activated protein kinase 1 OS=Homo sapiens OX=9606 GN=MAPK1 PE=1 SV=3	HUMAN	3	P28482|MK01_HUMAN	P28482
	243	4.12	4.14	12.65	12.65	8.889	sp|P48320|DCE2_MOUSE	Glutamate decarboxylase 2 OS=Mus musculus OX=10090 GN=Gad2 PE=1 SV=1	MOUSE	2	P48320|DCE2_MOUSE	P48320			189	0	3.61	20.89	17.09	11.08	sp|P28482-2|MK01_HUMAN	Isoform 2 of Mitogen-activated protein kinase 1 OS=Homo sapiens OX=9606 GN=MAPK1	HUMAN	2	P28482-2|MK01_HUMAN	P28482-2
	244	4.1	4.11	30.4	30.4	13.22	sp|Q38S50|COX2_ACOIG	Cytochrome c oxidase subunit 2 OS=Acomys ignitus OX=60745 GN=MT-CO2 PE=3 SV=1	ACOIG	3	Q38S50|COX2_ACOIG	Q38S50			190	5.42	5.49	20.8	20.8	18.52	sp|Q9NZR1|TMOD2_HUMAN	Tropomodulin-2 OS=Homo sapiens OX=9606 GN=TMOD2 PE=1 SV=1	HUMAN	3	Q9NZR1|TMOD2_HUMAN	Q9NZR1
	244	0.01	4.11	30.4	30.4	13.22	sp|Q38S35|COX2_APOMY	Cytochrome c oxidase subunit 2 OS=Apodemus mystacinus OX=100382 GN=MT-CO2 PE=3 SV=1	APOMY	3	Q38S35|COX2_APOMY	Q38S35			191	5.4	5.49	12.42	12.42	8.788	sp|Q92561|PHYIP_HUMAN	Phytanoyl-CoA hydroxylase-interacting protein OS=Homo sapiens OX=9606 GN=PHYHIP PE=1 SV=1	HUMAN	3	Q92561|PHYIP_HUMAN	Q92561
	244	0.01	4.11	30.4	30.4	13.22	sp|Q38S29|COX2_APOSM	Cytochrome c oxidase subunit 2 OS=Apodemus semotus OX=105299 GN=MT-CO2 PE=3 SV=1	APOSM	3	Q38S29|COX2_APOSM	Q38S29			192	5.38	10.16	35.59	30.79	30.79	sp|P63096|GNAI1_HUMAN	Guanine nucleotide-binding protein G(i) subunit alpha-1 OS=Homo sapiens OX=9606 GN=GNAI1 PE=1 SV=2	HUMAN	10	P63096|GNAI1_HUMAN	P63096
	244	0.01	4.11	30.4	30.4	13.22	sp|Q38S08|COX2_HYLPR	Cytochrome c oxidase subunit 2 OS=Hylomyscus parvus OX=209855 GN=MT-CO2 PE=3 SV=1	HYLPR	3	Q38S08|COX2_HYLPR	Q38S08			192	0	8.02	38.08	32.45	32.45	sp|P63096-2|GNAI1_HUMAN	Isoform 2 of Guanine nucleotide-binding protein G(i) subunit alpha-1 OS=Homo sapiens OX=9606 GN=GNAI1	HUMAN	8	P63096-2|GNAI1_HUMAN	P63096-2
	244	0.01	4.11	30.4	30.4	13.22	sp|Q38S05|COX2_LEGFO	Cytochrome c oxidase subunit 2 OS=Leggadina forresti OX=81935 GN=MT-CO2 PE=3 SV=1	LEGFO	3	Q38S05|COX2_LEGFO	Q38S05			193	5.37	5.47	11.92	11.92	9.346	sp|Q14254|FLOT2_HUMAN	Flotillin-2 OS=Homo sapiens OX=9606 GN=FLOT2 PE=1 SV=2	HUMAN	4	Q14254|FLOT2_HUMAN	Q14254
	244	0.01	4.11	30.4	30.4	13.22	sp|Q38RU1|COX2_ZELHI	Cytochrome c oxidase subunit 2 OS=Zelotomys hildegardeae OX=209873 GN=MT-CO2 PE=3 SV=1	ZELHI	3	Q38RU1|COX2_ZELHI	Q38RU1			194	5.2	5.3	33.2	33.2	29.92	sp|P09417|DHPR_HUMAN	Dihydropteridine reductase OS=Homo sapiens OX=9606 GN=QDPR PE=1 SV=2	HUMAN	6	P09417|DHPR_HUMAN	P09417
	244	0.01	4.11	30.4	30.4	13.22	sp|P00405|COX2_MOUSE	Cytochrome c oxidase subunit 2 OS=Mus musculus OX=10090 GN=Mtco2 PE=1 SV=1	MOUSE	3	P00405|COX2_MOUSE	P00405			194	0	3.09	29.58	29.58	25.82	sp|P09417-2|DHPR_HUMAN	Isoform 2 of Dihydropteridine reductase OS=Homo sapiens OX=9606 GN=QDPR	HUMAN	5	P09417-2|DHPR_HUMAN	P09417-2
	244	0	4	13.22	13.22	13.22	sp|Q38S11|COX2_HYBUN	Cytochrome c oxidase subunit 2 OS=Hybomys univittatus OX=71162 GN=MT-CO2 PE=3 SV=1	HYBUN	3	Q38S11|COX2_HYBUN	Q38S11			195	5.2	5.26	72	72	72	sp|P63215|GBG3_HUMAN	Guanine nucleotide-binding protein G(I)/G(S)/G(O) subunit gamma-3 OS=Homo sapiens OX=9606 GN=GNG3 PE=1 SV=1	HUMAN	5	P63215|GBG3_HUMAN	P63215
	244	0	4	13.22	13.22	13.22	sp|Q38S02|COX2_LEMBA	Cytochrome c oxidase subunit 2 OS=Lemniscomys barbarus OX=54111 GN=MT-CO2 PE=3 SV=1	LEMBA	3	Q38S02|COX2_LEMBA	Q38S02			196	5.14	5.23	28.14	28.14	22.11	sp|Q9UI15|TAGL3_HUMAN	Transgelin-3 OS=Homo sapiens OX=9606 GN=TAGLN3 PE=1 SV=2	HUMAN	4	Q9UI15|TAGL3_HUMAN	Q9UI15
	244	0	4	13.27	13.27	13.27	sp|Q37595|COX2_PERFA	Cytochrome c oxidase subunit 2 OS=Perognathus flavus OX=37443 GN=MT-CO2 PE=3 SV=1	PERFA	3	Q37595|COX2_PERFA	Q37595			197	5.1	5.2	13.82	13.82	12.31	sp|Q9Y639|NPTN_HUMAN	Neuroplastin OS=Homo sapiens OX=9606 GN=NPTN PE=1 SV=2	HUMAN	6	Q9Y639|NPTN_HUMAN	Q9Y639
	244	0	4	13.22	13.22	13.22	sp|P50672|COX2_ACOWI	Cytochrome c oxidase subunit 2 OS=Acomys wilsoni OX=37436 GN=MT-CO2 PE=3 SV=1	ACOWI	3	P50672|COX2_ACOWI	P50672			197	0	5.2	13.96	13.96	12.44	sp|Q9Y639-5|NPTN_HUMAN	Isoform 5 of Neuroplastin OS=Homo sapiens OX=9606 GN=NPTN	HUMAN	6	Q9Y639-5|NPTN_HUMAN	Q9Y639-5
	245	4.07	4.08	16.34	16.34	11.08	sp|Q3UM45|PP1R7_MOUSE	Protein phosphatase 1 regulatory subunit 7 OS=Mus musculus OX=10090 GN=Ppp1r7 PE=1 SV=2	MOUSE	2	Q3UM45|PP1R7_MOUSE	Q3UM45			197	0	5.2	16.32	16.32	14.54	sp|Q9Y639-4|NPTN_HUMAN	Isoform 4 of Neuroplastin OS=Homo sapiens OX=9606 GN=NPTN	HUMAN	6	Q9Y639-4|NPTN_HUMAN	Q9Y639-4
	246	4.07	4.08	12.82	12.82	9.615	sp|Q9CWZ7|SNAG_MOUSE	Gamma-soluble NSF attachment protein OS=Mus musculus OX=10090 GN=Napg PE=1 SV=1	MOUSE	2	Q9CWZ7|SNAG_MOUSE	Q9CWZ7			197	0	4.57	16.55	16.55	14.39	sp|Q9Y639-3|NPTN_HUMAN	Isoform 3 of Neuroplastin OS=Homo sapiens OX=9606 GN=NPTN	HUMAN	5	Q9Y639-3|NPTN_HUMAN	Q9Y639-3
	247	4.04	4.05	35.19	35.19	35.19	sp|P26883|FKB1A_MOUSE	Peptidyl-prolyl cis-trans isomerase FKBP1A OS=Mus musculus OX=10090 GN=Fkbp1a PE=1 SV=2	MOUSE	4	P26883|FKB1A_MOUSE	P26883			197	0	4.57	16.31	16.31	14.18	sp|Q9Y639-1|NPTN_HUMAN	Isoform 1 of Neuroplastin OS=Homo sapiens OX=9606 GN=NPTN	HUMAN	5	Q9Y639-1|NPTN_HUMAN	Q9Y639-1
	248	4.04	4.04	7.692	5.128	3.497	sp|Q61699|HS105_MOUSE	Heat shock protein 105 kDa OS=Mus musculus OX=10090 GN=Hsph1 PE=1 SV=2	MOUSE	2	Q61699|HS105_MOUSE	Q61699			198	5.09	5.15	5.807	5.807	5.807	sp|Q9UEY8|ADDG_HUMAN	Gamma-adducin OS=Homo sapiens OX=9606 GN=ADD3 PE=1 SV=1	HUMAN	4	Q9UEY8|ADDG_HUMAN	Q9UEY8
	248	0	4.04	8.108	5.405	3.686	sp|Q61699-2|HS105_MOUSE	Isoform HSP105-beta of Heat shock protein 105 kDa OS=Mus musculus OX=10090 GN=Hsph1	MOUSE	2	Q61699-2|HS105_MOUSE	Q61699-2			198	0	5.15	6.083	6.083	6.083	sp|Q9UEY8-2|ADDG_HUMAN	Isoform 1 of Gamma-adducin OS=Homo sapiens OX=9606 GN=ADD3	HUMAN	4	Q9UEY8-2|ADDG_HUMAN	Q9UEY8-2
	249	4.02	4.02	16.31	16	16	sp|Q9D0M3|CY1_MOUSE	Cytochrome c1, heme protein, mitochondrial OS=Mus musculus OX=10090 GN=Cyc1 PE=1 SV=1	MOUSE	3	Q9D0M3|CY1_MOUSE	Q9D0M3			199	4.91	5	14.18	14.18	14.18	sp|Q9HDC9|APMAP_HUMAN	Adipocyte plasma membrane-associated protein OS=Homo sapiens OX=9606 GN=APMAP PE=1 SV=2	HUMAN	5	Q9HDC9|APMAP_HUMAN	Q9HDC9
	249	0	4.02	19.92	19.55	19.55	sp|Q9D0M3-2|CY1_MOUSE	Isoform 2 of Cytochrome c1, heme protein, mitochondrial OS=Mus musculus OX=10090 GN=Cyc1	MOUSE	3	Q9D0M3-2|CY1_MOUSE	Q9D0M3-2			199	0	5	20.42	20.42	20.42	sp|Q9HDC9-2|APMAP_HUMAN	Isoform 2 of Adipocyte plasma membrane-associated protein OS=Homo sapiens OX=9606 GN=APMAP	HUMAN	5	Q9HDC9-2|APMAP_HUMAN	Q9HDC9-2
	250	4.02	4.02	4.564	2.593	2.593	sp|Q9ES97|RTN3_MOUSE	Reticulon-3 OS=Mus musculus OX=10090 GN=Rtn3 PE=1 SV=2	MOUSE	2	Q9ES97|RTN3_MOUSE	Q9ES97			200	4.91	4.97	50.57	50.57	50.57	sp|P07108|ACBP_HUMAN	Acyl-CoA-binding protein OS=Homo sapiens OX=9606 GN=DBI PE=1 SV=2	HUMAN	4	P07108|ACBP_HUMAN	P07108
	250	0	4.02	6.843	3.888	3.888	sp|Q9ES97-5|RTN3_MOUSE	Isoform 5 of Reticulon-3 OS=Mus musculus OX=10090 GN=Rtn3	MOUSE	2	Q9ES97-5|RTN3_MOUSE	Q9ES97-5			200	0	4.97	29.73	29.73	29.73	sp|P07108-5|ACBP_HUMAN	Isoform 5 of Acyl-CoA-binding protein OS=Homo sapiens OX=9606 GN=DBI	HUMAN	4	P07108-5|ACBP_HUMAN	P07108-5
	250	0	4.02	4.656	2.646	2.646	sp|Q9ES97-2|RTN3_MOUSE	Isoform 2 of Reticulon-3 OS=Mus musculus OX=10090 GN=Rtn3	MOUSE	2	Q9ES97-2|RTN3_MOUSE	Q9ES97-2			200	0	4.97	34.11	34.11	34.11	sp|P07108-4|ACBP_HUMAN	Isoform 4 of Acyl-CoA-binding protein OS=Homo sapiens OX=9606 GN=DBI	HUMAN	4	P07108-4|ACBP_HUMAN	P07108-4
	250	0	4	2.66	2.66	2.66	sp|Q6RJR6|RTN3_RAT	Reticulon-3 OS=Rattus norvegicus OX=10116 GN=Rtn3 PE=1 SV=1	RAT	2	Q6RJR6|RTN3_RAT	Q6RJR6			200	0	4.97	50	50	50	sp|P07108-3|ACBP_HUMAN	Isoform 3 of Acyl-CoA-binding protein OS=Homo sapiens OX=9606 GN=DBI	HUMAN	4	P07108-3|ACBP_HUMAN	P07108-3
	251	4.01	6.36	18.66	15.6	10.03	sp|P29992|GNA11_HUMAN	Guanine nucleotide-binding protein subunit alpha-11 OS=Homo sapiens OX=9606 GN=GNA11 PE=1 SV=2	HUMAN	5	P29992|GNA11_HUMAN	P29992			200	0	4.97	42.31	42.31	42.31	sp|P07108-2|ACBP_HUMAN	Isoform 2 of Acyl-CoA-binding protein OS=Homo sapiens OX=9606 GN=DBI	HUMAN	4	P07108-2|ACBP_HUMAN	P07108-2
	251	0	6	10.14	10.14	10.14	sp|P30677|GNA14_MOUSE	Guanine nucleotide-binding protein subunit alpha-14 OS=Mus musculus OX=10090 GN=Gna14 PE=1 SV=2	MOUSE	5	P30677|GNA14_MOUSE	P30677			201	4.9	4.96	19.48	19.48	19.48	sp|P00441|SODC_HUMAN	Superoxide dismutase [Cu-Zn] OS=Homo sapiens OX=9606 GN=SOD1 PE=1 SV=2	HUMAN	5	P00441|SODC_HUMAN	P00441
	251	0	4.31	14.48	11.42	5.85	sp|P21278|GNA11_MOUSE	Guanine nucleotide-binding protein subunit alpha-11 OS=Mus musculus OX=10090 GN=Gna11 PE=1 SV=1	MOUSE	2	P21278|GNA11_MOUSE	P21278			202	4.85	4.92	35.07	28.36	28.36	sp|Q16143|SYUB_HUMAN	Beta-synuclein OS=Homo sapiens OX=9606 GN=SNCB PE=1 SV=1	HUMAN	3	Q16143|SYUB_HUMAN	Q16143
	252	4	60.04	65.54	65.32	65.32	sp|P99024|TBB5_MOUSE	Tubulin beta-5 chain OS=Mus musculus OX=10090 GN=Tubb5 PE=1 SV=1	MOUSE	73	P99024|TBB5_MOUSE	P99024			203	4.82	4.89	11.32	11.32	11.32	sp|Q8TBG9|SYNPR_HUMAN	Synaptoporin OS=Homo sapiens OX=9606 GN=SYNPR PE=1 SV=1	HUMAN	5	Q8TBG9|SYNPR_HUMAN	Q8TBG9
	253	4	23.78	50.4	44.3	38.2	sp|P68033|ACTC_MOUSE	Actin, alpha cardiac muscle 1 OS=Mus musculus OX=10090 GN=Actc1 PE=1 SV=1	MOUSE	23	P68033|ACTC_MOUSE	P68033			203	0	4.89	10.53	10.53	10.53	sp|Q8TBG9-2|SYNPR_HUMAN	Isoform 2 of Synaptoporin OS=Homo sapiens OX=9606 GN=SYNPR	HUMAN	5	Q8TBG9-2|SYNPR_HUMAN	Q8TBG9-2
	253	0	23.66	44.3	44.3	38.2	sp|P68135|ACTS_RABIT	Actin, alpha skeletal muscle OS=Oryctolagus cuniculus OX=9986 GN=ACTA1 PE=1 SV=1	RABIT	23	P68135|ACTS_RABIT	P68135			204	4.79	4.86	6.865	6.865	6.865	sp|P50991|TCPD_HUMAN	T-complex protein 1 subunit delta OS=Homo sapiens OX=9606 GN=CCT4 PE=1 SV=4	HUMAN	3	P50991|TCPD_HUMAN	P50991
	253	0	23.66	44.3	44.3	38.2	sp|P68134|ACTS_MOUSE	Actin, alpha skeletal muscle OS=Mus musculus OX=10090 GN=Acta1 PE=1 SV=1	MOUSE	23	P68134|ACTS_MOUSE	P68134			204	0	4.86	7.269	7.269	7.269	sp|P50991-2|TCPD_HUMAN	Isoform 2 of T-complex protein 1 subunit delta OS=Homo sapiens OX=9606 GN=CCT4	HUMAN	3	P50991-2|TCPD_HUMAN	P50991-2
	253	0	19.55	47.48	41.38	35.28	sp|P62737|ACTA_MOUSE	Actin, aortic smooth muscle OS=Mus musculus OX=10090 GN=Acta2 PE=1 SV=1	MOUSE	19	P62737|ACTA_MOUSE	P62737			205	4.78	6.15	13.24	7.102	7.102	sp|Q08209|PP2BA_HUMAN	Serine/threonine-protein phosphatase 2B catalytic subunit alpha isoform OS=Homo sapiens OX=9606 GN=PPP3CA PE=1 SV=1	HUMAN	5	Q08209|PP2BA_HUMAN	Q08209
	253	0	19.44	47.61	41.49	35.37	sp|P63268|ACTH_MOUSE	Actin, gamma-enteric smooth muscle OS=Mus musculus OX=10090 GN=Actg2 PE=1 SV=1	MOUSE	19	P63268|ACTH_MOUSE	P63268			205	0	6.15	14.71	7.889	7.889	sp|Q08209-3|PP2BA_HUMAN	Isoform 3 of Serine/threonine-protein phosphatase 2B catalytic subunit alpha isoform OS=Homo sapiens OX=9606 GN=PPP3CA	HUMAN	5	Q08209-3|PP2BA_HUMAN	Q08209-3
	254	4	8.15	21	21	19.05	sp|P68104|EF1A1_HUMAN	Elongation factor 1-alpha 1 OS=Homo sapiens OX=9606 GN=EEF1A1 PE=1 SV=1	HUMAN	8	P68104|EF1A1_HUMAN	P68104			205	0	6.15	13.5	7.241	7.241	sp|Q08209-2|PP2BA_HUMAN	Isoform 2 of Serine/threonine-protein phosphatase 2B catalytic subunit alpha isoform OS=Homo sapiens OX=9606 GN=PPP3CA	HUMAN	5	Q08209-2|PP2BA_HUMAN	Q08209-2
	254	0	8.15	21	21	19.05	sp|P62630|EF1A1_RAT	Elongation factor 1-alpha 1 OS=Rattus norvegicus OX=10116 GN=Eef1a1 PE=2 SV=1	RAT	8	P62630|EF1A1_RAT	P62630			205	0	5.25	11.23	5.947	5.947	sp|Q08209-5|PP2BA_HUMAN	Isoform 5 of Serine/threonine-protein phosphatase 2B catalytic subunit alpha isoform OS=Homo sapiens OX=9606 GN=PPP3CA	HUMAN	4	Q08209-5|PP2BA_HUMAN	Q08209-5
	254	0	8.15	21	21	19.05	sp|P10126|EF1A1_MOUSE	Elongation factor 1-alpha 1 OS=Mus musculus OX=10090 GN=Eef1a1 PE=1 SV=3	MOUSE	8	P10126|EF1A1_MOUSE	P10126			205	0	4.02	8.206	5.153	5.153	sp|P16298|PP2BB_HUMAN	Serine/threonine-protein phosphatase 2B catalytic subunit beta isoform OS=Homo sapiens OX=9606 GN=PPP3CB PE=1 SV=2	HUMAN	4	P16298|PP2BB_HUMAN	P16298
	254	0	6.13	21.77	19.27	17.23	sp|P68104-2|EF1A1_HUMAN	Isoform 2 of Elongation factor 1-alpha 1 OS=Homo sapiens OX=9606 GN=EEF1A1	HUMAN	6	P68104-2|EF1A1_HUMAN	P68104-2			205	0	4.02	8.19	5.143	5.143	sp|P16298-4|PP2BB_HUMAN	Isoform 4 of Serine/threonine-protein phosphatase 2B catalytic subunit beta isoform OS=Homo sapiens OX=9606 GN=PPP3CB	HUMAN	4	P16298-4|PP2BB_HUMAN	P16298-4
	255	4	6.08	25.12	25.12	19.07	sp|Q91V41|RAB14_MOUSE	Ras-related protein Rab-14 OS=Mus musculus OX=10090 GN=Rab14 PE=1 SV=3	MOUSE	3	Q91V41|RAB14_MOUSE	Q91V41			205	0	4.02	8.35	5.243	5.243	sp|P16298-3|PP2BB_HUMAN	Isoform 3 of Serine/threonine-protein phosphatase 2B catalytic subunit beta isoform OS=Homo sapiens OX=9606 GN=PPP3CB	HUMAN	4	P16298-3|PP2BB_HUMAN	P16298-3
	256	4	6.01	14.22	12.59	12.59	sp|Q8CHH9|SEPT8_MOUSE	Septin-8 OS=Mus musculus OX=10090 GN=Septin8 PE=1 SV=4	MOUSE	4	Q8CHH9|SEPT8_MOUSE	Q8CHH9			205	0	4.02	8.366	5.253	5.253	sp|P16298-2|PP2BB_HUMAN	Isoform 2 of Serine/threonine-protein phosphatase 2B catalytic subunit beta isoform OS=Homo sapiens OX=9606 GN=PPP3CB	HUMAN	4	P16298-2|PP2BB_HUMAN	P16298-2
	256	0	6.01	14.19	12.56	12.56	sp|Q8CHH9-2|SEPT8_MOUSE	Isoform 2 of Septin-8 OS=Mus musculus OX=10090 GN=Septin8	MOUSE	4	Q8CHH9-2|SEPT8_MOUSE	Q8CHH9-2			206	4.74	4.81	8.224	8.224	8.224	sp|P78371|TCPB_HUMAN	T-complex protein 1 subunit beta OS=Homo sapiens OX=9606 GN=CCT2 PE=1 SV=4	HUMAN	3	P78371|TCPB_HUMAN	P78371
	256	0	4.01	7.453	6.004	6.004	sp|Q92599|SEPT8_HUMAN	Septin-8 OS=Homo sapiens OX=9606 GN=SEPTIN8 PE=1 SV=4	HUMAN	2	Q92599|SEPT8_HUMAN	Q92599			206	0	4.81	9.016	9.016	9.016	sp|P78371-2|TCPB_HUMAN	Isoform 2 of T-complex protein 1 subunit beta OS=Homo sapiens OX=9606 GN=CCT2	HUMAN	3	P78371-2|TCPB_HUMAN	P78371-2
	256	0	4.01	8.145	6.561	6.561	sp|Q92599-4|SEPT8_HUMAN	Isoform 4 of Septin-8 OS=Homo sapiens OX=9606 GN=SEPTIN8	HUMAN	2	Q92599-4|SEPT8_HUMAN	Q92599-4			207	4.72	4.79	35.65	35.65	35.65	sp|P14174|MIF_HUMAN	Macrophage migration inhibitory factor OS=Homo sapiens OX=9606 GN=MIF PE=1 SV=4	HUMAN	6	P14174|MIF_HUMAN	P14174
	256	0	4.01	8.392	6.76	6.76	sp|Q92599-2|SEPT8_HUMAN	Isoform 2 of Septin-8 OS=Homo sapiens OX=9606 GN=SEPTIN8	HUMAN	2	Q92599-2|SEPT8_HUMAN	Q92599-2			208	4.7	4.79	18.23	18.23	9.383	sp|P15104|GLNA_HUMAN	Glutamine synthetase OS=Homo sapiens OX=9606 GN=GLUL PE=1 SV=4	HUMAN	3	P15104|GLNA_HUMAN	P15104
	257	4	4.13	20.92	20.92	20.92	sp|P62746|RHOB_MOUSE	Rho-related GTP-binding protein RhoB OS=Mus musculus OX=10090 GN=Rhob PE=1 SV=1	MOUSE	3	P62746|RHOB_MOUSE	P62746			209	4.69	4.91	9.365	9.365	6.825	sp|P08195|4F2_HUMAN	4F2 cell-surface antigen heavy chain OS=Homo sapiens OX=9606 GN=SLC3A2 PE=1 SV=3	HUMAN	3	P08195|4F2_HUMAN	P08195
	258	4	4.1	23.56	23.56	16.75	sp|Q8BGZ1|HPCL4_MOUSE	Hippocalcin-like protein 4 OS=Mus musculus OX=10090 GN=Hpcal4 PE=1 SV=3	MOUSE	2	Q8BGZ1|HPCL4_MOUSE	Q8BGZ1			209	0	4.91	8.926	8.926	6.505	sp|P08195-4|4F2_HUMAN	Isoform 4 of 4F2 cell-surface antigen heavy chain OS=Homo sapiens OX=9606 GN=SLC3A2	HUMAN	3	P08195-4|4F2_HUMAN	P08195-4
	259	4	4	41.53	41.53	41.53	sp|P62774|MTPN_MOUSE	Myotrophin OS=Mus musculus OX=10090 GN=Mtpn PE=1 SV=2	MOUSE	4	P62774|MTPN_MOUSE	P62774			209	0	4.91	10.39	10.39	7.57	sp|P08195-3|4F2_HUMAN	Isoform 3 of 4F2 cell-surface antigen heavy chain OS=Homo sapiens OX=9606 GN=SLC3A2	HUMAN	3	P08195-3|4F2_HUMAN	P08195-3
	260	4	4	34.19	34.19	34.19	sp|P63082|VATL_MOUSE	V-type proton ATPase 16 kDa proteolipid subunit OS=Mus musculus OX=10090 GN=Atp6v0c PE=1 SV=1	MOUSE	3	P63082|VATL_MOUSE	P63082			209	0	4.91	11.15	11.15	8.129	sp|P08195-2|4F2_HUMAN	Isoform 2 of 4F2 cell-surface antigen heavy chain OS=Homo sapiens OX=9606 GN=SLC3A2	HUMAN	3	P08195-2|4F2_HUMAN	P08195-2
	261	4	4	33.53	33.53	33.53	sp|Q63810|CANB1_MOUSE	Calcineurin subunit B type 1 OS=Mus musculus OX=10090 GN=Ppp3r1 PE=1 SV=3	MOUSE	2	Q63810|CANB1_MOUSE	Q63810			210	4.68	4.86	8.359	8.359	8.359	sp|P43121|MUC18_HUMAN	Cell surface glycoprotein MUC18 OS=Homo sapiens OX=9606 GN=MCAM PE=1 SV=2	HUMAN	3	P43121|MUC18_HUMAN	P43121
	261	0	4	35.62	35.62	35.62	sp|Q63810-2|CANB1_MOUSE	Isoform 2 of Calcineurin subunit B type 1 OS=Mus musculus OX=10090 GN=Ppp3r1	MOUSE	2	Q63810-2|CANB1_MOUSE	Q63810-2			210	0	4.86	10.25	10.25	10.25	sp|P43121-2|MUC18_HUMAN	Isoform 2 of Cell surface glycoprotein MUC18 OS=Homo sapiens OX=9606 GN=MCAM	HUMAN	3	P43121-2|MUC18_HUMAN	P43121-2
	262	4	4	24.03	23.38	23.38	sp|P63242|IF5A1_MOUSE	Eukaryotic translation initiation factor 5A-1 OS=Mus musculus OX=10090 GN=Eif5a PE=1 SV=2	MOUSE	2	P63242|IF5A1_MOUSE	P63242			211	4.67	4.86	20.13	15.77	15.77	sp|P36542|ATPG_HUMAN	ATP synthase subunit gamma, mitochondrial OS=Homo sapiens OX=9606 GN=ATP5F1C PE=1 SV=1	HUMAN	4	P36542|ATPG_HUMAN	P36542
	262	0	2	8.497	7.843	7.843	sp|Q8BGY2|IF5A2_MOUSE	Eukaryotic translation initiation factor 5A-2 OS=Mus musculus OX=10090 GN=Eif5a2 PE=1 SV=3	MOUSE	1	Q8BGY2|IF5A2_MOUSE	Q8BGY2			211	0	4.85	15.82	15.82	15.82	sp|P36542-2|ATPG_HUMAN	Isoform Heart of ATP synthase subunit gamma, mitochondrial OS=Homo sapiens OX=9606 GN=ATP5F1C	HUMAN	4	P36542-2|ATPG_HUMAN	P36542-2
	263	4	4	5.686	5.686	5.518	sp|P48057|SC6A1_MUSCO	Sodium- and chloride-dependent GABA transporter 1 OS=Mus cookii OX=10098 GN=Slc6a1 PE=2 SV=1	MUSCO	2	P48057|SC6A1_MUSCO	P48057			212	4.67	4.76	13.66	11.09	11.09	sp|P30101|PDIA3_HUMAN	Protein disulfide-isomerase A3 OS=Homo sapiens OX=9606 GN=PDIA3 PE=1 SV=4	HUMAN	6	P30101|PDIA3_HUMAN	P30101
	263	0	4	5.676	5.676	5.509	sp|P31648|SC6A1_MOUSE	Sodium- and chloride-dependent GABA transporter 1 OS=Mus musculus OX=10090 GN=Slc6a1 PE=1 SV=2	MOUSE	2	P31648|SC6A1_MOUSE	P31648			213	4.48	4.6	7.925	7.925	7.925	sp|O43865|SAHH2_HUMAN	S-adenosylhomocysteine hydrolase-like protein 1 OS=Homo sapiens OX=9606 GN=AHCYL1 PE=1 SV=2	HUMAN	3	O43865|SAHH2_HUMAN	O43865
	264	4	4	5.882	5.882	5.882	sp|P32037|GTR3_MOUSE	Solute carrier family 2, facilitated glucose transporter member 3 OS=Mus musculus OX=10090 GN=Slc2a3 PE=1 SV=1	MOUSE	3	P32037|GTR3_MOUSE	P32037			213	0	4.6	8.696	8.696	8.696	sp|O43865-2|SAHH2_HUMAN	Isoform 2 of S-adenosylhomocysteine hydrolase-like protein 1 OS=Homo sapiens OX=9606 GN=AHCYL1	HUMAN	3	O43865-2|SAHH2_HUMAN	O43865-2
	265	4	4	13.65	13.65	13.65	sp|Q9WV55|VAPA_MOUSE	Vesicle-associated membrane protein-associated protein A OS=Mus musculus OX=10090 GN=Vapa PE=1 SV=2	MOUSE	2	Q9WV55|VAPA_MOUSE	Q9WV55			213	0	2.25	4.255	4.255	4.255	sp|Q96HN2|SAHH3_HUMAN	Adenosylhomocysteinase 3 OS=Homo sapiens OX=9606 GN=AHCYL2 PE=1 SV=1	HUMAN	2	Q96HN2|SAHH3_HUMAN	Q96HN2
	266	4	4	3.704	3.704	3.704	sp|Q9JLM8|DCLK1_MOUSE	Serine/threonine-protein kinase DCLK1 OS=Mus musculus OX=10090 GN=Dclk1 PE=1 SV=1	MOUSE	2	Q9JLM8|DCLK1_MOUSE	Q9JLM8			213	0	2.25	5.118	5.118	5.118	sp|Q96HN2-4|SAHH3_HUMAN	Isoform 4 of Adenosylhomocysteinase 3 OS=Homo sapiens OX=9606 GN=AHCYL2	HUMAN	2	Q96HN2-4|SAHH3_HUMAN	Q96HN2-4
	266	0	4	7.713	7.713	7.713	sp|Q9JLM8-2|DCLK1_MOUSE	Isoform 2 of Serine/threonine-protein kinase DCLK1 OS=Mus musculus OX=10090 GN=Dclk1	MOUSE	2	Q9JLM8-2|DCLK1_MOUSE	Q9JLM8-2			213	0	2.25	5.118	5.118	5.118	sp|Q96HN2-3|SAHH3_HUMAN	Isoform 3 of Adenosylhomocysteinase 3 OS=Homo sapiens OX=9606 GN=AHCYL2	HUMAN	2	Q96HN2-3|SAHH3_HUMAN	Q96HN2-3
	267	4	4	4.746	4.746	4.746	sp|Q9CZW5|TOM70_MOUSE	Mitochondrial import receptor subunit TOM70 OS=Mus musculus OX=10090 GN=Tomm70 PE=1 SV=2	MOUSE	2	Q9CZW5|TOM70_MOUSE	Q9CZW5			213	0	2.25	4.262	4.262	4.262	sp|Q96HN2-2|SAHH3_HUMAN	Isoform 2 of Adenosylhomocysteinase 3 OS=Homo sapiens OX=9606 GN=AHCYL2	HUMAN	2	Q96HN2-2|SAHH3_HUMAN	Q96HN2-2
	268	4	4	17.1	17.1	17.1	sp|Q91X97|NCALD_MOUSE	Neurocalcin-delta OS=Mus musculus OX=10090 GN=Ncald PE=1 SV=4	MOUSE	2	Q91X97|NCALD_MOUSE	Q91X97			214	4.35	4.39	18.6	18.14	13.02	sp|P61020|RAB5B_HUMAN	Ras-related protein Rab-5B OS=Homo sapiens OX=9606 GN=RAB5B PE=1 SV=1	HUMAN	2	P61020|RAB5B_HUMAN	P61020
	268	0	2	4.145	4.145	4.145	sp|P84075|HPCA_MOUSE	Neuron-specific calcium-binding protein hippocalcin OS=Mus musculus OX=10090 GN=Hpca PE=1 SV=2	MOUSE	1	P84075|HPCA_MOUSE	P84075			214	0	2.29	14.94	14.37	8.046	sp|P61020-2|RAB5B_HUMAN	Isoform 2 of Ras-related protein Rab-5B OS=Homo sapiens OX=9606 GN=RAB5B	HUMAN	1	P61020-2|RAB5B_HUMAN	P61020-2
	268	0	2	4.145	4.145	4.145	sp|P84074|HPCA_HUMAN	Neuron-specific calcium-binding protein hippocalcin OS=Homo sapiens OX=9606 GN=HPCA PE=1 SV=2	HUMAN	1	P84074|HPCA_HUMAN	P84074			215	4.34	4.38	26.18	21.47	21.47	sp|P60953|CDC42_HUMAN	Cell division control protein 42 homolog OS=Homo sapiens OX=9606 GN=CDC42 PE=1 SV=2	HUMAN	3	P60953|CDC42_HUMAN	P60953
	269	4	4	7.759	7.759	7.759	sp|Q80Z24|NEGR1_MOUSE	Neuronal growth regulator 1 OS=Mus musculus OX=10090 GN=Negr1 PE=1 SV=1	MOUSE	2	Q80Z24|NEGR1_MOUSE	Q80Z24			216	4.33	4.46	7.769	7.769	7.769	sp|O43813|LANC1_HUMAN	LanC-like protein 1 OS=Homo sapiens OX=9606 GN=LANCL1 PE=1 SV=1	HUMAN	3	O43813|LANC1_HUMAN	O43813
	270	4	4	8.911	8.911	8.911	sp|Q61735|CD47_MOUSE	Leukocyte surface antigen CD47 OS=Mus musculus OX=10090 GN=Cd47 PE=1 SV=2	MOUSE	4	Q61735|CD47_MOUSE	Q61735			217	4.33	4.37	26.11	26.11	16.88	sp|Q14894|CRYM_HUMAN	Ketimine reductase mu-crystallin OS=Homo sapiens OX=9606 GN=CRYM PE=1 SV=1	HUMAN	3	Q14894|CRYM_HUMAN	Q14894
	270	0	4	8.333	8.333	8.333	sp|Q61735-2|CD47_MOUSE	Isoform 2 of Leukocyte surface antigen CD47 OS=Mus musculus OX=10090 GN=Cd47	MOUSE	4	Q61735-2|CD47_MOUSE	Q61735-2			218	4.3	4.34	14.25	14.25	11.45	sp|Q9UH03|SEPT3_HUMAN	Neuronal-specific septin-3 OS=Homo sapiens OX=9606 GN=SEPT3 PE=1 SV=3	HUMAN	3	Q9UH03|SEPT3_HUMAN	Q9UH03
	271	4	4	3.03	3.03	3.03	sp|Q60597|ODO1_MOUSE	2-oxoglutarate dehydrogenase, mitochondrial OS=Mus musculus OX=10090 GN=Ogdh PE=1 SV=3	MOUSE	3	Q60597|ODO1_MOUSE	Q60597			218	0	4.34	14.57	14.57	11.71	sp|Q9UH03-2|SEPT3_HUMAN	Isoform 2 of Neuronal-specific septin-3 OS=Homo sapiens OX=9606 GN=SEPT3	HUMAN	3	Q9UH03-2|SEPT3_HUMAN	Q9UH03-2
	271	0	4	2.998	2.998	2.998	sp|Q60597-4|ODO1_MOUSE	Isoform 4 of 2-oxoglutarate dehydrogenase, mitochondrial OS=Mus musculus OX=10090 GN=Ogdh	MOUSE	3	Q60597-4|ODO1_MOUSE	Q60597-4			219	4.29	4.46	6.465	6.465	4.952	sp|P43304|GPDM_HUMAN	Glycerol-3-phosphate dehydrogenase, mitochondrial OS=Homo sapiens OX=9606 GN=GPD2 PE=1 SV=3	HUMAN	3	P43304|GPDM_HUMAN	P43304
	271	0	4	2.987	2.987	2.987	sp|Q60597-3|ODO1_MOUSE	Isoform 3 of 2-oxoglutarate dehydrogenase, mitochondrial OS=Mus musculus OX=10090 GN=Ogdh	MOUSE	3	Q60597-3|ODO1_MOUSE	Q60597-3			219	0	4.46	7.82	7.82	5.99	sp|P43304-2|GPDM_HUMAN	Isoform 2 of Glycerol-3-phosphate dehydrogenase, mitochondrial OS=Homo sapiens OX=9606 GN=GPD2	HUMAN	3	P43304-2|GPDM_HUMAN	P43304-2
	271	0	4	3.06	3.06	3.06	sp|Q60597-2|ODO1_MOUSE	Isoform 2 of 2-oxoglutarate dehydrogenase, mitochondrial OS=Mus musculus OX=10090 GN=Ogdh	MOUSE	3	Q60597-2|ODO1_MOUSE	Q60597-2			220	4.28	6.37	7.526	7.526	6.122	sp|Q01813|PFKAP_HUMAN	ATP-dependent 6-phosphofructokinase, platelet type OS=Homo sapiens OX=9606 GN=PFKP PE=1 SV=2	HUMAN	4	Q01813|PFKAP_HUMAN	Q01813
	272	4	4	7.353	7.353	7.353	sp|P80313|TCPH_MOUSE	T-complex protein 1 subunit eta OS=Mus musculus OX=10090 GN=Cct7 PE=1 SV=1	MOUSE	2	P80313|TCPH_MOUSE	P80313			220	0	6.37	7.603	7.603	6.186	sp|Q01813-2|PFKAP_HUMAN	Isoform 2 of ATP-dependent 6-phosphofructokinase, platelet type OS=Homo sapiens OX=9606 GN=PFKP	HUMAN	4	Q01813-2|PFKAP_HUMAN	Q01813-2
	273	4	4	7.927	7.927	7.927	sp|P35803|GPM6B_MOUSE	Neuronal membrane glycoprotein M6-b OS=Mus musculus OX=10090 GN=Gpm6b PE=1 SV=2	MOUSE	3	P35803|GPM6B_MOUSE	P35803			221	4.24	5.97	8.617	8.617	6.613	sp|Q16352|AINX_HUMAN	Alpha-internexin OS=Homo sapiens OX=9606 GN=INA PE=1 SV=2	HUMAN	5	Q16352|AINX_HUMAN	Q16352
	273	0	4	9.028	9.028	9.028	sp|P35803-8|GPM6B_MOUSE	Isoform 8 of Neuronal membrane glycoprotein M6-b OS=Mus musculus OX=10090 GN=Gpm6b	MOUSE	3	P35803-8|GPM6B_MOUSE	P35803-8			222	4.21	4.25	23.15	23.15	18.06	sp|P62491|RB11A_HUMAN	Ras-related protein Rab-11A OS=Homo sapiens OX=9606 GN=RAB11A PE=1 SV=3	HUMAN	3	P62491|RB11A_HUMAN	P62491
	273	0	4	9.665	9.665	9.665	sp|P35803-3|GPM6B_MOUSE	Isoform 3 of Neuronal membrane glycoprotein M6-b OS=Mus musculus OX=10090 GN=Gpm6b	MOUSE	3	P35803-3|GPM6B_MOUSE	P35803-3			222	0	2.18	11.73	11.73	5.587	sp|Q15907-2|RB11B_HUMAN	Isoform 2 of Ras-related protein Rab-11B OS=Homo sapiens OX=9606 GN=RAB11B	HUMAN	1	Q15907-2|RB11B_HUMAN	Q15907-2
	273	0	2	5.285	5.285	5.285	sp|P35803-5|GPM6B_MOUSE	Isoform 5 of Neuronal membrane glycoprotein M6-b OS=Mus musculus OX=10090 GN=Gpm6b	MOUSE	2	P35803-5|GPM6B_MOUSE	P35803-5			222	0	2.18	13.55	13.55	6.452	sp|P62491-2|RB11A_HUMAN	Isoform 2 of Ras-related protein Rab-11A OS=Homo sapiens OX=9606 GN=RAB11A	HUMAN	1	P62491-2|RB11A_HUMAN	P62491-2
	273	0	2	4.906	4.906	4.906	sp|P35803-4|GPM6B_MOUSE	Isoform 4 of Neuronal membrane glycoprotein M6-b OS=Mus musculus OX=10090 GN=Gpm6b	MOUSE	2	P35803-4|GPM6B_MOUSE	P35803-4			223	4.14	6.19	23.67	20.49	16.61	sp|Q9Y277|VDAC3_HUMAN	Voltage-dependent anion-selective channel protein 3 OS=Homo sapiens OX=9606 GN=VDAC3 PE=1 SV=1	HUMAN	3	Q9Y277|VDAC3_HUMAN	Q9Y277
	273	0	2	4.262	4.262	4.262	sp|P35803-2|GPM6B_MOUSE	Isoform 2 of Neuronal membrane glycoprotein M6-b OS=Mus musculus OX=10090 GN=Gpm6b	MOUSE	2	P35803-2|GPM6B_MOUSE	P35803-2			223	0	6.19	23.59	20.42	16.55	sp|Q9Y277-2|VDAC3_HUMAN	Isoform 2 of Voltage-dependent anion-selective channel protein 3 OS=Homo sapiens OX=9606 GN=VDAC3	HUMAN	3	Q9Y277-2|VDAC3_HUMAN	Q9Y277-2
	274	4	4	18.22	18.22	18.22	sp|P35762|CD81_MOUSE	CD81 antigen OS=Mus musculus OX=10090 GN=Cd81 PE=1 SV=2	MOUSE	3	P35762|CD81_MOUSE	P35762			224	4.14	4.16	12.75	11.37	8.627	sp|P07954|FUMH_HUMAN	Fumarate hydratase, mitochondrial OS=Homo sapiens OX=9606 GN=FH PE=1 SV=3	HUMAN	2	P07954|FUMH_HUMAN	P07954
	275	4	4	39.08	39.08	39.08	sp|P31786|ACBP_MOUSE	Acyl-CoA-binding protein OS=Mus musculus OX=10090 GN=Dbi PE=1 SV=2	MOUSE	2	P31786|ACBP_MOUSE	P31786			224	0	4.16	13.92	12.42	9.422	sp|P07954-2|FUMH_HUMAN	Isoform Cytoplasmic of Fumarate hydratase, mitochondrial OS=Homo sapiens OX=9606 GN=FH	HUMAN	2	P07954-2|FUMH_HUMAN	P07954-2
	276	4	4	5.437	5.437	5.437	sp|P03921|NU5M_MOUSE	NADH-ubiquinone oxidoreductase chain 5 OS=Mus musculus OX=10090 GN=Mtnd5 PE=1 SV=3	MOUSE	2	P03921|NU5M_MOUSE	P03921			225	4.06	4.07	5.18	4.126	2.195	sp|Q9H2X9|S12A5_HUMAN	Solute carrier family 12 member 5 OS=Homo sapiens OX=9606 GN=SLC12A5 PE=1 SV=3	HUMAN	2	Q9H2X9|S12A5_HUMAN	Q9H2X9
	277	4	4	1.925	1.925	1.925	sp|O35927|CTND2_MOUSE	Catenin delta-2 OS=Mus musculus OX=10090 GN=Ctnnd2 PE=1 SV=1	MOUSE	3	O35927|CTND2_MOUSE	O35927			225	0	4.07	5.287	4.211	2.24	sp|Q9H2X9-2|S12A5_HUMAN	Isoform 2 of Solute carrier family 12 member 5 OS=Homo sapiens OX=9606 GN=SLC12A5	HUMAN	2	Q9H2X9-2|S12A5_HUMAN	Q9H2X9-2
	277	0	4	1.964	1.964	1.964	sp|O35927-2|CTND2_MOUSE	Isoform 2 of Catenin delta-2 OS=Mus musculus OX=10090 GN=Ctnnd2	MOUSE	3	O35927-2|CTND2_MOUSE	O35927-2			226	4.06	4.07	15.38	15.38	10.65	sp|Q13449|LSAMP_HUMAN	Limbic system-associated membrane protein OS=Homo sapiens OX=9606 GN=LSAMP PE=1 SV=2	HUMAN	2	Q13449|LSAMP_HUMAN	Q13449
	277	0	2	0.8403	0.8403	0.8403	sp|Q68FH0|PKP4_MOUSE	Plakophilin-4 OS=Mus musculus OX=10090 GN=Pkp4 PE=1 SV=1	MOUSE	2	Q68FH0|PKP4_MOUSE	Q68FH0			227	4.05	4.06	19.19	12.5	6.686	sp|Q9P121|NTRI_HUMAN	Neurotrimin OS=Homo sapiens OX=9606 GN=NTM PE=1 SV=1	HUMAN	4	Q9P121|NTRI_HUMAN	Q9P121
	277	0	2	0.8718	0.8718	0.8718	sp|Q68FH0-2|PKP4_MOUSE	Isoform 2 of Plakophilin-4 OS=Mus musculus OX=10090 GN=Pkp4	MOUSE	2	Q68FH0-2|PKP4_MOUSE	Q68FH0-2			227	0	4.06	18.59	12.11	6.479	sp|Q9P121-4|NTRI_HUMAN	Isoform 4 of Neurotrimin OS=Homo sapiens OX=9606 GN=NTM	HUMAN	4	Q9P121-4|NTRI_HUMAN	Q9P121-4
	278	3.9	4.02	16.49	8.245	8.245	sp|Q8R5C5|ACTY_MOUSE	Beta-centractin OS=Mus musculus OX=10090 GN=Actr1b PE=1 SV=1	MOUSE	2	Q8R5C5|ACTY_MOUSE	Q8R5C5			227	0	4.06	20.89	13.61	7.278	sp|Q9P121-3|NTRI_HUMAN	Isoform 3 of Neurotrimin OS=Homo sapiens OX=9606 GN=NTM	HUMAN	4	Q9P121-3|NTRI_HUMAN	Q9P121-3
	278	0	4.02	16.49	8.245	8.245	sp|P61164|ACTZ_MOUSE	Alpha-centractin OS=Mus musculus OX=10090 GN=Actr1a PE=1 SV=1	MOUSE	2	P61164|ACTZ_MOUSE	P61164			227	0	4.06	19.19	12.5	6.686	sp|Q9P121-2|NTRI_HUMAN	Isoform 2 of Neurotrimin OS=Homo sapiens OX=9606 GN=NTM	HUMAN	4	Q9P121-2|NTRI_HUMAN	Q9P121-2
	279	3.9	4.02	65.22	17.39	17.39	sp|P34884|MIF_MOUSE	Macrophage migration inhibitory factor OS=Mus musculus OX=10090 GN=Mif PE=1 SV=2	MOUSE	4	P34884|MIF_MOUSE	P34884			228	4.04	4.04	12.5	5.769	5.769	sp|P55809|SCOT1_HUMAN	Succinyl-CoA:3-ketoacid coenzyme A transferase 1, mitochondrial OS=Homo sapiens OX=9606 GN=OXCT1 PE=1 SV=1	HUMAN	3	P55809|SCOT1_HUMAN	P55809
	279	0	2	9.565	9.565	9.565	sp|P14174|MIF_HUMAN	Macrophage migration inhibitory factor OS=Homo sapiens OX=9606 GN=MIF PE=1 SV=4	HUMAN	3	P14174|MIF_HUMAN	P14174			228	0	4.02	34.96	24.39	24.39	sp|P55809-2|SCOT1_HUMAN	Isoform 2 of Succinyl-CoA:3-ketoacid coenzyme A transferase 1, mitochondrial OS=Homo sapiens OX=9606 GN=OXCT1	HUMAN	3	P55809-2|SCOT1_HUMAN	P55809-2
	280	3.87	4.05	17.24	17.24	17.24	sp|Q8BLQ9|CADM2_MOUSE	Cell adhesion molecule 2 OS=Mus musculus OX=10090 GN=Cadm2 PE=1 SV=2	MOUSE	5	Q8BLQ9|CADM2_MOUSE	Q8BLQ9			229	4.02	4.03	22.73	12.22	12.22	sp|Q9ULP0|NDRG4_HUMAN	Protein NDRG4 OS=Homo sapiens OX=9606 GN=NDRG4 PE=1 SV=2	HUMAN	2	Q9ULP0|NDRG4_HUMAN	Q9ULP0
	280	0	4.05	18.99	18.99	18.99	sp|Q8BLQ9-3|CADM2_MOUSE	Isoform 3 of Cell adhesion molecule 2 OS=Mus musculus OX=10090 GN=Cadm2	MOUSE	5	Q8BLQ9-3|CADM2_MOUSE	Q8BLQ9-3			229	0	4.03	22.41	12.04	12.04	sp|Q9ULP0-8|NDRG4_HUMAN	Isoform 8 of Protein NDRG4 OS=Homo sapiens OX=9606 GN=NDRG4	HUMAN	2	Q9ULP0-8|NDRG4_HUMAN	Q9ULP0-8
	280	0	4.05	18.56	18.56	18.56	sp|Q8BLQ9-2|CADM2_MOUSE	Isoform 2 of Cell adhesion molecule 2 OS=Mus musculus OX=10090 GN=Cadm2	MOUSE	5	Q8BLQ9-2|CADM2_MOUSE	Q8BLQ9-2			229	0	4.03	21.68	11.65	11.65	sp|Q9ULP0-7|NDRG4_HUMAN	Isoform 7 of Protein NDRG4 OS=Homo sapiens OX=9606 GN=NDRG4	HUMAN	2	Q9ULP0-7|NDRG4_HUMAN	Q9ULP0-7
	281	3.7	3.94	8.288	7.212	3.337	sp|Q9WV92|E41L3_MOUSE	Band 4.1-like protein 3 OS=Mus musculus OX=10090 GN=Epb41l3 PE=1 SV=1	MOUSE	2	Q9WV92|E41L3_MOUSE	Q9WV92			229	0	4.03	20.46	11	11	sp|Q9ULP0-6|NDRG4_HUMAN	Isoform 6 of Protein NDRG4 OS=Homo sapiens OX=9606 GN=NDRG4	HUMAN	2	Q9ULP0-6|NDRG4_HUMAN	Q9ULP0-6
	281	0	3.94	8.397	7.306	3.381	sp|Q9WV92-3|E41L3_MOUSE	Isoform 3 of Band 4.1-like protein 3 OS=Mus musculus OX=10090 GN=Epb41l3	MOUSE	2	Q9WV92-3|E41L3_MOUSE	Q9WV92-3			229	0	4.03	22.41	12.04	12.04	sp|Q9ULP0-5|NDRG4_HUMAN	Isoform 5 of Protein NDRG4 OS=Homo sapiens OX=9606 GN=NDRG4	HUMAN	2	Q9ULP0-5|NDRG4_HUMAN	Q9ULP0-5
	281	0	3.94	8.2	7.135	3.301	sp|Q9WV92-2|E41L3_MOUSE	Isoform 2 of Band 4.1-like protein 3 OS=Mus musculus OX=10090 GN=Epb41l3	MOUSE	2	Q9WV92-2|E41L3_MOUSE	Q9WV92-2			229	0	4.03	23.6	12.68	12.68	sp|Q9ULP0-4|NDRG4_HUMAN	Isoform 4 of Protein NDRG4 OS=Homo sapiens OX=9606 GN=NDRG4	HUMAN	2	Q9ULP0-4|NDRG4_HUMAN	Q9ULP0-4
	281	0	3.58	5.418	4.468	2.947	sp|Q9WV92-8|E41L3_MOUSE	Isoform 8 of Band 4.1-like protein 3 OS=Mus musculus OX=10090 GN=Epb41l3	MOUSE	2	Q9WV92-8|E41L3_MOUSE	Q9WV92-8			229	0	4.03	21.56	11.59	11.59	sp|Q9ULP0-3|NDRG4_HUMAN	Isoform 3 of Protein NDRG4 OS=Homo sapiens OX=9606 GN=NDRG4	HUMAN	2	Q9ULP0-3|NDRG4_HUMAN	Q9ULP0-3
	281	0	3.58	6.463	5.329	3.515	sp|Q9WV92-6|E41L3_MOUSE	Isoform 6 of Band 4.1-like protein 3 OS=Mus musculus OX=10090 GN=Epb41l3	MOUSE	2	Q9WV92-6|E41L3_MOUSE	Q9WV92-6			229	0	4.03	23.6	12.68	12.68	sp|Q9ULP0-2|NDRG4_HUMAN	Isoform 2 of Protein NDRG4 OS=Homo sapiens OX=9606 GN=NDRG4	HUMAN	2	Q9ULP0-2|NDRG4_HUMAN	Q9ULP0-2
	281	0	3.58	6.305	5.199	3.429	sp|Q9WV92-5|E41L3_MOUSE	Isoform 5 of Band 4.1-like protein 3 OS=Mus musculus OX=10090 GN=Epb41l3	MOUSE	2	Q9WV92-5|E41L3_MOUSE	Q9WV92-5			230	4.01	44.81	63.56	61.11	60.22	sp|P0DPH8|TBA3D_HUMAN	Tubulin alpha-3D chain OS=Homo sapiens OX=9606 GN=TUBA3D PE=1 SV=1	HUMAN	63	P0DPH8|TBA3D_HUMAN	P0DPH8
	281	0	3.58	6.376	5.257	3.468	sp|Q9WV92-4|E41L3_MOUSE	Isoform 4 of Band 4.1-like protein 3 OS=Mus musculus OX=10090 GN=Epb41l3	MOUSE	2	Q9WV92-4|E41L3_MOUSE	Q9WV92-4			230	0	54.71	77.61	77.61	75.83	sp|Q71U36|TBA1A_HUMAN	Tubulin alpha-1A chain OS=Homo sapiens OX=9606 GN=TUBA1A PE=1 SV=1	HUMAN	80	Q71U36|TBA1A_HUMAN	Q71U36
	282	3.64	5.92	11.79	9.487	7.051	sp|P12382|PFKAL_MOUSE	ATP-dependent 6-phosphofructokinase, liver type OS=Mus musculus OX=10090 GN=Pfkl PE=1 SV=4	MOUSE	4	P12382|PFKAL_MOUSE	P12382			230	0	54.71	84.13	84.13	82.21	sp|Q71U36-2|TBA1A_HUMAN	Isoform 2 of Tubulin alpha-1A chain OS=Homo sapiens OX=9606 GN=TUBA1A	HUMAN	80	Q71U36-2|TBA1A_HUMAN	Q71U36-2
	283	3.62	3.87	12.2	8.989	6.902	sp|P40142|TKT_MOUSE	Transketolase OS=Mus musculus OX=10090 GN=Tkt PE=1 SV=1	MOUSE	3	P40142|TKT_MOUSE	P40142			230	0	44.81	63.56	61.11	60.22	sp|P0DPH7|TBA3C_HUMAN	Tubulin alpha-3C chain OS=Homo sapiens OX=9606 GN=TUBA3C PE=1 SV=1	HUMAN	63	P0DPH7|TBA3C_HUMAN	P0DPH7
	284	3.62	3.77	17.22	5.502	5.502	sp|Q99JY9|ARP3_MOUSE	Actin-related protein 3 OS=Mus musculus OX=10090 GN=Actr3 PE=1 SV=3	MOUSE	2	Q99JY9|ARP3_MOUSE	Q99JY9			230	0	36.22	59.81	57.18	57.18	sp|P0DPH7-2|TBA3C_HUMAN	Isoform 2 of Tubulin alpha-3C chain OS=Homo sapiens OX=9606 GN=TUBA3C	HUMAN	55	P0DPH7-2|TBA3C_HUMAN	P0DPH7-2
	284	0	2	5.502	2.632	2.632	sp|Q641P0|ARP3B_MOUSE	Actin-related protein 3B OS=Mus musculus OX=10090 GN=Actr3b PE=1 SV=1	MOUSE	1	Q641P0|ARP3B_MOUSE	Q641P0			230	0	35.45	58.67	56.22	54.44	sp|Q6PEY2|TBA3E_HUMAN	Tubulin alpha-3E chain OS=Homo sapiens OX=9606 GN=TUBA3E PE=1 SV=2	HUMAN	51	Q6PEY2|TBA3E_HUMAN	Q6PEY2
	284	0	2	3.333	3.333	3.333	sp|Q641P0-2|ARP3B_MOUSE	Isoform 2 of Actin-related protein 3B OS=Mus musculus OX=10090 GN=Actr3b	MOUSE	1	Q641P0-2|ARP3B_MOUSE	Q641P0-2			231	4.01	4.01	30.84	28.63	13.22	sp|P22061|PIMT_HUMAN	Protein-L-isoaspartate(D-aspartate) O-methyltransferase OS=Homo sapiens OX=9606 GN=PCMT1 PE=1 SV=4	HUMAN	2	P22061|PIMT_HUMAN	P22061
	285	3.61	3.75	5.128	5.128	3.333	sp|Q8K0T0|RTN1_MOUSE	Reticulon-1 OS=Mus musculus OX=10090 GN=Rtn1 PE=1 SV=1	MOUSE	3	Q8K0T0|RTN1_MOUSE	Q8K0T0			231	0	4.01	30.7	28.51	13.16	sp|P22061-2|PIMT_HUMAN	Isoform 2 of Protein-L-isoaspartate(D-aspartate) O-methyltransferase OS=Homo sapiens OX=9606 GN=PCMT1	HUMAN	2	P22061-2|PIMT_HUMAN	P22061-2
	286	3.6	3.74	10.9	10.63	10.63	sp|P62483|KCAB2_RAT	Voltage-gated potassium channel subunit beta-2 OS=Rattus norvegicus OX=10116 GN=Kcnab2 PE=1 SV=1	RAT	4	P62483|KCAB2_RAT	P62483			232	4	54.36	73.65	70.95	70.95	sp|P07437|TBB5_HUMAN	Tubulin beta chain OS=Homo sapiens OX=9606 GN=TUBB PE=1 SV=2	HUMAN	78	P07437|TBB5_HUMAN	P07437
	286	0	3.74	10.9	10.63	10.63	sp|P62482|KCAB2_MOUSE	Voltage-gated potassium channel subunit beta-2 OS=Mus musculus OX=10090 GN=Kcnab2 PE=1 SV=1	MOUSE	4	P62482|KCAB2_MOUSE	P62482			233	4	7.97	13.3	13.3	13.3	sp|P48664|EAA4_HUMAN	Excitatory amino acid transporter 4 OS=Homo sapiens OX=9606 GN=SLC1A6 PE=2 SV=1	HUMAN	5	P48664|EAA4_HUMAN	P48664
	287	3.54	3.68	22.69	22.69	18.06	sp|P62492|RB11A_MOUSE	Ras-related protein Rab-11A OS=Mus musculus OX=10090 GN=Rab11a PE=1 SV=3	MOUSE	4	P62492|RB11A_MOUSE	P62492			233	0	5.82	12.5	12.5	12.5	sp|P48664-2|EAA4_HUMAN	Isoform 2 of Excitatory amino acid transporter 4 OS=Homo sapiens OX=9606 GN=SLC1A6	HUMAN	3	P48664-2|EAA4_HUMAN	P48664-2
	287	0.22	2.4	12.84	12.84	4.587	sp|P46638|RB11B_MOUSE	Ras-related protein Rab-11B OS=Mus musculus OX=10090 GN=Rab11b PE=1 SV=3	MOUSE	1	P46638|RB11B_MOUSE	P46638			234	4	4	5.302	3.682	3.535	sp|P38646|GRP75_HUMAN	Stress-70 protein, mitochondrial OS=Homo sapiens OX=9606 GN=HSPA9 PE=1 SV=2	HUMAN	2	P38646|GRP75_HUMAN	P38646
	287	0	2.01	14.49	9.346	4.673	sp|Q9LNW1|RAA2B_ARATH	Ras-related protein RABA2b OS=Arabidopsis thaliana OX=3702 GN=RABA2B PE=2 SV=2	ARATH	1	Q9LNW1|RAA2B_ARATH	Q9LNW1			235	4	4	39.29	28.57	28.57	sp|P35080|PROF2_HUMAN	Profilin-2 OS=Homo sapiens OX=9606 GN=PFN2 PE=1 SV=3	HUMAN	3	P35080|PROF2_HUMAN	P35080
	287	0	2.01	14.29	9.217	4.608	sp|Q9FIF9|RAA2D_ARATH	Ras-related protein RABA2d OS=Arabidopsis thaliana OX=3702 GN=RABA2D PE=2 SV=1	ARATH	1	Q9FIF9|RAA2D_ARATH	Q9FIF9			235	0	4	39.29	28.57	28.57	sp|P35080-2|PROF2_HUMAN	Isoform IIb of Profilin-2 OS=Homo sapiens OX=9606 GN=PFN2	HUMAN	3	P35080-2|PROF2_HUMAN	P35080-2
	287	0	2.01	14.29	9.217	4.608	sp|Q96283|RAA2C_ARATH	Ras-related protein RABA2c OS=Arabidopsis thaliana OX=3702 GN=RABA2C PE=2 SV=4	ARATH	1	Q96283|RAA2C_ARATH	Q96283			236	4	4	13.59	13.59	7.609	sp|P62834|RAP1A_HUMAN	Ras-related protein Rap-1A OS=Homo sapiens OX=9606 GN=RAP1A PE=1 SV=1	HUMAN	3	P62834|RAP1A_HUMAN	P62834
	287	0	2.01	14.29	9.217	4.608	sp|O49513|RAA1E_ARATH	Ras-related protein RABA1e OS=Arabidopsis thaliana OX=3702 GN=RABA1E PE=2 SV=1	ARATH	1	O49513|RAA1E_ARATH	O49513			236	0	4	13.59	13.59	7.609	sp|P61224|RAP1B_HUMAN	Ras-related protein Rap-1b OS=Homo sapiens OX=9606 GN=RAP1B PE=1 SV=1	HUMAN	3	P61224|RAP1B_HUMAN	P61224
	287	0	2	9.346	9.346	4.673	sp|Q9SN35|RAA1D_ARATH	Ras-related protein RABA1d OS=Arabidopsis thaliana OX=3702 GN=RABA1D PE=2 SV=1	ARATH	1	Q9SN35|RAA1D_ARATH	Q9SN35			236	0	4	17.61	17.61	9.859	sp|P61224-4|RAP1B_HUMAN	Isoform 4 of Ras-related protein Rap-1b OS=Homo sapiens OX=9606 GN=RAP1B	HUMAN	3	P61224-4|RAP1B_HUMAN	P61224-4
	287	0	2	9.217	9.217	4.608	sp|Q9LK99|RAA1G_ARATH	Ras-related protein RABA1g OS=Arabidopsis thaliana OX=3702 GN=RABA1G PE=2 SV=1	ARATH	1	Q9LK99|RAA1G_ARATH	Q9LK99			236	0	4	15.15	15.15	8.485	sp|P61224-3|RAP1B_HUMAN	Isoform 3 of Ras-related protein Rap-1b OS=Homo sapiens OX=9606 GN=RAP1B	HUMAN	3	P61224-3|RAP1B_HUMAN	P61224-3
	287	0	2	9.259	9.259	4.63	sp|Q9FK68|RAA1C_ARATH	Ras-related protein RABA1c OS=Arabidopsis thaliana OX=3702 GN=RABA1C PE=1 SV=1	ARATH	1	Q9FK68|RAA1C_ARATH	Q9FK68			236	0	4	18.25	18.25	10.22	sp|P61224-2|RAP1B_HUMAN	Isoform 2 of Ras-related protein Rap-1b OS=Homo sapiens OX=9606 GN=RAP1B	HUMAN	3	P61224-2|RAP1B_HUMAN	P61224-2
	287	0	2	9.217	9.217	4.608	sp|Q9FJH0|RAA1F_ARATH	Ras-related protein RABA1f OS=Arabidopsis thaliana OX=3702 GN=RABA1F PE=2 SV=1	ARATH	1	Q9FJH0|RAA1F_ARATH	Q9FJH0			236	0	4	7.609	7.609	7.609	sp|A6NIZ1|RP1BL_HUMAN	Ras-related protein Rap-1b-like protein OS=Homo sapiens OX=9606 PE=2 SV=1	HUMAN	3	A6NIZ1|RP1BL_HUMAN	A6NIZ1
	287	0	2	9.259	9.259	4.63	sp|Q39222|RAA1B_ARATH	Ras-related protein RABA1b OS=Arabidopsis thaliana OX=3702 GN=RABA1B PE=1 SV=1	ARATH	1	Q39222|RAA1B_ARATH	Q39222			237	4	4	7.249	5.601	5.601	sp|P52306|GDS1_HUMAN	Rap1 GTPase-GDP dissociation stimulator 1 OS=Homo sapiens OX=9606 GN=RAP1GDS1 PE=1 SV=3	HUMAN	3	P52306|GDS1_HUMAN	P52306
	287	0	2	9.174	9.174	4.587	sp|Q1PEX3|RAA1H_ARATH	Ras-related protein RABA1h OS=Arabidopsis thaliana OX=3702 GN=RABA1H PE=2 SV=1	ARATH	1	Q1PEX3|RAA1H_ARATH	Q1PEX3			237	0	4	8.527	6.589	6.589	sp|P52306-6|GDS1_HUMAN	Isoform 6 of Rap1 GTPase-GDP dissociation stimulator 1 OS=Homo sapiens OX=9606 GN=RAP1GDS1	HUMAN	3	P52306-6|GDS1_HUMAN	P52306-6
	287	0	2	9.217	9.217	4.608	sp|O04486|RAA2A_ARATH	Ras-related protein RABA2a OS=Arabidopsis thaliana OX=3702 GN=RABA2A PE=2 SV=1	ARATH	1	O04486|RAA2A_ARATH	O04486			237	0	4	7.237	5.592	5.592	sp|P52306-5|GDS1_HUMAN	Isoform 5 of Rap1 GTPase-GDP dissociation stimulator 1 OS=Homo sapiens OX=9606 GN=RAP1GDS1	HUMAN	3	P52306-5|GDS1_HUMAN	P52306-5
	288	3.52	3.68	16.97	16.97	16.97	sp|P47757|CAPZB_MOUSE	F-actin-capping protein subunit beta OS=Mus musculus OX=10090 GN=Capzb PE=1 SV=3	MOUSE	4	P47757|CAPZB_MOUSE	P47757			237	0	4	7.871	6.082	6.082	sp|P52306-3|GDS1_HUMAN	Isoform 3 of Rap1 GTPase-GDP dissociation stimulator 1 OS=Homo sapiens OX=9606 GN=RAP1GDS1	HUMAN	3	P52306-3|GDS1_HUMAN	P52306-3
	288	0	3.68	15.61	15.61	15.61	sp|P47757-4|CAPZB_MOUSE	Isoform 3 of F-actin-capping protein subunit beta OS=Mus musculus OX=10090 GN=Capzb	MOUSE	4	P47757-4|CAPZB_MOUSE	P47757-4			237	0	4	7.885	6.093	6.093	sp|P52306-2|GDS1_HUMAN	Isoform 2 of Rap1 GTPase-GDP dissociation stimulator 1 OS=Homo sapiens OX=9606 GN=RAP1GDS1	HUMAN	3	P52306-2|GDS1_HUMAN	P52306-2
	288	0	3.68	17.28	17.28	17.28	sp|P47757-2|CAPZB_MOUSE	Isoform 2 of F-actin-capping protein subunit beta OS=Mus musculus OX=10090 GN=Capzb	MOUSE	4	P47757-2|CAPZB_MOUSE	P47757-2			237	0	2	4.778	3.13	3.13	sp|P52306-4|GDS1_HUMAN	Isoform 4 of Rap1 GTPase-GDP dissociation stimulator 1 OS=Homo sapiens OX=9606 GN=RAP1GDS1	HUMAN	2	P52306-4|GDS1_HUMAN	P52306-4
	289	3.52	3.68	9.79	9.79	9.79	sp|Q2QL88|CAZA2_MICMU	F-actin-capping protein subunit alpha-2 OS=Microcebus murinus OX=30608 GN=CAPZA2 PE=3 SV=3	MICMU	2	Q2QL88|CAZA2_MICMU	Q2QL88			238	4	4	13.42	7.029	7.029	sp|P08247|SYPH_HUMAN	Synaptophysin OS=Homo sapiens OX=9606 GN=SYP PE=1 SV=3	HUMAN	3	P08247|SYPH_HUMAN	P08247
	289	0	3.68	9.79	9.79	9.79	sp|P47754|CAZA2_MOUSE	F-actin-capping protein subunit alpha-2 OS=Mus musculus OX=10090 GN=Capza2 PE=1 SV=3	MOUSE	2	P47754|CAZA2_MOUSE	P47754			238	0	2	5.128	5.128	5.128	sp|P08247-2|SYPH_HUMAN	Isoform 2 of Synaptophysin OS=Homo sapiens OX=9606 GN=SYP	HUMAN	1	P08247-2|SYPH_HUMAN	P08247-2
	289	0	1.49	3.497	3.497	3.497	sp|P47753|CAZA1_MOUSE	F-actin-capping protein subunit alpha-1 OS=Mus musculus OX=10090 GN=Capza1 PE=1 SV=4	MOUSE	1	P47753|CAZA1_MOUSE	P47753			239	4	4	2.491	2.491	2.491	sp|Q9Y2Q0|AT8A1_HUMAN	Phospholipid-transporting ATPase IA OS=Homo sapiens OX=9606 GN=ATP8A1 PE=1 SV=1	HUMAN	2	Q9Y2Q0|AT8A1_HUMAN	Q9Y2Q0
	290	3.49	3.66	3.262	3.262	3.262	sp|Q6NXK7|DPP10_MOUSE	Inactive dipeptidyl peptidase 10 OS=Mus musculus OX=10090 GN=Dpp10 PE=1 SV=1	MOUSE	2	Q6NXK7|DPP10_MOUSE	Q6NXK7			239	0	4	2.524	2.524	2.524	sp|Q9Y2Q0-3|AT8A1_HUMAN	Isoform 3 of Phospholipid-transporting ATPase IA OS=Homo sapiens OX=9606 GN=ATP8A1	HUMAN	2	Q9Y2Q0-3|AT8A1_HUMAN	Q9Y2Q0-3
	291	3.47	3.64	9.107	9.107	9.107	sp|Q3TXX4|VGLU1_MOUSE	Vesicular glutamate transporter 1 OS=Mus musculus OX=10090 GN=Slc17a7 PE=1 SV=2	MOUSE	2	Q3TXX4|VGLU1_MOUSE	Q3TXX4			239	0	4	2.524	2.524	2.524	sp|Q9Y2Q0-2|AT8A1_HUMAN	Isoform 2 of Phospholipid-transporting ATPase IA OS=Homo sapiens OX=9606 GN=ATP8A1	HUMAN	2	Q9Y2Q0-2|AT8A1_HUMAN	Q9Y2Q0-2
	291	0	2	4.825	4.825	4.825	sp|Q8BFU8|VGLU3_MOUSE	Vesicular glutamate transporter 3 OS=Mus musculus OX=10090 GN=Slc17a8 PE=2 SV=1	MOUSE	1	Q8BFU8|VGLU3_MOUSE	Q8BFU8			240	4	4	2.944	2.944	2.944	sp|Q9Y2J2|E41L3_HUMAN	Band 4.1-like protein 3 OS=Homo sapiens OX=9606 GN=EPB41L3 PE=1 SV=2	HUMAN	2	Q9Y2J2|E41L3_HUMAN	Q9Y2J2
	291	0	2	4.932	4.932	4.932	sp|Q7TSF2|VGLU3_RAT	Vesicular glutamate transporter 3 OS=Rattus norvegicus OX=10116 GN=Slc17a8 PE=1 SV=2	RAT	1	Q7TSF2|VGLU3_RAT	Q7TSF2			240	0	4	3.624	3.624	3.624	sp|Q9Y2J2-4|E41L3_HUMAN	Isoform 4 of Band 4.1-like protein 3 OS=Homo sapiens OX=9606 GN=EPB41L3	HUMAN	2	Q9Y2J2-4|E41L3_HUMAN	Q9Y2J2-4
	292	3.46	3.62	5.325	5.325	5.325	sp|Q922S4|PDE2A_MOUSE	cGMP-dependent 3',5'-cyclic phosphodiesterase OS=Mus musculus OX=10090 GN=Pde2a PE=1 SV=4	MOUSE	2	Q922S4|PDE2A_MOUSE	Q922S4			240	0	4	5.229	5.229	5.229	sp|Q9Y2J2-3|E41L3_HUMAN	Isoform 3 of Band 4.1-like protein 3 OS=Homo sapiens OX=9606 GN=EPB41L3	HUMAN	2	Q9Y2J2-3|E41L3_HUMAN	Q9Y2J2-3
	292	0	3.62	5.388	5.388	5.388	sp|Q922S4-3|PDE2A_MOUSE	Isoform PDE2A2 of cGMP-dependent 3',5'-cyclic phosphodiesterase OS=Mus musculus OX=10090 GN=Pde2a	MOUSE	2	Q922S4-3|PDE2A_MOUSE	Q922S4-3			240	0	4	3.699	3.699	3.699	sp|Q9Y2J2-2|E41L3_HUMAN	Isoform 2 of Band 4.1-like protein 3 OS=Homo sapiens OX=9606 GN=EPB41L3	HUMAN	2	Q9Y2J2-2|E41L3_HUMAN	Q9Y2J2-2
	292	0	3.62	5.459	5.459	5.459	sp|Q922S4-2|PDE2A_MOUSE	Isoform PDE2A1 of cGMP-dependent 3',5'-cyclic phosphodiesterase OS=Mus musculus OX=10090 GN=Pde2a	MOUSE	2	Q922S4-2|PDE2A_MOUSE	Q922S4-2			241	4	4	11.22	11.22	11.22	sp|Q99685|MGLL_HUMAN	Monoglyceride lipase OS=Homo sapiens OX=9606 GN=MGLL PE=1 SV=2	HUMAN	2	Q99685|MGLL_HUMAN	Q99685
	293	3.42	3.57	19.01	19.01	19.01	sp|P62743|AP2S1_MOUSE	AP-2 complex subunit sigma OS=Mus musculus OX=10090 GN=Ap2s1 PE=1 SV=1	MOUSE	3	P62743|AP2S1_MOUSE	P62743			241	0	4	12.01	12.01	12.01	sp|Q99685-2|MGLL_HUMAN	Isoform 2 of Monoglyceride lipase OS=Homo sapiens OX=9606 GN=MGLL	HUMAN	2	Q99685-2|MGLL_HUMAN	Q99685-2
	294	3.41	3.66	6.074	6.074	4.593	sp|Q8K0U4|HS12A_MOUSE	Heat shock 70 kDa protein 12A OS=Mus musculus OX=10090 GN=Hspa12a PE=1 SV=1	MOUSE	3	Q8K0U4|HS12A_MOUSE	Q8K0U4			242	4	4	7.58	7.58	7.58	sp|Q96AM1|MRGRF_HUMAN	Mas-related G-protein coupled receptor member F OS=Homo sapiens OX=9606 GN=MRGPRF PE=2 SV=1	HUMAN	2	Q96AM1|MRGRF_HUMAN	Q96AM1
	295	3.4	3.74	3.95	3.95	3.95	sp|Q9JIA1|LGI1_MOUSE	Leucine-rich glioma-inactivated protein 1 OS=Mus musculus OX=10090 GN=Lgi1 PE=1 SV=1	MOUSE	2	Q9JIA1|LGI1_MOUSE	Q9JIA1			243	4	4	10.12	10.12	10.12	sp|Q16653|MOG_HUMAN	Myelin-oligodendrocyte glycoprotein OS=Homo sapiens OX=9606 GN=MOG PE=1 SV=2	HUMAN	2	Q16653|MOG_HUMAN	Q16653
	296	3.36	3.53	32.81	22.66	22.66	sp|P19536|COX5B_MOUSE	Cytochrome c oxidase subunit 5B, mitochondrial OS=Mus musculus OX=10090 GN=Cox5b PE=1 SV=1	MOUSE	2	P19536|COX5B_MOUSE	P19536			243	0	2.01	9.375	5.357	5.357	sp|Q16653-3|MOG_HUMAN	Isoform 3 of Myelin-oligodendrocyte glycoprotein OS=Homo sapiens OX=9606 GN=MOG	HUMAN	1	Q16653-3|MOG_HUMAN	Q16653-3
	297	3.34	3.49	8.867	8.867	8.867	sp|O88544|CSN4_MOUSE	COP9 signalosome complex subunit 4 OS=Mus musculus OX=10090 GN=Cops4 PE=1 SV=1	MOUSE	2	O88544|CSN4_MOUSE	O88544			243	0	2	5.911	5.911	5.911	sp|Q16653-9|MOG_HUMAN	Isoform 9 of Myelin-oligodendrocyte glycoprotein OS=Homo sapiens OX=9606 GN=MOG	HUMAN	1	Q16653-9|MOG_HUMAN	Q16653-9
	298	3.19	3.43	8.142	6.609	3.64	sp|O55143|AT2A2_MOUSE	Sarcoplasmic/endoplasmic reticulum calcium ATPase 2 OS=Mus musculus OX=10090 GN=Atp2a2 PE=1 SV=2	MOUSE	2	O55143|AT2A2_MOUSE	O55143			243	0	2	5.825	5.825	5.825	sp|Q16653-8|MOG_HUMAN	Isoform 8 of Myelin-oligodendrocyte glycoprotein OS=Homo sapiens OX=9606 GN=MOG	HUMAN	1	Q16653-8|MOG_HUMAN	Q16653-8
	298	0	3.41	6.914	6.914	3.808	sp|O55143-2|AT2A2_MOUSE	Isoform 2 of Sarcoplasmic/endoplasmic reticulum calcium ATPase 2 OS=Mus musculus OX=10090 GN=Atp2a2	MOUSE	2	O55143-2|AT2A2_MOUSE	O55143-2			243	0	2	5.24	5.24	5.24	sp|Q16653-7|MOG_HUMAN	Isoform 7 of Myelin-oligodendrocyte glycoprotein OS=Homo sapiens OX=9606 GN=MOG	HUMAN	1	Q16653-7|MOG_HUMAN	Q16653-7
	298	0	2.07	3.32	3.32	1.509	sp|Q8R429|AT2A1_MOUSE	Sarcoplasmic/endoplasmic reticulum calcium ATPase 1 OS=Mus musculus OX=10090 GN=Atp2a1 PE=1 SV=1	MOUSE	1	Q8R429|AT2A1_MOUSE	Q8R429			243	0	2	5.634	5.634	5.634	sp|Q16653-6|MOG_HUMAN	Isoform 6 of Myelin-oligodendrocyte glycoprotein OS=Homo sapiens OX=9606 GN=MOG	HUMAN	1	Q16653-6|MOG_HUMAN	Q16653-6
	298	0	2.07	3.32	3.32	1.509	sp|P13585|AT2A1_CHICK	Sarcoplasmic/endoplasmic reticulum calcium ATPase 1 OS=Gallus gallus OX=9031 GN=ATP2A1 PE=2 SV=2	CHICK	1	P13585|AT2A1_CHICK	P13585			243	0	2	4.762	4.762	4.762	sp|Q16653-5|MOG_HUMAN	Isoform 5 of Myelin-oligodendrocyte glycoprotein OS=Homo sapiens OX=9606 GN=MOG	HUMAN	1	Q16653-5|MOG_HUMAN	Q16653-5
	299	3.12	3.34	9.174	9.174	7.156	sp|P80318|TCPG_MOUSE	T-complex protein 1 subunit gamma OS=Mus musculus OX=10090 GN=Cct3 PE=1 SV=1	MOUSE	2	P80318|TCPG_MOUSE	P80318			243	0	2	9.924	9.924	9.924	sp|Q16653-4|MOG_HUMAN	Isoform 4 of Myelin-oligodendrocyte glycoprotein OS=Homo sapiens OX=9606 GN=MOG	HUMAN	1	Q16653-4|MOG_HUMAN	Q16653-4
	300	3.1	3.24	23.53	23.53	23.53	sp|Q64433|CH10_MOUSE	10 kDa heat shock protein, mitochondrial OS=Mus musculus OX=10090 GN=Hspe1 PE=1 SV=2	MOUSE	2	Q64433|CH10_MOUSE	Q64433			243	0	2	5.769	5.769	5.769	sp|Q16653-2|MOG_HUMAN	Isoform 2 of Myelin-oligodendrocyte glycoprotein OS=Homo sapiens OX=9606 GN=MOG	HUMAN	1	Q16653-2|MOG_HUMAN	Q16653-2
	301	3.08	3.22	46.83	26.98	26.98	sp|P70349|HINT1_MOUSE	Histidine triad nucleotide-binding protein 1 OS=Mus musculus OX=10090 GN=Hint1 PE=1 SV=3	MOUSE	2	P70349|HINT1_MOUSE	P70349			243	0	2	4.068	4.068	4.068	sp|Q16653-13|MOG_HUMAN	Isoform 13 of Myelin-oligodendrocyte glycoprotein OS=Homo sapiens OX=9606 GN=MOG	HUMAN	1	Q16653-13|MOG_HUMAN	Q16653-13
	302	3.07	3.21	17.34	17.34	8.118	sp|Q08331|CALB2_MOUSE	Calretinin OS=Mus musculus OX=10090 GN=Calb2 PE=1 SV=3	MOUSE	2	Q08331|CALB2_MOUSE	Q08331			243	0	2	5.825	5.825	5.825	sp|Q16653-11|MOG_HUMAN	Isoform 11 of Myelin-oligodendrocyte glycoprotein OS=Homo sapiens OX=9606 GN=MOG	HUMAN	1	Q16653-11|MOG_HUMAN	Q16653-11
	303	3.04	3.21	6.698	5.296	3.894	sp|Q8BMF4|ODP2_MOUSE	Dihydrolipoyllysine-residue acetyltransferase component of pyruvate dehydrogenase complex, mitochondrial OS=Mus musculus OX=10090 GN=Dlat PE=1 SV=2	MOUSE	3	Q8BMF4|ODP2_MOUSE	Q8BMF4			243	0	2	7.018	7.018	7.018	sp|Q16653-10|MOG_HUMAN	Isoform 10 of Myelin-oligodendrocyte glycoprotein OS=Homo sapiens OX=9606 GN=MOG	HUMAN	1	Q16653-10|MOG_HUMAN	Q16653-10
	304	2.94	3.26	8.38	8.38	8.38	sp|P63086|MK01_RAT	Mitogen-activated protein kinase 1 OS=Rattus norvegicus OX=10116 GN=Mapk1 PE=1 SV=3	RAT	2	P63086|MK01_RAT	P63086			244	4	4	17.04	17.04	17.04	sp|Q01469|FABP5_HUMAN	Fatty acid-binding protein 5 OS=Homo sapiens OX=9606 GN=FABP5 PE=1 SV=3	HUMAN	2	Q01469|FABP5_HUMAN	Q01469
	304	0	3.26	8.38	8.38	8.38	sp|P63085|MK01_MOUSE	Mitogen-activated protein kinase 1 OS=Mus musculus OX=10090 GN=Mapk1 PE=1 SV=3	MOUSE	2	P63085|MK01_MOUSE	P63085			245	4	4	19.53	19.53	19.53	sp|P62987|RL40_HUMAN	Ubiquitin-60S ribosomal protein L40 OS=Homo sapiens OX=9606 GN=UBA52 PE=1 SV=2	HUMAN	4	P62987|RL40_HUMAN	P62987
	304	0	1.48	4.211	4.211	4.211	sp|Q63844|MK03_MOUSE	Mitogen-activated protein kinase 3 OS=Mus musculus OX=10090 GN=Mapk3 PE=1 SV=5	MOUSE	1	Q63844|MK03_MOUSE	Q63844			245	0	4	16.03	16.03	16.03	sp|P62979|RS27A_HUMAN	Ubiquitin-40S ribosomal protein S27a OS=Homo sapiens OX=9606 GN=RPS27A PE=1 SV=2	HUMAN	4	P62979|RS27A_HUMAN	P62979
	304	0	1.48	4.432	4.432	4.432	sp|P26696|MK01_XENLA	Mitogen-activated protein kinase 1 OS=Xenopus laevis OX=8355 GN=mapk1 PE=1 SV=3	XENLA	1	P26696|MK01_XENLA	P26696			245	0	4	32.85	32.85	32.85	sp|P0CG48|UBC_HUMAN	Polyubiquitin-C OS=Homo sapiens OX=9606 GN=UBC PE=1 SV=3	HUMAN	4	P0CG48|UBC_HUMAN	P0CG48
	304	0	1.48	4.211	4.211	4.211	sp|P21708|MK03_RAT	Mitogen-activated protein kinase 3 OS=Rattus norvegicus OX=10116 GN=Mapk3 PE=1 SV=5	RAT	1	P21708|MK03_RAT	P21708			245	0	4	32.75	32.75	32.75	sp|P0CG47|UBB_HUMAN	Polyubiquitin-B OS=Homo sapiens OX=9606 GN=UBB PE=1 SV=1	HUMAN	4	P0CG47|UBB_HUMAN	P0CG47
	304	0	1.48	3.941	3.941	3.941	sp|P21708-2|MK03_RAT	Isoform 2 of Mitogen-activated protein kinase 3 OS=Rattus norvegicus OX=10116 GN=Mapk3	RAT	1	P21708-2|MK03_RAT	P21708-2			246	4	4	6.263	6.263	6.263	sp|P61978|HNRPK_HUMAN	Heterogeneous nuclear ribonucleoprotein K OS=Homo sapiens OX=9606 GN=HNRNPK PE=1 SV=1	HUMAN	4	P61978|HNRPK_HUMAN	P61978
	305	2.94	3.08	8.229	5.725	5.725	sp|Q8R5H6|WASF1_MOUSE	Wiskott-Aldrich syndrome protein family member 1 OS=Mus musculus OX=10090 GN=Wasf1 PE=1 SV=2	MOUSE	2	Q8R5H6|WASF1_MOUSE	Q8R5H6			246	0	4	6.591	6.591	6.591	sp|P61978-3|HNRPK_HUMAN	Isoform 3 of Heterogeneous nuclear ribonucleoprotein K OS=Homo sapiens OX=9606 GN=HNRNPK	HUMAN	4	P61978-3|HNRPK_HUMAN	P61978-3
	306	2.88	3.21	28.48	23.62	22.33	sp|P26645|MARCS_MOUSE	Myristoylated alanine-rich C-kinase substrate OS=Mus musculus OX=10090 GN=Marcks PE=1 SV=2	MOUSE	2	P26645|MARCS_MOUSE	P26645			246	0	4	6.25	6.25	6.25	sp|P61978-2|HNRPK_HUMAN	Isoform 2 of Heterogeneous nuclear ribonucleoprotein K OS=Homo sapiens OX=9606 GN=HNRNPK	HUMAN	4	P61978-2|HNRPK_HUMAN	P61978-2
	307	2.85	3.04	2.945	2.945	2.945	sp|P23819|GRIA2_MOUSE	Glutamate receptor 2 OS=Mus musculus OX=10090 GN=Gria2 PE=1 SV=3	MOUSE	2	P23819|GRIA2_MOUSE	P23819			247	4	4	25.53	25.53	25.53	sp|P56134|ATPK_HUMAN	ATP synthase subunit f, mitochondrial OS=Homo sapiens OX=9606 GN=ATP5MF PE=1 SV=3	HUMAN	2	P56134|ATPK_HUMAN	P56134
	307	0	3.04	2.823	2.823	2.823	sp|P23819-4|GRIA2_MOUSE	Isoform 4 of Glutamate receptor 2 OS=Mus musculus OX=10090 GN=Gria2	MOUSE	2	P23819-4|GRIA2_MOUSE	P23819-4			247	0	4	48.98	48.98	48.98	sp|P56134-4|ATPK_HUMAN	Isoform 4 of ATP synthase subunit f, mitochondrial OS=Homo sapiens OX=9606 GN=ATP5MF	HUMAN	2	P56134-4|ATPK_HUMAN	P56134-4
	307	0	3.04	2.769	2.769	2.769	sp|P23819-3|GRIA2_MOUSE	Isoform 3 of Glutamate receptor 2 OS=Mus musculus OX=10090 GN=Gria2	MOUSE	2	P23819-3|GRIA2_MOUSE	P23819-3			247	0	4	43.64	43.64	43.64	sp|P56134-3|ATPK_HUMAN	Isoform 3 of ATP synthase subunit f, mitochondrial OS=Homo sapiens OX=9606 GN=ATP5MF	HUMAN	2	P56134-3|ATPK_HUMAN	P56134-3
	307	0	3.04	3.39	3.39	3.39	sp|P23819-2|GRIA2_MOUSE	Isoform 2 of Glutamate receptor 2 OS=Mus musculus OX=10090 GN=Gria2	MOUSE	2	P23819-2|GRIA2_MOUSE	P23819-2			247	0	4	27.27	27.27	27.27	sp|P56134-2|ATPK_HUMAN	Isoform 2 of ATP synthase subunit f, mitochondrial OS=Homo sapiens OX=9606 GN=ATP5MF	HUMAN	2	P56134-2|ATPK_HUMAN	P56134-2
	308	2.84	2.97	5.462	5.462	5.462	sp|Q9CYT6|CAP2_MOUSE	Adenylyl cyclase-associated protein 2 OS=Mus musculus OX=10090 GN=Cap2 PE=1 SV=1	MOUSE	2	Q9CYT6|CAP2_MOUSE	Q9CYT6			248	4	4	3.926	3.926	3.926	sp|P49588|SYAC_HUMAN	Alanine--tRNA ligase, cytoplasmic OS=Homo sapiens OX=9606 GN=AARS PE=1 SV=2	HUMAN	2	P49588|SYAC_HUMAN	P49588
	309	2.83	15.31	14.95	12.17	11.12	sp|Q8BZ98|DYN3_MOUSE	Dynamin-3 OS=Mus musculus OX=10090 GN=Dnm3 PE=1 SV=1	MOUSE	13	Q8BZ98|DYN3_MOUSE	Q8BZ98			248	0	4	3.831	3.831	3.831	sp|P49588-2|SYAC_HUMAN	Isoform 2 of Alanine--tRNA ligase, cytoplasmic OS=Homo sapiens OX=9606 GN=AARS	HUMAN	2	P49588-2|SYAC_HUMAN	P49588-2
	309	0	15.31	15.02	12.22	11.18	sp|Q8BZ98-2|DYN3_MOUSE	Isoform 2 of Dynamin-3 OS=Mus musculus OX=10090 GN=Dnm3	MOUSE	13	Q8BZ98-2|DYN3_MOUSE	Q8BZ98-2			249	4	4	5.973	5.973	5.973	sp|P48735|IDHP_HUMAN	Isocitrate dehydrogenase [NADP], mitochondrial OS=Homo sapiens OX=9606 GN=IDH2 PE=1 SV=2	HUMAN	3	P48735|IDHP_HUMAN	P48735
	309	0	12.73	11.61	10.69	9.655	sp|P39054|DYN2_MOUSE	Dynamin-2 OS=Mus musculus OX=10090 GN=Dnm2 PE=1 SV=2	MOUSE	10	P39054|DYN2_MOUSE	P39054			249	0	4	6.75	6.75	6.75	sp|P48735-2|IDHP_HUMAN	Isoform 2 of Isocitrate dehydrogenase [NADP], mitochondrial OS=Homo sapiens OX=9606 GN=IDH2	HUMAN	3	P48735-2|IDHP_HUMAN	P48735-2
	309	0	12.73	11.66	10.74	9.7	sp|P39054-2|DYN2_MOUSE	Isoform 2 of Dynamin-2 OS=Mus musculus OX=10090 GN=Dnm2	MOUSE	10	P39054-2|DYN2_MOUSE	P39054-2			250	4	4	7.122	7.122	7.122	sp|P37837|TALDO_HUMAN	Transaldolase OS=Homo sapiens OX=9606 GN=TALDO1 PE=1 SV=2	HUMAN	2	P37837|TALDO_HUMAN	P37837
	310	2.81	2.94	1.219	1.219	1.219	sp|Q8TDJ6|DMXL2_HUMAN	DmX-like protein 2 OS=Homo sapiens OX=9606 GN=DMXL2 PE=1 SV=2	HUMAN	2	Q8TDJ6|DMXL2_HUMAN	Q8TDJ6			251	4	4	10.16	10.16	10.16	sp|P30048|PRDX3_HUMAN	Thioredoxin-dependent peroxide reductase, mitochondrial OS=Homo sapiens OX=9606 GN=PRDX3 PE=1 SV=3	HUMAN	2	P30048|PRDX3_HUMAN	P30048
	310	0	2.94	1.218	1.218	1.218	sp|Q8TDJ6-3|DMXL2_HUMAN	Isoform 3 of DmX-like protein 2 OS=Homo sapiens OX=9606 GN=DMXL2	HUMAN	2	Q8TDJ6-3|DMXL2_HUMAN	Q8TDJ6-3			251	0	4	10.92	10.92	10.92	sp|P30048-2|PRDX3_HUMAN	Isoform 2 of Thioredoxin-dependent peroxide reductase, mitochondrial OS=Homo sapiens OX=9606 GN=PRDX3	HUMAN	2	P30048-2|PRDX3_HUMAN	P30048-2
	310	0	2.94	1.542	1.542	1.542	sp|Q8TDJ6-2|DMXL2_HUMAN	Isoform 2 of DmX-like protein 2 OS=Homo sapiens OX=9606 GN=DMXL2	HUMAN	2	Q8TDJ6-2|DMXL2_HUMAN	Q8TDJ6-2			252	4	4	5.516	5.516	5.516	sp|P27797|CALR_HUMAN	Calreticulin OS=Homo sapiens OX=9606 GN=CALR PE=1 SV=1	HUMAN	2	P27797|CALR_HUMAN	P27797
	310	0	2.94	1.22	1.22	1.22	sp|Q8BPN8|DMXL2_MOUSE	DmX-like protein 2 OS=Mus musculus OX=10090 GN=Dmxl2 PE=1 SV=3	MOUSE	2	Q8BPN8|DMXL2_MOUSE	Q8BPN8			253	4	4	31.61	31.61	31.61	sp|P27449|VATL_HUMAN	V-type proton ATPase 16 kDa proteolipid subunit OS=Homo sapiens OX=9606 GN=ATP6V0C PE=1 SV=1	HUMAN	2	P27449|VATL_HUMAN	P27449
	310	0	2.94	1.224	1.224	1.224	sp|Q8BPN8-2|DMXL2_MOUSE	Isoform 2 of DmX-like protein 2 OS=Mus musculus OX=10090 GN=Dmxl2	MOUSE	2	Q8BPN8-2|DMXL2_MOUSE	Q8BPN8-2			254	4	4	14.67	14.67	14.67	sp|P21266|GSTM3_HUMAN	Glutathione S-transferase Mu 3 OS=Homo sapiens OX=9606 GN=GSTM3 PE=1 SV=3	HUMAN	2	P21266|GSTM3_HUMAN	P21266
	311	2.77	2.9	11.83	11.55	11.55	sp|Q99LC3|NDUAA_MOUSE	NADH dehydrogenase [ubiquinone] 1 alpha subcomplex subunit 10, mitochondrial OS=Mus musculus OX=10090 GN=Ndufa10 PE=1 SV=1	MOUSE	3	Q99LC3|NDUAA_MOUSE	Q99LC3			255	4	4	2.965	2.965	2.965	sp|P16070|CD44_HUMAN	CD44 antigen OS=Homo sapiens OX=9606 GN=CD44 PE=1 SV=3	HUMAN	2	P16070|CD44_HUMAN	P16070
	312	2.75	2.92	5.317	5.317	3.889	sp|P11627|L1CAM_MOUSE	Neural cell adhesion molecule L1 OS=Mus musculus OX=10090 GN=L1cam PE=1 SV=1	MOUSE	2	P11627|L1CAM_MOUSE	P11627			255	0	4	3.259	3.259	3.259	sp|P16070-9|CD44_HUMAN	Isoform 9 of CD44 antigen OS=Homo sapiens OX=9606 GN=CD44	HUMAN	2	P16070-9|CD44_HUMAN	P16070-9
	313	2.7	6.14	15.96	15.96	15.96	sp|P12368|KAP2_RAT	cAMP-dependent protein kinase type II-alpha regulatory subunit OS=Rattus norvegicus OX=10116 GN=Prkar2a PE=1 SV=4	RAT	4	P12368|KAP2_RAT	P12368			255	0	4	3.264	3.264	3.264	sp|P16070-8|CD44_HUMAN	Isoform 8 of CD44 antigen OS=Homo sapiens OX=9606 GN=CD44	HUMAN	2	P16070-8|CD44_HUMAN	P16070-8
	313	0	5.15	10.47	10.47	10.47	sp|P12367|KAP2_MOUSE	cAMP-dependent protein kinase type II-alpha regulatory subunit OS=Mus musculus OX=10090 GN=Prkar2a PE=1 SV=2	MOUSE	3	P12367|KAP2_MOUSE	P12367			255	0	4	3.086	3.086	3.086	sp|P16070-7|CD44_HUMAN	Isoform 7 of CD44 antigen OS=Homo sapiens OX=9606 GN=CD44	HUMAN	2	P16070-7|CD44_HUMAN	P16070-7
	314	2.7	2.82	27.14	27.14	27.14	sp|Q9CQR4|ACO13_MOUSE	Acyl-coenzyme A thioesterase 13 OS=Mus musculus OX=10090 GN=Acot13 PE=1 SV=1	MOUSE	2	Q9CQR4|ACO13_MOUSE	Q9CQR4			255	0	4	3.147	3.147	3.147	sp|P16070-6|CD44_HUMAN	Isoform 6 of CD44 antigen OS=Homo sapiens OX=9606 GN=CD44	HUMAN	2	P16070-6|CD44_HUMAN	P16070-6
	315	2.67	2.79	37.2	23.17	23.17	sp|Q5M8N0|CNRP1_MOUSE	CB1 cannabinoid receptor-interacting protein 1 OS=Mus musculus OX=10090 GN=Cnrip1 PE=1 SV=1	MOUSE	2	Q5M8N0|CNRP1_MOUSE	Q5M8N0			255	0	4	2.997	2.997	2.997	sp|P16070-5|CD44_HUMAN	Isoform 5 of CD44 antigen OS=Homo sapiens OX=9606 GN=CD44	HUMAN	2	P16070-5|CD44_HUMAN	P16070-5
	316	2.64	2.76	8.726	8.726	8.726	sp|Q8QZT1|THIL_MOUSE	Acetyl-CoA acetyltransferase, mitochondrial OS=Mus musculus OX=10090 GN=Acat1 PE=1 SV=1	MOUSE	2	Q8QZT1|THIL_MOUSE	Q8QZT1			255	0	4	3.147	3.147	3.147	sp|P16070-4|CD44_HUMAN	Isoform 4 of CD44 antigen OS=Homo sapiens OX=9606 GN=CD44	HUMAN	2	P16070-4|CD44_HUMAN	P16070-4
	317	2.61	2.72	4.872	4.872	4.872	sp|P35486|ODPA_MOUSE	Pyruvate dehydrogenase E1 component subunit alpha, somatic form, mitochondrial OS=Mus musculus OX=10090 GN=Pdha1 PE=1 SV=1	MOUSE	2	P35486|ODPA_MOUSE	P35486			255	0	4	3.094	3.094	3.094	sp|P16070-3|CD44_HUMAN	Isoform 3 of CD44 antigen OS=Homo sapiens OX=9606 GN=CD44	HUMAN	2	P16070-3|CD44_HUMAN	P16070-3
	318	2.53	2.61	32.66	15.08	15.08	sp|P35700|PRDX1_MOUSE	Peroxiredoxin-1 OS=Mus musculus OX=10090 GN=Prdx1 PE=1 SV=1	MOUSE	4	P35700|PRDX1_MOUSE	P35700			255	0	4	6.471	6.471	6.471	sp|P16070-18|CD44_HUMAN	Isoform 18 of CD44 antigen OS=Homo sapiens OX=9606 GN=CD44	HUMAN	2	P16070-18|CD44_HUMAN	P16070-18
	319	2.52	2.57	12	7.556	6.222	sp|Q9D3A9|TTYH1_MOUSE	Protein tweety homolog 1 OS=Mus musculus OX=10090 GN=Ttyh1 PE=1 SV=1	MOUSE	2	Q9D3A9|TTYH1_MOUSE	Q9D3A9			255	0	4	3.184	3.184	3.184	sp|P16070-17|CD44_HUMAN	Isoform 17 of CD44 antigen OS=Homo sapiens OX=9606 GN=CD44	HUMAN	2	P16070-17|CD44_HUMAN	P16070-17
	319	0	2.57	11.74	7.391	6.087	sp|Q9D3A9-4|TTYH1_MOUSE	Isoform 4 of Protein tweety homolog 1 OS=Mus musculus OX=10090 GN=Ttyh1	MOUSE	2	Q9D3A9-4|TTYH1_MOUSE	Q9D3A9-4			255	0	4	3.293	3.293	3.293	sp|P16070-16|CD44_HUMAN	Isoform 16 of CD44 antigen OS=Homo sapiens OX=9606 GN=CD44	HUMAN	2	P16070-16|CD44_HUMAN	P16070-16
	319	0	2.17	5.367	5.367	3.672	sp|Q9D3A9-5|TTYH1_MOUSE	Isoform 5 of Protein tweety homolog 1 OS=Mus musculus OX=10090 GN=Ttyh1	MOUSE	1	Q9D3A9-5|TTYH1_MOUSE	Q9D3A9-5			255	0	4	7.483	7.483	7.483	sp|P16070-15|CD44_HUMAN	Isoform 15 of CD44 antigen OS=Homo sapiens OX=9606 GN=CD44	HUMAN	2	P16070-15|CD44_HUMAN	P16070-15
	320	2.5	2.55	14.77	14.77	14.77	sp|P54227|STMN1_MOUSE	Stathmin OS=Mus musculus OX=10090 GN=Stmn1 PE=1 SV=2	MOUSE	2	P54227|STMN1_MOUSE	P54227			255	0	4	5.556	5.556	5.556	sp|P16070-14|CD44_HUMAN	Isoform 14 of CD44 antigen OS=Homo sapiens OX=9606 GN=CD44	HUMAN	2	P16070-14|CD44_HUMAN	P16070-14
	321	2.49	2.54	34.38	29.69	29.69	sp|P62984|RL40_MOUSE	Ubiquitin-60S ribosomal protein L40 OS=Mus musculus OX=10090 GN=Uba52 PE=1 SV=2	MOUSE	3	P62984|RL40_MOUSE	P62984			255	0	4	5.176	5.176	5.176	sp|P16070-13|CD44_HUMAN	Isoform 13 of CD44 antigen OS=Homo sapiens OX=9606 GN=CD44	HUMAN	2	P16070-13|CD44_HUMAN	P16070-13
	321	0	2.54	28.21	24.36	24.36	sp|P62983|RS27A_MOUSE	Ubiquitin-40S ribosomal protein S27a OS=Mus musculus OX=10090 GN=Rps27a PE=1 SV=2	MOUSE	3	P62983|RS27A_MOUSE	P62983			255	0	4	6.094	6.094	6.094	sp|P16070-12|CD44_HUMAN	Isoform 12 of CD44 antigen OS=Homo sapiens OX=9606 GN=CD44	HUMAN	2	P16070-12|CD44_HUMAN	P16070-12
	321	0	2.54	54.77	46.59	46.59	sp|P0CG50|UBC_MOUSE	Polyubiquitin-C OS=Mus musculus OX=10090 GN=Ubc PE=1 SV=2	MOUSE	3	P0CG50|UBC_MOUSE	P0CG50			255	0	4	5.128	5.128	5.128	sp|P16070-11|CD44_HUMAN	Isoform 11 of CD44 antigen OS=Homo sapiens OX=9606 GN=CD44	HUMAN	2	P16070-11|CD44_HUMAN	P16070-11
	321	0	2.54	57.7	49.84	49.84	sp|P0CG49|UBB_MOUSE	Polyubiquitin-B OS=Mus musculus OX=10090 GN=Ubb PE=2 SV=1	MOUSE	3	P0CG49|UBB_MOUSE	P0CG49			255	0	4	4.462	4.462	4.462	sp|P16070-10|CD44_HUMAN	Isoform 10 of CD44 antigen OS=Homo sapiens OX=9606 GN=CD44	HUMAN	2	P16070-10|CD44_HUMAN	P16070-10
	322	2.48	2.54	8.279	8.279	8.279	sp|P03911|NU4M_MOUSE	NADH-ubiquinone oxidoreductase chain 4 OS=Mus musculus OX=10090 GN=Mtnd4 PE=1 SV=1	MOUSE	2	P03911|NU4M_MOUSE	P03911			256	3.86	4.05	14.68	9.127	9.127	sp|P78324|SHPS1_HUMAN	Tyrosine-protein phosphatase non-receptor type substrate 1 OS=Homo sapiens OX=9606 GN=SIRPA PE=1 SV=2	HUMAN	3	P78324|SHPS1_HUMAN	P78324
	323	2.47	2.52	11.31	11.31	11.31	sp|P59999|ARPC4_MOUSE	Actin-related protein 2/3 complex subunit 4 OS=Mus musculus OX=10090 GN=Arpc4 PE=1 SV=3	MOUSE	2	P59999|ARPC4_MOUSE	P59999			256	0	4.05	14.71	9.145	9.145	sp|P78324-4|SHPS1_HUMAN	Isoform 4 of Tyrosine-protein phosphatase non-receptor type substrate 1 OS=Homo sapiens OX=9606 GN=SIRPA	HUMAN	3	P78324-4|SHPS1_HUMAN	P78324-4
	324	2.47	2.52	2.824	2.824	2.824	sp|P28738|KIF5C_MOUSE	Kinesin heavy chain isoform 5C OS=Mus musculus OX=10090 GN=Kif5c PE=1 SV=3	MOUSE	2	P28738|KIF5C_MOUSE	P28738			256	0	4.05	14.57	9.055	9.055	sp|P78324-2|SHPS1_HUMAN	Isoform 2 of Tyrosine-protein phosphatase non-receptor type substrate 1 OS=Homo sapiens OX=9606 GN=SIRPA	HUMAN	3	P78324-2|SHPS1_HUMAN	P78324-2
	324	0	2	1.655	1.655	1.655	sp|P33175|KIF5A_MOUSE	Kinesin heavy chain isoform 5A OS=Mus musculus OX=10090 GN=Kif5a PE=1 SV=3	MOUSE	1	P33175|KIF5A_MOUSE	P33175			256	0	1.83	15.33	8.291	8.291	sp|Q5TFQ8|SIRBL_HUMAN	Signal-regulatory protein beta-1 isoform 3 OS=Homo sapiens OX=9606 GN=SIRPB1 PE=1 SV=1	HUMAN	2	Q5TFQ8|SIRBL_HUMAN	Q5TFQ8
	325	2.45	2.5	20	9.231	9.231	sp|Q62048|PEA15_MOUSE	Astrocytic phosphoprotein PEA-15 OS=Mus musculus OX=10090 GN=Pea15 PE=1 SV=1	MOUSE	2	Q62048|PEA15_MOUSE	Q62048			257	3.77	3.92	1.959	1.959	1.959	sp|Q9UQB3|CTND2_HUMAN	Catenin delta-2 OS=Homo sapiens OX=9606 GN=CTNND2 PE=1 SV=3	HUMAN	3	Q9UQB3|CTND2_HUMAN	Q9UQB3
	325	0	2.5	20	9.231	9.231	sp|Q15121|PEA15_HUMAN	Astrocytic phosphoprotein PEA-15 OS=Homo sapiens OX=9606 GN=PEA15 PE=1 SV=2	HUMAN	2	Q15121|PEA15_HUMAN	Q15121			257	0	3.92	2.057	2.057	2.057	sp|Q9UQB3-2|CTND2_HUMAN	Isoform 2 of Catenin delta-2 OS=Homo sapiens OX=9606 GN=CTNND2	HUMAN	3	Q9UQB3-2|CTND2_HUMAN	Q9UQB3-2
	325	0	2.5	17.22	7.947	7.947	sp|Q15121-2|PEA15_HUMAN	Isoform 2 of Astrocytic phosphoprotein PEA-15 OS=Homo sapiens OX=9606 GN=PEA15	HUMAN	2	Q15121-2|PEA15_HUMAN	Q15121-2			257	0	1.74	0.8389	0.8389	0.8389	sp|Q99569|PKP4_HUMAN	Plakophilin-4 OS=Homo sapiens OX=9606 GN=PKP4 PE=1 SV=2	HUMAN	1	Q99569|PKP4_HUMAN	Q99569
	325	0	2.5	11.11	11.11	11.11	sp|Q62048-2|PEA15_MOUSE	Isoform 2 of Astrocytic phosphoprotein PEA-15 OS=Mus musculus OX=10090 GN=Pea15	MOUSE	2	Q62048-2|PEA15_MOUSE	Q62048-2			257	0	1.74	0.8703	0.8703	0.8703	sp|Q99569-2|PKP4_HUMAN	Isoform 2 of Plakophilin-4 OS=Homo sapiens OX=9606 GN=PKP4	HUMAN	1	Q99569-2|PKP4_HUMAN	Q99569-2
	326	2.38	2.43	15.73	9.267	9.267	sp|Q91YT0|NDUV1_MOUSE	NADH dehydrogenase [ubiquinone] flavoprotein 1, mitochondrial OS=Mus musculus OX=10090 GN=Ndufv1 PE=1 SV=1	MOUSE	2	Q91YT0|NDUV1_MOUSE	Q91YT0			258	3.75	3.93	15.54	15.54	15.54	sp|P37235|HPCL1_HUMAN	Hippocalcin-like protein 1 OS=Homo sapiens OX=9606 GN=HPCAL1 PE=1 SV=3	HUMAN	4	P37235|HPCL1_HUMAN	P37235
	327	2.36	2.8	15.6	15.6	10.55	sp|P00494|HPRT_CRIGR	Hypoxanthine-guanine phosphoribosyltransferase OS=Cricetulus griseus OX=10029 GN=HPRT1 PE=2 SV=2	CRIGR	2	P00494|HPRT_CRIGR	P00494			258	0	1.73	10.36	10.36	10.36	sp|P84074|HPCA_HUMAN	Neuron-specific calcium-binding protein hippocalcin OS=Homo sapiens OX=9606 GN=HPCA PE=1 SV=2	HUMAN	2	P84074|HPCA_HUMAN	P84074
	327	0	2.8	15.42	15.42	10.75	sp|Q64531|HPRT_MUSSP	Hypoxanthine-guanine phosphoribosyltransferase (Fragment) OS=Mus spretus OX=10096 GN=Hprt1 PE=1 SV=3	MUSSP	2	Q64531|HPRT_MUSSP	Q64531			259	3.65	3.85	6.086	6.086	4.77	sp|O94826|TOM70_HUMAN	Mitochondrial import receptor subunit TOM70 OS=Homo sapiens OX=9606 GN=TOMM70 PE=1 SV=1	HUMAN	2	O94826|TOM70_HUMAN	O94826
	327	0	2.8	15.14	15.14	10.55	sp|P00493|HPRT_MOUSE	Hypoxanthine-guanine phosphoribosyltransferase OS=Mus musculus OX=10090 GN=Hprt1 PE=1 SV=3	MOUSE	2	P00493|HPRT_MOUSE	P00493			260	3.54	4.08	18.52	18.06	12.96	sp|P51148|RAB5C_HUMAN	Ras-related protein Rab-5C OS=Homo sapiens OX=9606 GN=RAB5C PE=1 SV=2	HUMAN	2	P51148|RAB5C_HUMAN	P51148
	328	2.35	2.52	7.168	7.168	4.301	sp|P26443|DHE3_MOUSE	Glutamate dehydrogenase 1, mitochondrial OS=Mus musculus OX=10090 GN=Glud1 PE=1 SV=1	MOUSE	2	P26443|DHE3_MOUSE	P26443			260	0	4.08	16.06	15.66	11.24	sp|P51148-2|RAB5C_HUMAN	Isoform 2 of Ras-related protein Rab-5C OS=Homo sapiens OX=9606 GN=RAB5C	HUMAN	2	P51148-2|RAB5C_HUMAN	P51148-2
	329	2.32	2.37	17.69	17.69	6.803	sp|P02088|HBB1_MOUSE	Hemoglobin subunit beta-1 OS=Mus musculus OX=10090 GN=Hbb-b1 PE=1 SV=2	MOUSE	1	P02088|HBB1_MOUSE	P02088			261	3.48	3.62	12.64	12.64	12.64	sp|P47756|CAPZB_HUMAN	F-actin-capping protein subunit beta OS=Homo sapiens OX=9606 GN=CAPZB PE=1 SV=4	HUMAN	3	P47756|CAPZB_HUMAN	P47756
	329	0	2	6.803	6.803	6.803	sp|Q28496|HBE_MICMU	Hemoglobin subunit epsilon OS=Microcebus murinus OX=30608 GN=HBE1 PE=2 SV=3	MICMU	1	Q28496|HBE_MICMU	Q28496			261	0	3.62	12.87	12.87	12.87	sp|P47756-2|CAPZB_HUMAN	Isoform 2 of F-actin-capping protein subunit beta OS=Homo sapiens OX=9606 GN=CAPZB	HUMAN	3	P47756-2|CAPZB_HUMAN	P47756-2
	329	0	2	6.803	6.803	6.803	sp|P68871|HBB_HUMAN	Hemoglobin subunit beta OS=Homo sapiens OX=9606 GN=HBB PE=1 SV=2	HUMAN	1	P68871|HBB_HUMAN	P68871			262	3.42	3.55	24.03	23.38	23.38	sp|Q6IS14|IF5AL_HUMAN	Eukaryotic translation initiation factor 5A-1-like OS=Homo sapiens OX=9606 GN=EIF5AL1 PE=2 SV=2	HUMAN	2	Q6IS14|IF5AL_HUMAN	Q6IS14
	329	0	2	6.849	6.849	6.849	sp|P11758|HBB_MYOVE	Hemoglobin subunit beta OS=Myotis velifer OX=9435 GN=HBB PE=1 SV=1	MYOVE	1	P11758|HBB_MYOVE	P11758			262	0	3.55	24.03	23.38	23.38	sp|P63241|IF5A1_HUMAN	Eukaryotic translation initiation factor 5A-1 OS=Homo sapiens OX=9606 GN=EIF5A PE=1 SV=2	HUMAN	2	P63241|IF5A1_HUMAN	P63241
	329	0	2	6.803	6.803	6.803	sp|P02104|HBE_MOUSE	Hemoglobin subunit epsilon-Y2 OS=Mus musculus OX=10090 GN=Hbb-y PE=1 SV=2	MOUSE	1	P02104|HBE_MOUSE	P02104			262	0	3.55	20.11	19.57	19.57	sp|P63241-2|IF5A1_HUMAN	Isoform 2 of Eukaryotic translation initiation factor 5A-1 OS=Homo sapiens OX=9606 GN=EIF5A	HUMAN	2	P63241-2|IF5A1_HUMAN	P63241-2
	329	0	2	6.803	6.803	6.803	sp|P02089|HBB2_MOUSE	Hemoglobin subunit beta-2 OS=Mus musculus OX=10090 GN=Hbb-b2 PE=1 SV=2	MOUSE	1	P02089|HBB2_MOUSE	P02089			262	0	2	8.497	7.843	7.843	sp|Q9GZV4|IF5A2_HUMAN	Eukaryotic translation initiation factor 5A-2 OS=Homo sapiens OX=9606 GN=EIF5A2 PE=1 SV=3	HUMAN	1	Q9GZV4|IF5A2_HUMAN	Q9GZV4
	329	0	2	6.803	6.803	6.803	sp|P02057|HBB_RABIT	Hemoglobin subunit beta-1/2 OS=Oryctolagus cuniculus OX=9986 GN=HBB1 PE=1 SV=2	RABIT	1	P02057|HBB_RABIT	P02057			263	3.4	3.63	19.3	11.93	9.123	sp|O94760|DDAH1_HUMAN	N(G),N(G)-dimethylarginine dimethylaminohydrolase 1 OS=Homo sapiens OX=9606 GN=DDAH1 PE=1 SV=3	HUMAN	2	O94760|DDAH1_HUMAN	O94760
	330	2.26	4.44	9.949	8.546	6.122	sp|Q9WUA3|PFKAP_MOUSE	ATP-dependent 6-phosphofructokinase, platelet type OS=Mus musculus OX=10090 GN=Pfkp PE=1 SV=1	MOUSE	4	Q9WUA3|PFKAP_MOUSE	Q9WUA3			263	0	1.35	23.63	12.09	7.692	sp|O94760-2|DDAH1_HUMAN	Isoform 2 of N(G),N(G)-dimethylarginine dimethylaminohydrolase 1 OS=Homo sapiens OX=9606 GN=DDAH1	HUMAN	1	O94760-2|DDAH1_HUMAN	O94760-2
	330	0	4.41	13.51	13.51	9.677	sp|Q9WUA3-2|PFKAP_MOUSE	Isoform 2 of ATP-dependent 6-phosphofructokinase, platelet type OS=Mus musculus OX=10090 GN=Pfkp	MOUSE	4	Q9WUA3-2|PFKAP_MOUSE	Q9WUA3-2			264	3.36	3.49	11.39	8.861	8.861	sp|Q13510|ASAH1_HUMAN	Acid ceramidase OS=Homo sapiens OX=9606 GN=ASAH1 PE=1 SV=5	HUMAN	2	Q13510|ASAH1_HUMAN	Q13510
	331	2.26	2.41	9.963	9.963	9.963	sp|Q7TQI3|OTUB1_MOUSE	Ubiquitin thioesterase OTUB1 OS=Mus musculus OX=10090 GN=Otub1 PE=1 SV=2	MOUSE	2	Q7TQI3|OTUB1_MOUSE	Q7TQI3			264	0	3.49	11.57	8.997	8.997	sp|Q13510-3|ASAH1_HUMAN	Isoform 3 of Acid ceramidase OS=Homo sapiens OX=9606 GN=ASAH1	HUMAN	2	Q13510-3|ASAH1_HUMAN	Q13510-3
	332	2.23	2.27	1.568	1.568	0.6176	sp|E9Q3L2|PI4KA_MOUSE	Phosphatidylinositol 4-kinase alpha OS=Mus musculus OX=10090 GN=Pi4ka PE=1 SV=2	MOUSE	1	E9Q3L2|PI4KA_MOUSE	E9Q3L2			264	0	3.49	10.95	8.516	8.516	sp|Q13510-2|ASAH1_HUMAN	Isoform 2 of Acid ceramidase OS=Homo sapiens OX=9606 GN=ASAH1	HUMAN	2	Q13510-2|ASAH1_HUMAN	Q13510-2
	333	2.2	9.17	25.42	25.14	25.14	sp|B2RSH2|GNAI1_MOUSE	Guanine nucleotide-binding protein G(i) subunit alpha-1 OS=Mus musculus OX=10090 GN=Gnai1 PE=1 SV=1	MOUSE	10	B2RSH2|GNAI1_MOUSE	B2RSH2			265	3.32	3.44	32	24	24	sp|Q15836|VAMP3_HUMAN	Vesicle-associated membrane protein 3 OS=Homo sapiens OX=9606 GN=VAMP3 PE=1 SV=3	HUMAN	2	Q15836|VAMP3_HUMAN	Q15836
	334	2.2	2.23	13.38	9.03	5.686	sp|O35129|PHB2_MOUSE	Prohibitin-2 OS=Mus musculus OX=10090 GN=Phb2 PE=1 SV=1	MOUSE	1	O35129|PHB2_MOUSE	O35129			265	0	3.43	20.69	20.69	20.69	sp|P63027|VAMP2_HUMAN	Vesicle-associated membrane protein 2 OS=Homo sapiens OX=9606 GN=VAMP2 PE=1 SV=3	HUMAN	2	P63027|VAMP2_HUMAN	P63027
	335	2.18	2.2	13.06	7.962	5.414	sp|Q9CR62|M2OM_MOUSE	Mitochondrial 2-oxoglutarate/malate carrier protein OS=Mus musculus OX=10090 GN=Slc25a11 PE=1 SV=3	MOUSE	1	Q9CR62|M2OM_MOUSE	Q9CR62			266	3.3	3.44	16.77	14.24	14.24	sp|P15121|ALDR_HUMAN	Aldose reductase OS=Homo sapiens OX=9606 GN=AKR1B1 PE=1 SV=3	HUMAN	2	P15121|ALDR_HUMAN	P15121
	336	2.15	2.17	12.44	10.2	4.478	sp|Q99KJ8|DCTN2_MOUSE	Dynactin subunit 2 OS=Mus musculus OX=10090 GN=Dctn2 PE=1 SV=3	MOUSE	1	Q99KJ8|DCTN2_MOUSE	Q99KJ8			267	3.28	7.97	45.71	45.71	33.47	sp|P27348|1433T_HUMAN	14-3-3 protein theta OS=Homo sapiens OX=9606 GN=YWHAQ PE=1 SV=1	HUMAN	11	P27348|1433T_HUMAN	P27348
	337	2.14	2.16	4.591	4.448	4.448	sp|P63318|KPCG_MOUSE	Protein kinase C gamma type OS=Mus musculus OX=10090 GN=Prkcg PE=1 SV=1	MOUSE	2	P63318|KPCG_MOUSE	P63318			268	3.23	3.53	8.997	8.997	6.047	sp|O75746|CMC1_HUMAN	Calcium-binding mitochondrial carrier protein Aralar1 OS=Homo sapiens OX=9606 GN=SLC25A12 PE=1 SV=2	HUMAN	3	O75746|CMC1_HUMAN	O75746
	338	2.13	2.28	4.062	4.062	4.062	sp|O35136|NCAM2_MOUSE	Neural cell adhesion molecule 2 OS=Mus musculus OX=10090 GN=Ncam2 PE=1 SV=1	MOUSE	2	O35136|NCAM2_MOUSE	O35136			268	0	3.53	10.68	10.68	7.18	sp|O75746-2|CMC1_HUMAN	Isoform 2 of Calcium-binding mitochondrial carrier protein Aralar1 OS=Homo sapiens OX=9606 GN=SLC25A12	HUMAN	3	O75746-2|CMC1_HUMAN	O75746-2
	338	0	2.28	4.677	4.677	4.677	sp|O35136-2|NCAM2_MOUSE	Isoform Short of Neural cell adhesion molecule 2 OS=Mus musculus OX=10090 GN=Ncam2	MOUSE	2	O35136-2|NCAM2_MOUSE	O35136-2			269	3.11	3.23	23.26	23.26	9.302	sp|P10606|COX5B_HUMAN	Cytochrome c oxidase subunit 5B, mitochondrial OS=Homo sapiens OX=9606 GN=COX5B PE=1 SV=2	HUMAN	2	P10606|COX5B_HUMAN	P10606
	339	2.13	2.15	5.817	5.817	3.132	sp|Q6P1F6|2ABA_MOUSE	Serine/threonine-protein phosphatase 2A 55 kDa regulatory subunit B alpha isoform OS=Mus musculus OX=10090 GN=Ppp2r2a PE=1 SV=1	MOUSE	1	Q6P1F6|2ABA_MOUSE	Q6P1F6			270	3.06	3.2	32.14	25.71	25.71	sp|P37840|SYUA_HUMAN	Alpha-synuclein OS=Homo sapiens OX=9606 GN=SNCA PE=1 SV=1	HUMAN	3	P37840|SYUA_HUMAN	P37840
	339	0	2	3.091	3.091	3.091	sp|Q925E7|2ABD_MOUSE	Serine/threonine-protein phosphatase 2A 55 kDa regulatory subunit B delta isoform OS=Mus musculus OX=10090 GN=Ppp2r2d PE=1 SV=1	MOUSE	1	Q925E7|2ABD_MOUSE	Q925E7			270	0	3.2	40.18	32.14	32.14	sp|P37840-2|SYUA_HUMAN	Isoform 2-4 of Alpha-synuclein OS=Homo sapiens OX=9606 GN=SNCA	HUMAN	3	P37840-2|SYUA_HUMAN	P37840-2
	339	0	2	3.16	3.16	3.16	sp|Q6ZWR4|2ABB_MOUSE	Serine/threonine-protein phosphatase 2A 55 kDa regulatory subunit B beta isoform OS=Mus musculus OX=10090 GN=Ppp2r2b PE=1 SV=1	MOUSE	1	Q6ZWR4|2ABB_MOUSE	Q6ZWR4			270	0	3.17	28.57	28.57	28.57	sp|P37840-3|SYUA_HUMAN	Isoform 2-5 of Alpha-synuclein OS=Homo sapiens OX=9606 GN=SNCA	HUMAN	3	P37840-3|SYUA_HUMAN	P37840-3
	339	0	2	3.294	3.294	3.294	sp|Q6ZWR4-3|2ABB_MOUSE	Isoform 3 of Serine/threonine-protein phosphatase 2A 55 kDa regulatory subunit B beta isoform OS=Mus musculus OX=10090 GN=Ppp2r2b	MOUSE	1	Q6ZWR4-3|2ABB_MOUSE	Q6ZWR4-3			271	2.93	3.17	8.632	8.632	8.632	sp|Q01518|CAP1_HUMAN	Adenylyl cyclase-associated protein 1 OS=Homo sapiens OX=9606 GN=CAP1 PE=1 SV=5	HUMAN	2	Q01518|CAP1_HUMAN	Q01518
	339	0	2	3.139	3.139	3.139	sp|Q6ZWR4-2|2ABB_MOUSE	Isoform 2 of Serine/threonine-protein phosphatase 2A 55 kDa regulatory subunit B beta isoform OS=Mus musculus OX=10090 GN=Ppp2r2b	MOUSE	1	Q6ZWR4-2|2ABB_MOUSE	Q6ZWR4-2			271	0	1.49	3.797	3.797	3.797	sp|Q01518-2|CAP1_HUMAN	Isoform 2 of Adenylyl cyclase-associated protein 1 OS=Homo sapiens OX=9606 GN=CAP1	HUMAN	1	Q01518-2|CAP1_HUMAN	Q01518-2
	340	2.12	2.18	13.97	13.97	4.367	sp|Q6IRU5|CLCB_MOUSE	Clathrin light chain B OS=Mus musculus OX=10090 GN=Cltb PE=1 SV=1	MOUSE	1	Q6IRU5|CLCB_MOUSE	Q6IRU5			272	2.92	3.18	2.582	1.878	1.878	sp|Q96F07|CYFP2_HUMAN	Cytoplasmic FMR1-interacting protein 2 OS=Homo sapiens OX=9606 GN=CYFIP2 PE=1 SV=2	HUMAN	2	Q96F07|CYFP2_HUMAN	Q96F07
	340	0	2	4.739	4.739	4.739	sp|Q6IRU5-2|CLCB_MOUSE	Isoform 2 of Clathrin light chain B OS=Mus musculus OX=10090 GN=Cltb	MOUSE	1	Q6IRU5-2|CLCB_MOUSE	Q6IRU5-2			272	0	3.18	2.634	1.915	1.915	sp|Q96F07-2|CYFP2_HUMAN	Isoform 2 of Cytoplasmic FMR1-interacting protein 2 OS=Homo sapiens OX=9606 GN=CYFIP2	HUMAN	2	Q96F07-2|CYFP2_HUMAN	Q96F07-2
	341	2.11	2.13	5.914	5.914	1.971	sp|Q8BH66|ATLA1_MOUSE	Atlastin-1 OS=Mus musculus OX=10090 GN=Atl1 PE=1 SV=1	MOUSE	1	Q8BH66|ATLA1_MOUSE	Q8BH66			272	0	3.17	1.915	1.915	1.915	sp|Q7L576|CYFP1_HUMAN	Cytoplasmic FMR1-interacting protein 1 OS=Homo sapiens OX=9606 GN=CYFIP1 PE=1 SV=1	HUMAN	2	Q7L576|CYFP1_HUMAN	Q7L576
	342	2.11	2.13	4.696	4.696	3.039	sp|Q62108|DLG4_MOUSE	Disks large homolog 4 OS=Mus musculus OX=10090 GN=Dlg4 PE=1 SV=1	MOUSE	1	Q62108|DLG4_MOUSE	Q62108			273	2.91	3.03	17.47	17.47	17.47	sp|P35613-2|BASI_HUMAN	Isoform 2 of Basigin OS=Homo sapiens OX=9606 GN=BSG	HUMAN	3	P35613-2|BASI_HUMAN	P35613-2
	342	0	2.13	4.716	4.716	3.051	sp|Q62108-3|DLG4_MOUSE	Isoform 3 of Disks large homolog 4 OS=Mus musculus OX=10090 GN=Dlg4	MOUSE	1	Q62108-3|DLG4_MOUSE	Q62108-3			273	0	3	8.312	8.312	8.312	sp|P35613|BASI_HUMAN	Basigin OS=Homo sapiens OX=9606 GN=BSG PE=1 SV=2	HUMAN	2	P35613|BASI_HUMAN	P35613
	342	0	2.13	4.433	4.433	2.868	sp|Q62108-2|DLG4_MOUSE	Isoform 2 of Disks large homolog 4 OS=Mus musculus OX=10090 GN=Dlg4	MOUSE	1	Q62108-2|DLG4_MOUSE	Q62108-2			273	0	3	15.61	15.61	15.61	sp|P35613-4|BASI_HUMAN	Isoform 4 of Basigin OS=Homo sapiens OX=9606 GN=BSG	HUMAN	2	P35613-4|BASI_HUMAN	P35613-4
	343	2.09	2.11	31.03	31.03	17.24	sp|Q9CPP6|NDUA5_MOUSE	NADH dehydrogenase [ubiquinone] 1 alpha subcomplex subunit 5 OS=Mus musculus OX=10090 GN=Ndufa5 PE=1 SV=3	MOUSE	1	Q9CPP6|NDUA5_MOUSE	Q9CPP6			273	0	3	18.18	18.18	18.18	sp|P35613-3|BASI_HUMAN	Isoform 3 of Basigin OS=Homo sapiens OX=9606 GN=BSG	HUMAN	2	P35613-3|BASI_HUMAN	P35613-3
	344	2.09	2.1	3.358	2.687	1.343	sp|F6SEU4|SYGP1_MOUSE	Ras/Rap GTPase-activating protein SynGAP OS=Mus musculus OX=10090 GN=Syngap1 PE=1 SV=2	MOUSE	1	F6SEU4|SYGP1_MOUSE	F6SEU4			274	2.89	2.99	2.489	2.489	2.489	sp|Q7L1I2|SV2B_HUMAN	Synaptic vesicle glycoprotein 2B OS=Homo sapiens OX=9606 GN=SV2B PE=1 SV=1	HUMAN	2	Q7L1I2|SV2B_HUMAN	Q7L1I2
	345	2.05	2.06	15.28	14.81	6.481	sp|P62827|RAN_MOUSE	GTP-binding nuclear protein Ran OS=Mus musculus OX=10090 GN=Ran PE=1 SV=3	MOUSE	1	P62827|RAN_MOUSE	P62827			274	0	2.99	3.195	3.195	3.195	sp|Q7L1I2-2|SV2B_HUMAN	Isoform 2 of Synaptic vesicle glycoprotein 2B OS=Homo sapiens OX=9606 GN=SV2B	HUMAN	2	Q7L1I2-2|SV2B_HUMAN	Q7L1I2-2
	346	2.05	2.06	1.563	1.563	1.024	sp|Q9Y4I1|MYO5A_HUMAN	Unconventional myosin-Va OS=Homo sapiens OX=9606 GN=MYO5A PE=1 SV=2	HUMAN	1	Q9Y4I1|MYO5A_HUMAN	Q9Y4I1			274	0	2	1.238	1.238	1.238	sp|Q496J9|SV2C_HUMAN	Synaptic vesicle glycoprotein 2C OS=Homo sapiens OX=9606 GN=SV2C PE=1 SV=1	HUMAN	1	Q496J9|SV2C_HUMAN	Q496J9
	346	0	2.06	1.543	1.543	1.011	sp|Q9Y4I1-3|MYO5A_HUMAN	Isoform 3 of Unconventional myosin-Va OS=Homo sapiens OX=9606 GN=MYO5A	HUMAN	1	Q9Y4I1-3|MYO5A_HUMAN	Q9Y4I1-3			275	2.85	2.96	18.24	13.18	13.18	sp|Q9UK22|FBX2_HUMAN	F-box only protein 2 OS=Homo sapiens OX=9606 GN=FBXO2 PE=1 SV=2	HUMAN	2	Q9UK22|FBX2_HUMAN	Q9UK22
	346	0	2.06	1.586	1.586	1.039	sp|Q9Y4I1-2|MYO5A_HUMAN	Isoform 2 of Unconventional myosin-Va OS=Homo sapiens OX=9606 GN=MYO5A	HUMAN	1	Q9Y4I1-2|MYO5A_HUMAN	Q9Y4I1-2			276	2.82	2.92	27.71	27.71	27.71	sp|P14406|CX7A2_HUMAN	Cytochrome c oxidase subunit 7A2, mitochondrial OS=Homo sapiens OX=9606 GN=COX7A2 PE=1 SV=1	HUMAN	2	P14406|CX7A2_HUMAN	P14406
	346	0	2.06	1.565	1.565	1.025	sp|Q99104|MYO5A_MOUSE	Unconventional myosin-Va OS=Mus musculus OX=10090 GN=Myo5a PE=1 SV=2	MOUSE	1	Q99104|MYO5A_MOUSE	Q99104			277	2.8	5.01	8.787	8.787	8.787	sp|O43236|SEPT4_HUMAN	Septin-4 OS=Homo sapiens OX=9606 GN=SEPT4 PE=1 SV=1	HUMAN	3	O43236|SEPT4_HUMAN	O43236
	346	0	2.06	1.586	1.586	1.039	sp|Q02440|MYO5A_CHICK	Unconventional myosin-Va OS=Gallus gallus OX=9031 GN=MYO5A PE=1 SV=1	CHICK	1	Q02440|MYO5A_CHICK	Q02440			277	0	5.01	12.69	12.69	12.69	sp|O43236-5|SEPT4_HUMAN	Isoform 5 of Septin-4 OS=Homo sapiens OX=9606 GN=SEPT4	HUMAN	3	O43236-5|SEPT4_HUMAN	O43236-5
	347	2.04	2.1	7.198	7.198	3.856	sp|P18572|BASI_MOUSE	Basigin OS=Mus musculus OX=10090 GN=Bsg PE=1 SV=2	MOUSE	1	P18572|BASI_MOUSE	P18572			277	0	5.01	8.519	8.519	8.519	sp|O43236-4|SEPT4_HUMAN	Isoform 4 of Septin-4 OS=Homo sapiens OX=9606 GN=SEPT4	HUMAN	3	O43236-4|SEPT4_HUMAN	O43236-4
	347	0	2.1	10.26	10.26	5.495	sp|P18572-2|BASI_MOUSE	Isoform 2 of Basigin OS=Mus musculus OX=10090 GN=Bsg	MOUSE	1	P18572-2|BASI_MOUSE	P18572-2			277	0	5.01	8.936	8.936	8.936	sp|O43236-3|SEPT4_HUMAN	Isoform 3 of Septin-4 OS=Homo sapiens OX=9606 GN=SEPT4	HUMAN	3	O43236-3|SEPT4_HUMAN	O43236-3
	348	2.04	2.04	6.566	6.566	3.788	sp|Q9CZ30|OLA1_MOUSE	Obg-like ATPase 1 OS=Mus musculus OX=10090 GN=Ola1 PE=1 SV=1	MOUSE	1	Q9CZ30|OLA1_MOUSE	Q9CZ30			277	0	5.01	9.15	9.15	9.15	sp|O43236-2|SEPT4_HUMAN	Isoform 2 of Septin-4 OS=Homo sapiens OX=9606 GN=SEPT4	HUMAN	3	O43236-2|SEPT4_HUMAN	O43236-2
	348	0	2.04	9.63	9.63	5.556	sp|Q9CZ30-2|OLA1_MOUSE	Isoform 2 of Obg-like ATPase 1 OS=Mus musculus OX=10090 GN=Ola1	MOUSE	1	Q9CZ30-2|OLA1_MOUSE	Q9CZ30-2			277	0	2	5.109	5.109	5.109	sp|O43236-6|SEPT4_HUMAN	Isoform ARTS of Septin-4 OS=Homo sapiens OX=9606 GN=SEPT4	HUMAN	1	O43236-6|SEPT4_HUMAN	O43236-6
	349	2.03	2.04	41.57	41.57	41.57	sp|P99028|QCR6_MOUSE	Cytochrome b-c1 complex subunit 6, mitochondrial OS=Mus musculus OX=10090 GN=Uqcrh PE=1 SV=2	MOUSE	2	P99028|QCR6_MOUSE	P99028			278	2.73	2.83	4.315	4.315	4.315	sp|P17252|KPCA_HUMAN	Protein kinase C alpha type OS=Homo sapiens OX=9606 GN=PRKCA PE=1 SV=4	HUMAN	2	P17252|KPCA_HUMAN	P17252
	350	2.03	2.03	5.157	2.915	2.915	sp|Q7TPR4|ACTN1_MOUSE	Alpha-actinin-1 OS=Mus musculus OX=10090 GN=Actn1 PE=1 SV=1	MOUSE	2	Q7TPR4|ACTN1_MOUSE	Q7TPR4			279	2.71	2.86	4.779	4.779	2.214	sp|P13639|EF2_HUMAN	Elongation factor 2 OS=Homo sapiens OX=9606 GN=EEF2 PE=1 SV=4	HUMAN	1	P13639|EF2_HUMAN	P13639
	350	0	2.03	3.509	1.316	1.316	sp|P57780|ACTN4_MOUSE	Alpha-actinin-4 OS=Mus musculus OX=10090 GN=Actn4 PE=1 SV=1	MOUSE	1	P57780|ACTN4_MOUSE	P57780			280	2.68	16.34	16.69	16.69	13.23	sp|Q9UQ16|DYN3_HUMAN	Dynamin-3 OS=Homo sapiens OX=9606 GN=DNM3 PE=1 SV=4	HUMAN	13	Q9UQ16|DYN3_HUMAN	Q9UQ16
	351	2.03	2.03	13.57	13.18	5.814	sp|Q9QXV0|PCS1N_MOUSE	ProSAAS OS=Mus musculus OX=10090 GN=Pcsk1n PE=1 SV=2	MOUSE	1	Q9QXV0|PCS1N_MOUSE	Q9QXV0			280	0	16.34	16.61	16.61	13.17	sp|Q9UQ16-4|DYN3_HUMAN	Isoform 4 of Dynamin-3 OS=Homo sapiens OX=9606 GN=DNM3	HUMAN	13	Q9UQ16-4|DYN3_HUMAN	Q9UQ16-4
	352	2.03	2.03	41.94	41.94	41.94	sp|P63054|PCP4_MOUSE	Calmodulin regulator protein PCP4 OS=Mus musculus OX=10090 GN=Pcp4 PE=3 SV=2	MOUSE	2	P63054|PCP4_MOUSE	P63054			280	0	16.34	16.8	16.8	13.33	sp|Q9UQ16-3|DYN3_HUMAN	Isoform 3 of Dynamin-3 OS=Homo sapiens OX=9606 GN=DNM3	HUMAN	13	Q9UQ16-3|DYN3_HUMAN	Q9UQ16-3
	352	0	2.03	41.94	41.94	41.94	sp|P48539|PCP4_HUMAN	Calmodulin regulator protein PCP4 OS=Homo sapiens OX=9606 GN=PCP4 PE=1 SV=3	HUMAN	2	P48539|PCP4_HUMAN	P48539			280	0	16.34	16.88	16.88	13.39	sp|Q9UQ16-2|DYN3_HUMAN	Isoform 2 of Dynamin-3 OS=Homo sapiens OX=9606 GN=DNM3	HUMAN	13	Q9UQ16-2|DYN3_HUMAN	Q9UQ16-2
	353	2.02	2.03	17.34	8.065	8.065	sp|Q9D6J6|NDUV2_MOUSE	NADH dehydrogenase [ubiquinone] flavoprotein 2, mitochondrial OS=Mus musculus OX=10090 GN=Ndufv2 PE=1 SV=2	MOUSE	1	Q9D6J6|NDUV2_MOUSE	Q9D6J6			280	0	15.63	14.25	12.53	10.8	sp|P50570-4|DYN2_HUMAN	Isoform 4 of Dynamin-2 OS=Homo sapiens OX=9606 GN=DNM2	HUMAN	10	P50570-4|DYN2_HUMAN	P50570-4
	354	2.02	2.03	5.14	2.57	2.57	sp|O08917|FLOT1_MOUSE	Flotillin-1 OS=Mus musculus OX=10090 GN=Flot1 PE=1 SV=1	MOUSE	1	O08917|FLOT1_MOUSE	O08917			280	0	15.63	14.32	12.59	10.85	sp|P50570-3|DYN2_HUMAN	Isoform 3 of Dynamin-2 OS=Homo sapiens OX=9606 GN=DNM2	HUMAN	10	P50570-3|DYN2_HUMAN	P50570-3
	355	2.02	2.02	5.088	3.208	2.434	sp|Q9R1V6|ADA22_MOUSE	Disintegrin and metalloproteinase domain-containing protein 22 OS=Mus musculus OX=10090 GN=Adam22 PE=1 SV=2	MOUSE	1	Q9R1V6|ADA22_MOUSE	Q9R1V6			280	0	13.7	22.52	22.52	18.74	sp|Q9UQ16-5|DYN3_HUMAN	Isoform 5 of Dynamin-3 OS=Homo sapiens OX=9606 GN=DNM3	HUMAN	11	Q9UQ16-5|DYN3_HUMAN	Q9UQ16-5
	355	0	2.02	5.336	3.364	2.552	sp|Q9R1V6-9|ADA22_MOUSE	Isoform 7 of Disintegrin and metalloproteinase domain-containing protein 22 OS=Mus musculus OX=10090 GN=Adam22	MOUSE	1	Q9R1V6-9|ADA22_MOUSE	Q9R1V6-9			281	2.67	2.95	11.87	10.43	6.655	sp|P17987|TCPA_HUMAN	T-complex protein 1 subunit alpha OS=Homo sapiens OX=9606 GN=TCP1 PE=1 SV=1	HUMAN	2	P17987|TCPA_HUMAN	P17987
	355	0	2.02	4.888	3.082	2.338	sp|Q9R1V6-8|ADA22_MOUSE	Isoform 6 of Disintegrin and metalloproteinase domain-containing protein 22 OS=Mus musculus OX=10090 GN=Adam22	MOUSE	1	Q9R1V6-8|ADA22_MOUSE	Q9R1V6-8			282	2.66	2.76	4.972	4.972	4.972	sp|Q99832|TCPH_HUMAN	T-complex protein 1 subunit eta OS=Homo sapiens OX=9606 GN=CCT7 PE=1 SV=2	HUMAN	2	Q99832|TCPH_HUMAN	Q99832
	355	0	2.02	5.083	3.204	2.431	sp|Q9R1V6-7|ADA22_MOUSE	Isoform 5 of Disintegrin and metalloproteinase domain-containing protein 22 OS=Mus musculus OX=10090 GN=Adam22	MOUSE	1	Q9R1V6-7|ADA22_MOUSE	Q9R1V6-7			282	0	2.76	5.921	5.921	5.921	sp|Q99832-4|TCPH_HUMAN	Isoform 4 of T-complex protein 1 subunit eta OS=Homo sapiens OX=9606 GN=CCT7	HUMAN	2	Q99832-4|TCPH_HUMAN	Q99832-4
	355	0	2.02	5.117	3.226	2.447	sp|Q9R1V6-6|ADA22_MOUSE	Isoform 4 of Disintegrin and metalloproteinase domain-containing protein 22 OS=Mus musculus OX=10090 GN=Adam22	MOUSE	1	Q9R1V6-6|ADA22_MOUSE	Q9R1V6-6			282	0	2.76	5.411	5.411	5.411	sp|Q99832-3|TCPH_HUMAN	Isoform 3 of T-complex protein 1 subunit eta OS=Homo sapiens OX=9606 GN=CCT7	HUMAN	2	Q99832-3|TCPH_HUMAN	Q99832-3
	355	0	2.02	5.336	3.364	2.552	sp|Q9R1V6-5|ADA22_MOUSE	Isoform 3 of Disintegrin and metalloproteinase domain-containing protein 22 OS=Mus musculus OX=10090 GN=Adam22	MOUSE	1	Q9R1V6-5|ADA22_MOUSE	Q9R1V6-5			283	2.64	2.76	1.59	1.59	1.207	sp|P13611|CSPG2_HUMAN	Versican core protein OS=Homo sapiens OX=9606 GN=VCAN PE=1 SV=3	HUMAN	3	P13611|CSPG2_HUMAN	P13611
	355	0	2.02	5.3	3.341	2.535	sp|Q9R1V6-4|ADA22_MOUSE	Isoform 2 of Disintegrin and metalloproteinase domain-containing protein 22 OS=Mus musculus OX=10090 GN=Adam22	MOUSE	1	Q9R1V6-4|ADA22_MOUSE	Q9R1V6-4			283	0	2.76	1.602	1.602	1.217	sp|P13611-5|CSPG2_HUMAN	Isoform Vint of Versican core protein OS=Homo sapiens OX=9606 GN=VCAN	HUMAN	3	P13611-5|CSPG2_HUMAN	P13611-5
	355	0	2.02	5.603	3.532	2.68	sp|Q9R1V6-2|ADA22_MOUSE	Isoform 17 of Disintegrin and metalloproteinase domain-containing protein 22 OS=Mus musculus OX=10090 GN=Adam22	MOUSE	1	Q9R1V6-2|ADA22_MOUSE	Q9R1V6-2			283	0	2.76	8.244	8.244	6.26	sp|P13611-4|CSPG2_HUMAN	Isoform V3 of Versican core protein OS=Homo sapiens OX=9606 GN=VCAN	HUMAN	3	P13611-4|CSPG2_HUMAN	P13611-4
	355	0	2.02	5.437	3.428	2.6	sp|Q9R1V6-21|ADA22_MOUSE	Isoform 21 of Disintegrin and metalloproteinase domain-containing protein 22 OS=Mus musculus OX=10090 GN=Adam22	MOUSE	1	Q9R1V6-21|ADA22_MOUSE	Q9R1V6-21			283	0	2.76	3.289	3.289	2.497	sp|P13611-3|CSPG2_HUMAN	Isoform V2 of Versican core protein OS=Homo sapiens OX=9606 GN=VCAN	HUMAN	3	P13611-3|CSPG2_HUMAN	P13611-3
	355	0	2.02	5.405	3.408	2.585	sp|Q9R1V6-20|ADA22_MOUSE	Isoform 19 of Disintegrin and metalloproteinase domain-containing protein 22 OS=Mus musculus OX=10090 GN=Adam22	MOUSE	1	Q9R1V6-20|ADA22_MOUSE	Q9R1V6-20			283	0	2.76	2.242	2.242	1.702	sp|P13611-2|CSPG2_HUMAN	Isoform V1 of Versican core protein OS=Homo sapiens OX=9606 GN=VCAN	HUMAN	3	P13611-2|CSPG2_HUMAN	P13611-2
	355	0	2.02	5.368	3.384	2.567	sp|Q9R1V6-1|ADA22_MOUSE	Isoform 20 of Disintegrin and metalloproteinase domain-containing protein 22 OS=Mus musculus OX=10090 GN=Adam22	MOUSE	1	Q9R1V6-1|ADA22_MOUSE	Q9R1V6-1			284	2.61	2.72	22.71	22.71	14.41	sp|P68402|PA1B2_HUMAN	Platelet-activating factor acetylhydrolase IB subunit beta OS=Homo sapiens OX=9606 GN=PAFAH1B2 PE=1 SV=1	HUMAN	2	P68402|PA1B2_HUMAN	P68402
	355	0	2.02	5.644	3.558	2.699	sp|Q9R1V6-19|ADA22_MOUSE	Isoform 18 of Disintegrin and metalloproteinase domain-containing protein 22 OS=Mus musculus OX=10090 GN=Adam22	MOUSE	1	Q9R1V6-19|ADA22_MOUSE	Q9R1V6-19			285	2.57	2.61	3.801	3.801	3.801	sp|P40939|ECHA_HUMAN	Trifunctional enzyme subunit alpha, mitochondrial OS=Homo sapiens OX=9606 GN=HADHA PE=1 SV=2	HUMAN	2	P40939|ECHA_HUMAN	P40939
	355	0	2.02	5.529	3.486	2.644	sp|Q9R1V6-18|ADA22_MOUSE	Isoform 16 of Disintegrin and metalloproteinase domain-containing protein 22 OS=Mus musculus OX=10090 GN=Adam22	MOUSE	1	Q9R1V6-18|ADA22_MOUSE	Q9R1V6-18			286	2.53	2.57	40.22	40.22	40.22	sp|P04271|S100B_HUMAN	Protein S100-B OS=Homo sapiens OX=9606 GN=S100B PE=1 SV=2	HUMAN	3	P04271|S100B_HUMAN	P04271
	355	0	2.02	5.239	3.303	2.506	sp|Q9R1V6-17|ADA22_MOUSE	Isoform 15 of Disintegrin and metalloproteinase domain-containing protein 22 OS=Mus musculus OX=10090 GN=Adam22	MOUSE	1	Q9R1V6-17|ADA22_MOUSE	Q9R1V6-17			287	2.49	8.88	17.74	13.36	13.36	sp|Q14141|SEPT6_HUMAN	Septin-6 OS=Homo sapiens OX=9606 GN=SEPT6 PE=1 SV=4	HUMAN	5	Q14141|SEPT6_HUMAN	Q14141
	355	0	2.02	5.21	3.284	2.492	sp|Q9R1V6-16|ADA22_MOUSE	Isoform 14 of Disintegrin and metalloproteinase domain-containing protein 22 OS=Mus musculus OX=10090 GN=Adam22	MOUSE	1	Q9R1V6-16|ADA22_MOUSE	Q9R1V6-16			287	0	8.88	17.95	13.52	13.52	sp|Q14141-4|SEPT6_HUMAN	Isoform V of Septin-6 OS=Homo sapiens OX=9606 GN=SEPT6	HUMAN	5	Q14141-4|SEPT6_HUMAN	Q14141-4
	355	0	2.02	4.93	3.108	2.358	sp|Q9R1V6-15|ADA22_MOUSE	Isoform 13 of Disintegrin and metalloproteinase domain-containing protein 22 OS=Mus musculus OX=10090 GN=Adam22	MOUSE	1	Q9R1V6-15|ADA22_MOUSE	Q9R1V6-15			287	0	8.88	18.03	13.58	13.58	sp|Q14141-2|SEPT6_HUMAN	Isoform I of Septin-6 OS=Homo sapiens OX=9606 GN=SEPT6	HUMAN	5	Q14141-2|SEPT6_HUMAN	Q14141-2
	355	0	2.02	4.782	3.015	2.287	sp|Q9R1V6-14|ADA22_MOUSE	Isoform 12 of Disintegrin and metalloproteinase domain-containing protein 22 OS=Mus musculus OX=10090 GN=Adam22	MOUSE	1	Q9R1V6-14|ADA22_MOUSE	Q9R1V6-14			288	2.43	7.2	3.975	2.803	2.803	sp|O15020|SPTN2_HUMAN	Spectrin beta chain, non-erythrocytic 2 OS=Homo sapiens OX=9606 GN=SPTBN2 PE=1 SV=3	HUMAN	5	O15020|SPTN2_HUMAN	O15020
	355	0	2.02	4.962	3.128	2.373	sp|Q9R1V6-13|ADA22_MOUSE	Isoform 11 of Disintegrin and metalloproteinase domain-containing protein 22 OS=Mus musculus OX=10090 GN=Adam22	MOUSE	1	Q9R1V6-13|ADA22_MOUSE	Q9R1V6-13			288	0	7.2	4.017	2.833	2.833	sp|O15020-2|SPTN2_HUMAN	Isoform 2 of Spectrin beta chain, non-erythrocytic 2 OS=Homo sapiens OX=9606 GN=SPTBN2	HUMAN	5	O15020-2|SPTN2_HUMAN	O15020-2
	355	0	2.02	4.694	2.959	2.245	sp|Q9R1V6-12|ADA22_MOUSE	Isoform 10 of Disintegrin and metalloproteinase domain-containing protein 22 OS=Mus musculus OX=10090 GN=Adam22	MOUSE	1	Q9R1V6-12|ADA22_MOUSE	Q9R1V6-12			289	2.39	2.42	10.91	7.35	7.35	sp|P0DOX5|IGG1_HUMAN	Immunoglobulin gamma-1 heavy chain OS=Homo sapiens OX=9606 PE=1 SV=2	HUMAN	2	P0DOX5|IGG1_HUMAN	P0DOX5
	355	0	2.02	4.742	2.99	2.268	sp|Q9R1V6-11|ADA22_MOUSE	Isoform 9 of Disintegrin and metalloproteinase domain-containing protein 22 OS=Mus musculus OX=10090 GN=Adam22	MOUSE	1	Q9R1V6-11|ADA22_MOUSE	Q9R1V6-11			289	0	2.42	14.85	10	10	sp|P01857|IGHG1_HUMAN	Immunoglobulin heavy constant gamma 1 OS=Homo sapiens OX=9606 GN=IGHG1 PE=1 SV=1	HUMAN	2	P01857|IGHG1_HUMAN	P01857
	355	0	2.02	5.072	3.197	2.426	sp|Q9R1V6-10|ADA22_MOUSE	Isoform 8 of Disintegrin and metalloproteinase domain-containing protein 22 OS=Mus musculus OX=10090 GN=Adam22	MOUSE	1	Q9R1V6-10|ADA22_MOUSE	Q9R1V6-10			289	0	0.51	9.174	4.281	4.281	sp|P01861|IGHG4_HUMAN	Immunoglobulin heavy constant gamma 4 OS=Homo sapiens OX=9606 GN=IGHG4 PE=1 SV=1	HUMAN	1	P01861|IGHG4_HUMAN	P01861
	356	2.02	2.02	6.916	6.916	3.925	sp|Q9QXY6|EHD3_MOUSE	EH domain-containing protein 3 OS=Mus musculus OX=10090 GN=Ehd3 PE=1 SV=2	MOUSE	1	Q9QXY6|EHD3_MOUSE	Q9QXY6			289	0	0.5	4.294	4.294	4.294	sp|P01859|IGHG2_HUMAN	Immunoglobulin heavy constant gamma 2 OS=Homo sapiens OX=9606 GN=IGHG2 PE=1 SV=2	HUMAN	1	P01859|IGHG2_HUMAN	P01859
	357	2.02	2.02	25	8.333	8.333	sp|Q91WS0|CISD1_MOUSE	CDGSH iron-sulfur domain-containing protein 1 OS=Mus musculus OX=10090 GN=Cisd1 PE=1 SV=1	MOUSE	1	Q91WS0|CISD1_MOUSE	Q91WS0			290	2.37	2.41	15.42	15.42	9.583	sp|Q8IZP2|ST134_HUMAN	Putative protein FAM10A4 OS=Homo sapiens OX=9606 GN=ST13P4 PE=5 SV=1	HUMAN	2	Q8IZP2|ST134_HUMAN	Q8IZP2
	358	2.02	2.02	4.159	4.159	1.627	sp|Q1RLL3|CPNE9_MOUSE	Copine-9 OS=Mus musculus OX=10090 GN=Cpne9 PE=1 SV=1	MOUSE	1	Q1RLL3|CPNE9_MOUSE	Q1RLL3			290	0	2.41	10.03	10.03	6.233	sp|P50502|F10A1_HUMAN	Hsc70-interacting protein OS=Homo sapiens OX=9606 GN=ST13 PE=1 SV=2	HUMAN	2	P50502|F10A1_HUMAN	P50502
	358	0	2.01	4.315	4.315	1.689	sp|Q8BT60|CPNE3_MOUSE	Copine-3 OS=Mus musculus OX=10090 GN=Cpne3 PE=1 SV=2	MOUSE	1	Q8BT60|CPNE3_MOUSE	Q8BT60			290	0	2.41	6.233	6.233	6.233	sp|Q8NFI4|F10A5_HUMAN	Putative protein FAM10A5 OS=Homo sapiens OX=9606 GN=ST13P5 PE=5 SV=1	HUMAN	2	Q8NFI4|F10A5_HUMAN	Q8NFI4
	358	0	2	1.616	1.616	1.616	sp|Q9Z140|CPNE6_MOUSE	Copine-6 OS=Mus musculus OX=10090 GN=Cpne6 PE=1 SV=1	MOUSE	1	Q9Z140|CPNE6_MOUSE	Q9Z140			291	2.33	2.36	11.02	11.02	11.02	sp|O95197-3|RTN3_HUMAN	Isoform 3 of Reticulon-3 OS=Homo sapiens OX=9606 GN=RTN3	HUMAN	2	O95197-3|RTN3_HUMAN	O95197-3
	358	0	2	1.56	1.56	1.56	sp|Q9DC53|CPNE8_MOUSE	Copine-8 OS=Mus musculus OX=10090 GN=Cpne8 PE=2 SV=3	MOUSE	1	Q9DC53|CPNE8_MOUSE	Q9DC53			291	0	2	7.009	7.009	7.009	sp|O95197-6|RTN3_HUMAN	Isoform 6 of Reticulon-3 OS=Homo sapiens OX=9606 GN=RTN3	HUMAN	1	O95197-6|RTN3_HUMAN	O95197-6
	358	0	2	1.518	1.518	1.518	sp|Q8JZW4|CPNE5_MOUSE	Copine-5 OS=Mus musculus OX=10090 GN=Cpne5 PE=1 SV=1	MOUSE	1	Q8JZW4|CPNE5_MOUSE	Q8JZW4			291	0	2	6.224	6.224	6.224	sp|O95197-5|RTN3_HUMAN	Isoform 5 of Reticulon-3 OS=Homo sapiens OX=9606 GN=RTN3	HUMAN	1	O95197-5|RTN3_HUMAN	O95197-5
	358	0	2	1.616	1.616	1.616	sp|Q8BLR2|CPNE4_MOUSE	Copine-4 OS=Mus musculus OX=10090 GN=Cpne4 PE=1 SV=1	MOUSE	1	Q8BLR2|CPNE4_MOUSE	Q8BLR2			292	2.32	2.43	12.35	12.35	12.35	sp|Q7Z6L0|PRRT2_HUMAN	Proline-rich transmembrane protein 2 OS=Homo sapiens OX=9606 GN=PRRT2 PE=1 SV=1	HUMAN	2	Q7Z6L0|PRRT2_HUMAN	Q7Z6L0
	358	0	2	1.616	1.616	1.616	sp|Q0VE82|CPNE7_MOUSE	Copine-7 OS=Mus musculus OX=10090 GN=Cpne7 PE=1 SV=1	MOUSE	1	Q0VE82|CPNE7_MOUSE	Q0VE82			292	0	2.43	14.05	14.05	14.05	sp|Q7Z6L0-3|PRRT2_HUMAN	Isoform 3 of Proline-rich transmembrane protein 2 OS=Homo sapiens OX=9606 GN=PRRT2	HUMAN	2	Q7Z6L0-3|PRRT2_HUMAN	Q7Z6L0-3
	358	0	2	1.642	1.642	1.642	sp|P59108|CPNE2_MOUSE	Copine-2 OS=Mus musculus OX=10090 GN=Cpne2 PE=1 SV=1	MOUSE	1	P59108|CPNE2_MOUSE	P59108			292	0	2.43	10.66	10.66	10.66	sp|Q7Z6L0-2|PRRT2_HUMAN	Isoform 2 of Proline-rich transmembrane protein 2 OS=Homo sapiens OX=9606 GN=PRRT2	HUMAN	2	Q7Z6L0-2|PRRT2_HUMAN	Q7Z6L0-2
	359	2.02	2.02	10.83	10.83	6.045	sp|P63037|DNJA1_MOUSE	DnaJ homolog subfamily A member 1 OS=Mus musculus OX=10090 GN=Dnaja1 PE=1 SV=1	MOUSE	1	P63037|DNJA1_MOUSE	P63037			293	2.27	2.3	33.71	26.59	7.116	sp|P22392-2|NDKB_HUMAN	Isoform 3 of Nucleoside diphosphate kinase B OS=Homo sapiens OX=9606 GN=NME2	HUMAN	1	P22392-2|NDKB_HUMAN	P22392-2
	360	2.01	9.64	19.05	15.81	14.67	sp|P48453|PP2BB_MOUSE	Serine/threonine-protein phosphatase 2B catalytic subunit beta isoform OS=Mus musculus OX=10090 GN=Ppp3cb PE=1 SV=2	MOUSE	7	P48453|PP2BB_MOUSE	P48453			293	0	2.3	29.61	29.61	12.5	sp|P22392|NDKB_HUMAN	Nucleoside diphosphate kinase B OS=Homo sapiens OX=9606 GN=NME2 PE=1 SV=1	HUMAN	1	P22392|NDKB_HUMAN	P22392
	360	0	9.64	19.08	15.84	14.69	sp|P48453-2|PP2BB_MOUSE	Isoform 1 of Serine/threonine-protein phosphatase 2B catalytic subunit beta isoform OS=Mus musculus OX=10090 GN=Ppp3cb	MOUSE	7	P48453-2|PP2BB_MOUSE	P48453-2			293	0	2.3	32.85	32.85	13.87	sp|O60361|NDK8_HUMAN	Putative nucleoside diphosphate kinase OS=Homo sapiens OX=9606 GN=NME2P1 PE=5 SV=1	HUMAN	1	O60361|NDK8_HUMAN	O60361
	361	2.01	6.09	29.5	18	16.5	sp|P61027|RAB10_MOUSE	Ras-related protein Rab-10 OS=Mus musculus OX=10090 GN=Rab10 PE=1 SV=1	MOUSE	4	P61027|RAB10_MOUSE	P61027			294	2.26	2.29	3.715	3.715	1.662	sp|Q02218|ODO1_HUMAN	2-oxoglutarate dehydrogenase, mitochondrial OS=Homo sapiens OX=9606 GN=OGDH PE=1 SV=3	HUMAN	2	Q02218|ODO1_HUMAN	Q02218
	362	2.01	4.21	56.58	37.5	31.58	sp|Q01768|NDKB_MOUSE	Nucleoside diphosphate kinase B OS=Mus musculus OX=10090 GN=Nme2 PE=1 SV=1	MOUSE	4	Q01768|NDKB_MOUSE	Q01768			294	0	2.29	3.729	3.729	1.668	sp|Q02218-2|ODO1_HUMAN	Isoform 2 of 2-oxoglutarate dehydrogenase, mitochondrial OS=Homo sapiens OX=9606 GN=OGDH	HUMAN	2	Q02218-2|ODO1_HUMAN	Q02218-2
	363	2.01	4.01	13.76	10.09	10.09	sp|Q99P58|RB27B_MOUSE	Ras-related protein Rab-27B OS=Mus musculus OX=10090 GN=Rab27b PE=1 SV=3	MOUSE	3	Q99P58|RB27B_MOUSE	Q99P58			294	0	2	1.683	1.683	1.683	sp|Q9ULD0|OGDHL_HUMAN	2-oxoglutarate dehydrogenase-like, mitochondrial OS=Homo sapiens OX=9606 GN=OGDHL PE=1 SV=3	HUMAN	2	Q9ULD0|OGDHL_HUMAN	Q9ULD0
	364	2.01	2.09	1.373	1.373	0.7924	sp|Q80UG2|PLXA4_MOUSE	Plexin-A4 OS=Mus musculus OX=10090 GN=Plxna4 PE=1 SV=3	MOUSE	1	Q80UG2|PLXA4_MOUSE	Q80UG2			294	0	2	2.122	2.122	2.122	sp|Q9ULD0-3|OGDHL_HUMAN	Isoform 3 of 2-oxoglutarate dehydrogenase-like, mitochondrial OS=Homo sapiens OX=9606 GN=OGDHL	HUMAN	2	Q9ULD0-3|OGDHL_HUMAN	Q9ULD0-3
	364	0	2	0.792	0.792	0.792	sp|P70206|PLXA1_MOUSE	Plexin-A1 OS=Mus musculus OX=10090 GN=Plxna1 PE=1 SV=1	MOUSE	1	P70206|PLXA1_MOUSE	P70206			294	0	2	1.784	1.784	1.784	sp|Q9ULD0-2|OGDHL_HUMAN	Isoform 2 of 2-oxoglutarate dehydrogenase-like, mitochondrial OS=Homo sapiens OX=9606 GN=OGDHL	HUMAN	2	Q9ULD0-2|OGDHL_HUMAN	Q9ULD0-2
	365	2.01	2.02	19.75	19.75	19.75	sp|P29595|NEDD8_MOUSE	NEDD8 OS=Mus musculus OX=10090 GN=Nedd8 PE=1 SV=2	MOUSE	2	P29595|NEDD8_MOUSE	P29595			295	2.26	2.29	12.69	12.69	7.107	sp|P36969|GPX4_HUMAN	Phospholipid hydroperoxide glutathione peroxidase OS=Homo sapiens OX=9606 GN=GPX4 PE=1 SV=3	HUMAN	1	P36969|GPX4_HUMAN	P36969
	366	2.01	2.01	20.51	3.989	3.989	sp|Q9JKK7|TMOD2_MOUSE	Tropomodulin-2 OS=Mus musculus OX=10090 GN=Tmod2 PE=1 SV=2	MOUSE	1	Q9JKK7|TMOD2_MOUSE	Q9JKK7			295	0	2.29	14.71	14.71	8.235	sp|P36969-2|GPX4_HUMAN	Isoform Cytoplasmic of Phospholipid hydroperoxide glutathione peroxidase OS=Homo sapiens OX=9606 GN=GPX4	HUMAN	1	P36969-2|GPX4_HUMAN	P36969-2
	366	0	2.01	22.5	8.75	8.75	sp|Q9JKK7-3|TMOD2_MOUSE	Isoform 3 of Tropomodulin-2 OS=Mus musculus OX=10090 GN=Tmod2	MOUSE	1	Q9JKK7-3|TMOD2_MOUSE	Q9JKK7-3			296	2.26	2.29	8.007	8.007	3.559	sp|P36871|PGM1_HUMAN	Phosphoglucomutase-1 OS=Homo sapiens OX=9606 GN=PGM1 PE=1 SV=3	HUMAN	2	P36871|PGM1_HUMAN	P36871
	367	2.01	2.01	8.355	3.394	3.394	sp|Q9Z0P4|PALM_MOUSE	Paralemmin-1 OS=Mus musculus OX=10090 GN=Palm PE=1 SV=1	MOUSE	1	Q9Z0P4|PALM_MOUSE	Q9Z0P4			296	0	2	3.448	3.448	3.448	sp|P36871-2|PGM1_HUMAN	Isoform 2 of Phosphoglucomutase-1 OS=Homo sapiens OX=9606 GN=PGM1	HUMAN	2	P36871-2|PGM1_HUMAN	P36871-2
	367	0	2.01	9.44	3.835	3.835	sp|Q9Z0P4-2|PALM_MOUSE	Isoform 2 of Paralemmin-1 OS=Mus musculus OX=10090 GN=Palm	MOUSE	1	Q9Z0P4-2|PALM_MOUSE	Q9Z0P4-2			297	2.24	2.27	12.61	12.61	12.61	sp|P04179|SODM_HUMAN	Superoxide dismutase [Mn], mitochondrial OS=Homo sapiens OX=9606 GN=SOD2 PE=1 SV=3	HUMAN	3	P04179|SODM_HUMAN	P04179
	368	2	66.94	75.51	75.28	75.28	sp|Q9CWF2|TBB2B_MOUSE	Tubulin beta-2B chain OS=Mus musculus OX=10090 GN=Tubb2b PE=1 SV=1	MOUSE	78	Q9CWF2|TBB2B_MOUSE	Q9CWF2			297	0	2.27	15.91	15.91	15.91	sp|P04179-4|SODM_HUMAN	Isoform 4 of Superoxide dismutase [Mn], mitochondrial OS=Homo sapiens OX=9606 GN=SOD2	HUMAN	3	P04179-4|SODM_HUMAN	P04179-4
	369	2	66.37	75.51	75.28	75.28	sp|P68372|TBB4B_MOUSE	Tubulin beta-4B chain OS=Mus musculus OX=10090 GN=Tubb4b PE=1 SV=1	MOUSE	75	P68372|TBB4B_MOUSE	P68372			297	0	2.27	17.28	17.28	17.28	sp|P04179-3|SODM_HUMAN	Isoform 3 of Superoxide dismutase [Mn], mitochondrial OS=Homo sapiens OX=9606 GN=SOD2	HUMAN	3	P04179-3|SODM_HUMAN	P04179-3
	370	2	10	28.89	28.89	28.89	sp|P84084|ARF5_MOUSE	ADP-ribosylation factor 5 OS=Mus musculus OX=10090 GN=Arf5 PE=1 SV=2	MOUSE	6	P84084|ARF5_MOUSE	P84084			297	0	2	7.65	7.65	7.65	sp|P04179-2|SODM_HUMAN	Isoform 2 of Superoxide dismutase [Mn], mitochondrial OS=Homo sapiens OX=9606 GN=SOD2	HUMAN	1	P04179-2|SODM_HUMAN	P04179-2
	371	2	8	28.89	28.89	28.89	sp|P61750|ARF4_MOUSE	ADP-ribosylation factor 4 OS=Mus musculus OX=10090 GN=Arf4 PE=1 SV=2	MOUSE	5	P61750|ARF4_MOUSE	P61750			298	2.23	2.26	12.01	12.01	4.762	sp|P52209|6PGD_HUMAN	6-phosphogluconate dehydrogenase, decarboxylating OS=Homo sapiens OX=9606 GN=PGD PE=1 SV=3	HUMAN	1	P52209|6PGD_HUMAN	P52209
	372	2	6.02	24.88	20.4	19.4	sp|Q9D1G1|RAB1B_MOUSE	Ras-related protein Rab-1B OS=Mus musculus OX=10090 GN=Rab1b PE=1 SV=1	MOUSE	3	Q9D1G1|RAB1B_MOUSE	Q9D1G1			298	0	2.26	12.34	12.34	4.894	sp|P52209-2|6PGD_HUMAN	Isoform 2 of 6-phosphogluconate dehydrogenase, decarboxylating OS=Homo sapiens OX=9606 GN=PGD	HUMAN	1	P52209-2|6PGD_HUMAN	P52209-2
	373	2	6.01	10.9	9.281	9.281	sp|Q8C1B7|SEP11_MOUSE	Septin-11 OS=Mus musculus OX=10090 GN=Septin11 PE=1 SV=4	MOUSE	3	Q8C1B7|SEP11_MOUSE	Q8C1B7			299	2.19	2.33	11.76	8.669	5.263	sp|Q08722|CD47_HUMAN	Leukocyte surface antigen CD47 OS=Homo sapiens OX=9606 GN=CD47 PE=1 SV=1	HUMAN	3	Q08722|CD47_HUMAN	Q08722
	373	0	6.01	11.06	9.412	9.412	sp|Q8C1B7-3|SEP11_MOUSE	Isoform 3 of Septin-11 OS=Mus musculus OX=10090 GN=Septin11	MOUSE	3	Q8C1B7-3|SEP11_MOUSE	Q8C1B7-3			299	0	2.33	9.003	9.003	5.466	sp|Q08722-4|CD47_HUMAN	Isoform OA3-312 of Leukocyte surface antigen CD47 OS=Homo sapiens OX=9606 GN=CD47	HUMAN	3	Q08722-4|CD47_HUMAN	Q08722-4
	373	0	6.01	10.96	9.324	9.324	sp|Q8C1B7-2|SEP11_MOUSE	Isoform 2 of Septin-11 OS=Mus musculus OX=10090 GN=Septin11	MOUSE	3	Q8C1B7-2|SEP11_MOUSE	Q8C1B7-2			299	0	2.33	9.18	9.18	5.574	sp|Q08722-3|CD47_HUMAN	Isoform OA3-305 of Leukocyte surface antigen CD47 OS=Homo sapiens OX=9606 GN=CD47	HUMAN	3	Q08722-3|CD47_HUMAN	Q08722-3
	374	2	6	38.83	38.83	38.83	sp|P63024|VAMP3_MOUSE	Vesicle-associated membrane protein 3 OS=Mus musculus OX=10090 GN=Vamp3 PE=1 SV=1	MOUSE	5	P63024|VAMP3_MOUSE	P63024			299	0	2.33	9.589	9.589	5.822	sp|Q08722-2|CD47_HUMAN	Isoform OA3-293 of Leukocyte surface antigen CD47 OS=Homo sapiens OX=9606 GN=CD47	HUMAN	3	Q08722-2|CD47_HUMAN	Q08722-2
	375	2	6	21.47	20.94	20.94	sp|P60953-1|CDC42_HUMAN	Isoform 1 of Cell division control protein 42 homolog OS=Homo sapiens OX=9606 GN=CDC42	HUMAN	4	P60953-1|CDC42_HUMAN	P60953-1			300	2.19	2.22	20.83	14.81	6.481	sp|P62826|RAN_HUMAN	GTP-binding nuclear protein Ran OS=Homo sapiens OX=9606 GN=RAN PE=1 SV=3	HUMAN	1	P62826|RAN_HUMAN	P62826
	375	0	6	21.47	20.94	20.94	sp|P60766-1|CDC42_MOUSE	Isoform 1 of Cell division control protein 42 homolog OS=Mus musculus OX=10090 GN=Cdc42	MOUSE	4	P60766-1|CDC42_MOUSE	P60766-1			301	2.16	8.37	12.83	12.83	11.02	sp|Q13557|KCC2D_HUMAN	Calcium/calmodulin-dependent protein kinase type II subunit delta OS=Homo sapiens OX=9606 GN=CAMK2D PE=1 SV=3	HUMAN	4	Q13557|KCC2D_HUMAN	Q13557
	376	2	6	23.88	23.88	23.88	sp|P63040|CPLX1_MOUSE	Complexin-1 OS=Mus musculus OX=10090 GN=Cplx1 PE=1 SV=1	MOUSE	3	P63040|CPLX1_MOUSE	P63040			301	0	8.37	13.09	13.09	11.25	sp|Q13557-9|KCC2D_HUMAN	Isoform Delta 7 of Calcium/calmodulin-dependent protein kinase type II subunit delta OS=Homo sapiens OX=9606 GN=CAMK2D	HUMAN	4	Q13557-9|KCC2D_HUMAN	Q13557-9
	377	2	4	10.97	10.97	10.97	sp|Q9ES97-3|RTN3_MOUSE	Isoform 3 of Reticulon-3 OS=Mus musculus OX=10090 GN=Rtn3	MOUSE	2	Q9ES97-3|RTN3_MOUSE	Q9ES97-3			301	0	8.37	13.39	13.39	11.51	sp|Q13557-8|KCC2D_HUMAN	Isoform Delta 6 of Calcium/calmodulin-dependent protein kinase type II subunit delta OS=Homo sapiens OX=9606 GN=CAMK2D	HUMAN	4	Q13557-8|KCC2D_HUMAN	Q13557-8
	377	0	4	10.97	10.97	10.97	sp|Q6RJR6-2|RTN3_RAT	Isoform 2 of Reticulon-3 OS=Rattus norvegicus OX=10116 GN=Rtn3	RAT	2	Q6RJR6-2|RTN3_RAT	Q6RJR6-2			301	0	8.37	12.48	12.48	10.72	sp|Q13557-6|KCC2D_HUMAN	Isoform Delta 9 of Calcium/calmodulin-dependent protein kinase type II subunit delta OS=Homo sapiens OX=9606 GN=CAMK2D	HUMAN	4	Q13557-6|KCC2D_HUMAN	Q13557-6
	378	2	3.17	50.56	50.56	37.08	sp|P63168|DYL1_MOUSE	Dynein light chain 1, cytoplasmic OS=Mus musculus OX=10090 GN=Dynll1 PE=1 SV=1	MOUSE	2	P63168|DYL1_MOUSE	P63168			301	0	8.37	12.85	12.85	11.04	sp|Q13557-5|KCC2D_HUMAN	Isoform Delta 8 of Calcium/calmodulin-dependent protein kinase type II subunit delta OS=Homo sapiens OX=9606 GN=CAMK2D	HUMAN	4	Q13557-5|KCC2D_HUMAN	Q13557-5
	379	2	2.01	27.97	17.8	17.8	sp|Q9WTT4|VATG2_MOUSE	V-type proton ATPase subunit G 2 OS=Mus musculus OX=10090 GN=Atp6v1g2 PE=1 SV=1	MOUSE	2	Q9WTT4|VATG2_MOUSE	Q9WTT4			301	0	8.37	12.33	12.33	10.6	sp|Q13557-4|KCC2D_HUMAN	Isoform Delta 4 of Calcium/calmodulin-dependent protein kinase type II subunit delta OS=Homo sapiens OX=9606 GN=CAMK2D	HUMAN	4	Q13557-4|KCC2D_HUMAN	Q13557-4
	380	2	2	8.136	5.085	5.085	sp|Q9D710|TMX2_MOUSE	Thioredoxin-related transmembrane protein 2 OS=Mus musculus OX=10090 GN=Tmx2 PE=1 SV=1	MOUSE	1	Q9D710|TMX2_MOUSE	Q9D710			301	0	8.37	12.55	12.55	10.78	sp|Q13557-3|KCC2D_HUMAN	Isoform Delta 3 of Calcium/calmodulin-dependent protein kinase type II subunit delta OS=Homo sapiens OX=9606 GN=CAMK2D	HUMAN	4	Q13557-3|KCC2D_HUMAN	Q13557-3
	381	2	2	7.917	7.5	7.5	sp|O09061|PSB1_MOUSE	Proteasome subunit beta type-1 OS=Mus musculus OX=10090 GN=Psmb1 PE=1 SV=1	MOUSE	1	O09061|PSB1_MOUSE	O09061			301	0	8.37	13.39	13.39	11.51	sp|Q13557-12|KCC2D_HUMAN	Isoform Delta 12 of Calcium/calmodulin-dependent protein kinase type II subunit delta OS=Homo sapiens OX=9606 GN=CAMK2D	HUMAN	4	Q13557-12|KCC2D_HUMAN	Q13557-12
	382	2	2	3.491	3.491	2.027	sp|Q9Z2W9|GRIA3_MOUSE	Glutamate receptor 3 OS=Mus musculus OX=10090 GN=Gria3 PE=1 SV=2	MOUSE	1	Q9Z2W9|GRIA3_MOUSE	Q9Z2W9			301	0	8.37	12.21	12.21	10.5	sp|Q13557-11|KCC2D_HUMAN	Isoform Delta 11 of Calcium/calmodulin-dependent protein kinase type II subunit delta OS=Homo sapiens OX=9606 GN=CAMK2D	HUMAN	4	Q13557-11|KCC2D_HUMAN	Q13557-11
	383	2	2	11	11	10.5	sp|Q9JM14|NT5C_MOUSE	5'(3')-deoxyribonucleotidase, cytosolic type OS=Mus musculus OX=10090 GN=Nt5c PE=1 SV=1	MOUSE	1	Q9JM14|NT5C_MOUSE	Q9JM14			301	0	8.37	13.01	13.01	11.18	sp|Q13557-10|KCC2D_HUMAN	Isoform Delta 10 of Calcium/calmodulin-dependent protein kinase type II subunit delta OS=Homo sapiens OX=9606 GN=CAMK2D	HUMAN	4	Q13557-10|KCC2D_HUMAN	Q13557-10
	384	2	2	19.7	13.79	13.79	sp|Q9JKW0|AR6P1_MOUSE	ADP-ribosylation factor-like protein 6-interacting protein 1 OS=Mus musculus OX=10090 GN=Arl6ip1 PE=1 SV=1	MOUSE	1	Q9JKW0|AR6P1_MOUSE	Q9JKW0			302	2.16	2.3	7.005	7.005	7.005	sp|Q12765|SCRN1_HUMAN	Secernin-1 OS=Homo sapiens OX=9606 GN=SCRN1 PE=1 SV=2	HUMAN	3	Q12765|SCRN1_HUMAN	Q12765
	385	2	2	6.562	6.299	6.299	sp|Q9DBC7|KAP0_MOUSE	cAMP-dependent protein kinase type I-alpha regulatory subunit OS=Mus musculus OX=10090 GN=Prkar1a PE=1 SV=3	MOUSE	1	Q9DBC7|KAP0_MOUSE	Q9DBC7			302	0	2.3	8.382	8.382	8.382	sp|Q12765-3|SCRN1_HUMAN	Isoform 3 of Secernin-1 OS=Homo sapiens OX=9606 GN=SCRN1	HUMAN	3	Q12765-3|SCRN1_HUMAN	Q12765-3
	386	2	2	17.14	6.286	6.286	sp|Q8BI08|MAL2_MOUSE	Protein MAL2 OS=Mus musculus OX=10090 GN=Mal2 PE=1 SV=1	MOUSE	1	Q8BI08|MAL2_MOUSE	Q8BI08			302	0	2.3	6.682	6.682	6.682	sp|Q12765-2|SCRN1_HUMAN	Isoform 2 of Secernin-1 OS=Homo sapiens OX=9606 GN=SCRN1	HUMAN	3	Q12765-2|SCRN1_HUMAN	Q12765-2
	387	2	2	6.03	5.528	5.528	sp|Q5PR73|DIRA2_MOUSE	GTP-binding protein Di-Ras2 OS=Mus musculus OX=10090 GN=Diras2 PE=1 SV=1	MOUSE	1	Q5PR73|DIRA2_MOUSE	Q5PR73			303	2.14	2.16	37.74	37.74	37.74	sp|P35754|GLRX1_HUMAN	Glutaredoxin-1 OS=Homo sapiens OX=9606 GN=GLRX PE=1 SV=2	HUMAN	3	P35754|GLRX1_HUMAN	P35754
	388	2	2	6.977	6.512	6.512	sp|P61021|RAB5B_MOUSE	Ras-related protein Rab-5B OS=Mus musculus OX=10090 GN=Rab5b PE=1 SV=1	MOUSE	1	P61021|RAB5B_MOUSE	P61021			304	2.11	2.13	3.519	3.519	1.703	sp|Q9H4G0|E41L1_HUMAN	Band 4.1-like protein 1 OS=Homo sapiens OX=9606 GN=EPB41L1 PE=1 SV=2	HUMAN	1	Q9H4G0|E41L1_HUMAN	Q9H4G0
	389	2	2	17.17	8.586	8.586	sp|P60904|DNJC5_MOUSE	DnaJ homolog subfamily C member 5 OS=Mus musculus OX=10090 GN=Dnajc5 PE=1 SV=1	MOUSE	1	P60904|DNJC5_MOUSE	P60904			304	0	2.13	4.422	4.422	2.14	sp|Q9H4G0-4|E41L1_HUMAN	Isoform 4 of Band 4.1-like protein 1 OS=Homo sapiens OX=9606 GN=EPB41L1	HUMAN	1	Q9H4G0-4|E41L1_HUMAN	Q9H4G0-4
	390	2	2	4.846	3.084	3.084	sp|P47708|RP3A_MOUSE	Rabphilin-3A OS=Mus musculus OX=10090 GN=Rph3a PE=1 SV=2	MOUSE	1	P47708|RP3A_MOUSE	P47708			304	0	2.13	3.979	3.979	1.926	sp|Q9H4G0-2|E41L1_HUMAN	Isoform 2 of Band 4.1-like protein 1 OS=Homo sapiens OX=9606 GN=EPB41L1	HUMAN	1	Q9H4G0-2|E41L1_HUMAN	Q9H4G0-2
	391	2	2	2.595	2.595	2.595	sp|P46660|AINX_MOUSE	Alpha-internexin OS=Mus musculus OX=10090 GN=Ina PE=1 SV=3	MOUSE	1	P46660|AINX_MOUSE	P46660			305	2.1	21.58	15.49	11.8	11.15	sp|P20020|AT2B1_HUMAN	Plasma membrane calcium-transporting ATPase 1 OS=Homo sapiens OX=9606 GN=ATP2B1 PE=1 SV=4	HUMAN	12	P20020|AT2B1_HUMAN	P20020
	392	2	2	6.944	6.481	6.481	sp|P35278|RAB5C_MOUSE	Ras-related protein Rab-5C OS=Mus musculus OX=10090 GN=Rab5c PE=1 SV=2	MOUSE	1	P35278|RAB5C_MOUSE	P35278			305	0	21.58	15.96	12.16	11.49	sp|P20020-6|AT2B1_HUMAN	Isoform K of Plasma membrane calcium-transporting ATPase 1 OS=Homo sapiens OX=9606 GN=ATP2B1	HUMAN	12	P20020-6|AT2B1_HUMAN	P20020-6
	393	2	2	3.536	1.904	1.904	sp|O08532|CA2D1_MOUSE	Voltage-dependent calcium channel subunit alpha-2/delta-1 OS=Mus musculus OX=10090 GN=Cacna2d1 PE=1 SV=1	MOUSE	1	O08532|CA2D1_MOUSE	O08532			305	0	21.57	14.33	11.53	10.89	sp|P20020-4|AT2B1_HUMAN	Isoform C of Plasma membrane calcium-transporting ATPase 1 OS=Homo sapiens OX=9606 GN=ATP2B1	HUMAN	12	P20020-4|AT2B1_HUMAN	P20020-4
	393	0	2	3.575	1.925	1.925	sp|O08532-5|CA2D1_MOUSE	Isoform 2E of Voltage-dependent calcium channel subunit alpha-2/delta-1 OS=Mus musculus OX=10090 GN=Cacna2d1	MOUSE	1	O08532-5|CA2D1_MOUSE	O08532-5			305	0	21.57	14.23	11.45	10.81	sp|P20020-1|AT2B1_HUMAN	Isoform D of Plasma membrane calcium-transporting ATPase 1 OS=Homo sapiens OX=9606 GN=ATP2B1	HUMAN	12	P20020-1|AT2B1_HUMAN	P20020-1
	393	0	2	3.591	1.934	1.934	sp|O08532-4|CA2D1_MOUSE	Isoform 2D of Voltage-dependent calcium channel subunit alpha-2/delta-1 OS=Mus musculus OX=10090 GN=Cacna2d1	MOUSE	1	O08532-4|CA2D1_MOUSE	O08532-4			305	0	21.5	14.18	12.3	11.61	sp|P20020-5|AT2B1_HUMAN	Isoform E of Plasma membrane calcium-transporting ATPase 1 OS=Homo sapiens OX=9606 GN=ATP2B1	HUMAN	12	P20020-5|AT2B1_HUMAN	P20020-5
	393	0	2	3.614	1.946	1.946	sp|O08532-3|CA2D1_MOUSE	Isoform 2C of Voltage-dependent calcium channel subunit alpha-2/delta-1 OS=Mus musculus OX=10090 GN=Cacna2d1	MOUSE	1	O08532-3|CA2D1_MOUSE	O08532-3			305	0	21.5	14.12	12.24	11.56	sp|P20020-2|AT2B1_HUMAN	Isoform A of Plasma membrane calcium-transporting ATPase 1 OS=Homo sapiens OX=9606 GN=ATP2B1	HUMAN	12	P20020-2|AT2B1_HUMAN	P20020-2
	393	0	2	3.598	1.937	1.937	sp|O08532-2|CA2D1_MOUSE	Isoform 2B of Voltage-dependent calcium channel subunit alpha-2/delta-1 OS=Mus musculus OX=10090 GN=Cacna2d1	MOUSE	1	O08532-2|CA2D1_MOUSE	O08532-2			306	2.09	2.24	4.236	4.236	4.236	sp|P31948|STIP1_HUMAN	Stress-induced-phosphoprotein 1 OS=Homo sapiens OX=9606 GN=STIP1 PE=1 SV=1	HUMAN	2	P31948|STIP1_HUMAN	P31948
	394	2	2	2.215	2.215	2.215	sp|Q9ZPX5|SDHA2_ARATH	Succinate dehydrogenase [ubiquinone] flavoprotein subunit 2, mitochondrial OS=Arabidopsis thaliana OX=3702 GN=SDH1-2 PE=1 SV=1	ARATH	2	Q9ZPX5|SDHA2_ARATH	Q9ZPX5			306	0	2.24	4.432	4.432	4.432	sp|P31948-3|STIP1_HUMAN	Isoform 3 of Stress-induced-phosphoprotein 1 OS=Homo sapiens OX=9606 GN=STIP1	HUMAN	2	P31948-3|STIP1_HUMAN	P31948-3
	394	0	2	2.108	2.108	2.108	sp|Q8K2B3|SDHA_MOUSE	Succinate dehydrogenase [ubiquinone] flavoprotein subunit, mitochondrial OS=Mus musculus OX=10090 GN=Sdha PE=1 SV=1	MOUSE	2	Q8K2B3|SDHA_MOUSE	Q8K2B3			306	0	2.24	3.898	3.898	3.898	sp|P31948-2|STIP1_HUMAN	Isoform 2 of Stress-induced-phosphoprotein 1 OS=Homo sapiens OX=9606 GN=STIP1	HUMAN	2	P31948-2|STIP1_HUMAN	P31948-2
	394	0	2	2.208	2.208	2.208	sp|O82663|SDHA1_ARATH	Succinate dehydrogenase [ubiquinone] flavoprotein subunit 1, mitochondrial OS=Arabidopsis thaliana OX=3702 GN=SDH1-1 PE=1 SV=1	ARATH	2	O82663|SDHA1_ARATH	O82663			307	2.08	5.96	23.17	23.17	18.29	sp|Q04917|1433F_HUMAN	14-3-3 protein eta OS=Homo sapiens OX=9606 GN=YWHAH PE=1 SV=4	HUMAN	7	Q04917|1433F_HUMAN	Q04917
	395	2	2	12.23	12.23	12.23	sp|Q9WUC3|LY6H_MOUSE	Lymphocyte antigen 6H OS=Mus musculus OX=10090 GN=Ly6h PE=1 SV=2	MOUSE	1	Q9WUC3|LY6H_MOUSE	Q9WUC3			308	2.08	2.1	8.414	8.414	3.56	sp|P67775|PP2AA_HUMAN	Serine/threonine-protein phosphatase 2A catalytic subunit alpha isoform OS=Homo sapiens OX=9606 GN=PPP2CA PE=1 SV=1	HUMAN	1	P67775|PP2AA_HUMAN	P67775
	396	2	2	7.67	7.67	7.67	sp|Q9QZX7|SRR_MOUSE	Serine racemase OS=Mus musculus OX=10090 GN=Srr PE=1 SV=1	MOUSE	1	Q9QZX7|SRR_MOUSE	Q9QZX7			308	0	2.1	10.2	10.2	4.314	sp|P67775-2|PP2AA_HUMAN	Isoform 2 of Serine/threonine-protein phosphatase 2A catalytic subunit alpha isoform OS=Homo sapiens OX=9606 GN=PPP2CA	HUMAN	1	P67775-2|PP2AA_HUMAN	P67775-2
	396	0	2	14.29	14.29	14.29	sp|Q9QZX7-3|SRR_MOUSE	Isoform 3 of Serine racemase OS=Mus musculus OX=10090 GN=Srr	MOUSE	1	Q9QZX7-3|SRR_MOUSE	Q9QZX7-3			308	0	2.1	8.414	8.414	3.56	sp|P62714|PP2AB_HUMAN	Serine/threonine-protein phosphatase 2A catalytic subunit beta isoform OS=Homo sapiens OX=9606 GN=PPP2CB PE=1 SV=1	HUMAN	1	P62714|PP2AB_HUMAN	P62714
	396	0	2	8.28	8.28	8.28	sp|Q9QZX7-2|SRR_MOUSE	Isoform 2 of Serine racemase OS=Mus musculus OX=10090 GN=Srr	MOUSE	1	Q9QZX7-2|SRR_MOUSE	Q9QZX7-2			309	2.07	2.08	23.81	11.26	3.896	sp|Q15102|PA1B3_HUMAN	Platelet-activating factor acetylhydrolase IB subunit gamma OS=Homo sapiens OX=9606 GN=PAFAH1B3 PE=1 SV=1	HUMAN	1	Q15102|PA1B3_HUMAN	Q15102
	397	2	2	12.64	12.64	12.64	sp|Q9QZ88|VPS29_MOUSE	Vacuolar protein sorting-associated protein 29 OS=Mus musculus OX=10090 GN=Vps29 PE=1 SV=1	MOUSE	1	Q9QZ88|VPS29_MOUSE	Q9QZ88			310	2.06	2.07	26.43	10.57	10.57	sp|P00403|COX2_HUMAN	Cytochrome c oxidase subunit 2 OS=Homo sapiens OX=9606 GN=MT-CO2 PE=1 SV=1	HUMAN	2	P00403|COX2_HUMAN	P00403
	397	0	2	12.37	12.37	12.37	sp|Q9QZ88-2|VPS29_MOUSE	Isoform 2 of Vacuolar protein sorting-associated protein 29 OS=Mus musculus OX=10090 GN=Vps29	MOUSE	1	Q9QZ88-2|VPS29_MOUSE	Q9QZ88-2			311	2.05	2.06	5.629	5.629	4.128	sp|O43175|SERA_HUMAN	D-3-phosphoglycerate dehydrogenase OS=Homo sapiens OX=9606 GN=PHGDH PE=1 SV=4	HUMAN	1	O43175|SERA_HUMAN	O43175
	398	2	2	3.673	3.673	3.673	sp|Q9QYC0|ADDA_MOUSE	Alpha-adducin OS=Mus musculus OX=10090 GN=Add1 PE=1 SV=2	MOUSE	2	Q9QYC0|ADDA_MOUSE	Q9QYC0			312	2.04	7.27	29.53	29.53	26.17	sp|P12235|ADT1_HUMAN	ADP/ATP translocase 1 OS=Homo sapiens OX=9606 GN=SLC25A4 PE=1 SV=4	HUMAN	7	P12235|ADT1_HUMAN	P12235
	398	0	2	4.272	4.272	4.272	sp|Q9QYC0-2|ADDA_MOUSE	Isoform 2 of Alpha-adducin OS=Mus musculus OX=10090 GN=Add1	MOUSE	2	Q9QYC0-2|ADDA_MOUSE	Q9QYC0-2			313	2.04	2.05	28.57	20.5	10.56	sp|O75947|ATP5H_HUMAN	ATP synthase subunit d, mitochondrial OS=Homo sapiens OX=9606 GN=ATP5H PE=1 SV=3	HUMAN	1	O75947|ATP5H_HUMAN	O75947
	399	2	2	7.115	7.115	7.115	sp|Q9QYB1|CLIC4_MOUSE	Chloride intracellular channel protein 4 OS=Mus musculus OX=10090 GN=Clic4 PE=1 SV=3	MOUSE	1	Q9QYB1|CLIC4_MOUSE	Q9QYB1			313	0	2.05	33.58	24.09	12.41	sp|O75947-2|ATP5H_HUMAN	Isoform 2 of ATP synthase subunit d, mitochondrial OS=Homo sapiens OX=9606 GN=ATP5H	HUMAN	1	O75947-2|ATP5H_HUMAN	O75947-2
	400	2	2	11.52	11.52	11.52	sp|Q9QUR7|PIN1_MOUSE	Peptidyl-prolyl cis-trans isomerase NIMA-interacting 1 OS=Mus musculus OX=10090 GN=Pin1 PE=1 SV=1	MOUSE	1	Q9QUR7|PIN1_MOUSE	Q9QUR7			314	2.03	9.16	27.04	18.59	18.59	sp|P04899|GNAI2_HUMAN	Guanine nucleotide-binding protein G(i) subunit alpha-2 OS=Homo sapiens OX=9606 GN=GNAI2 PE=1 SV=3	HUMAN	7	P04899|GNAI2_HUMAN	P04899
	400	0	2	11.66	11.66	11.66	sp|Q13526|PIN1_HUMAN	Peptidyl-prolyl cis-trans isomerase NIMA-interacting 1 OS=Homo sapiens OX=9606 GN=PIN1 PE=1 SV=1	HUMAN	1	Q13526|PIN1_HUMAN	Q13526			314	0	8.03	22.13	13.93	13.93	sp|P04899-4|GNAI2_HUMAN	Isoform sGi2 of Guanine nucleotide-binding protein G(i) subunit alpha-2 OS=Homo sapiens OX=9606 GN=GNAI2	HUMAN	6	P04899-4|GNAI2_HUMAN	P04899-4
	401	2	2	6.18	6.18	6.18	sp|Q9JM76|ARPC3_MOUSE	Actin-related protein 2/3 complex subunit 3 OS=Mus musculus OX=10090 GN=Arpc3 PE=1 SV=3	MOUSE	1	Q9JM76|ARPC3_MOUSE	Q9JM76			314	0	6.93	28.05	18.15	18.15	sp|P04899-6|GNAI2_HUMAN	Isoform 6 of Guanine nucleotide-binding protein G(i) subunit alpha-2 OS=Homo sapiens OX=9606 GN=GNAI2	HUMAN	5	P04899-6|GNAI2_HUMAN	P04899-6
	402	2	2	9.709	9.709	9.709	sp|Q9JIW9|RALB_MOUSE	Ras-related protein Ral-B OS=Mus musculus OX=10090 GN=Ralb PE=1 SV=1	MOUSE	1	Q9JIW9|RALB_MOUSE	Q9JIW9			314	0	6.93	25.07	16.22	16.22	sp|P04899-5|GNAI2_HUMAN	Isoform 5 of Guanine nucleotide-binding protein G(i) subunit alpha-2 OS=Homo sapiens OX=9606 GN=GNAI2	HUMAN	5	P04899-5|GNAI2_HUMAN	P04899-5
	402	0	2	9.709	9.709	9.709	sp|P63321|RALA_MOUSE	Ras-related protein Ral-A OS=Mus musculus OX=10090 GN=Rala PE=1 SV=1	MOUSE	1	P63321|RALA_MOUSE	P63321			314	0	6.93	26.73	17.3	17.3	sp|P04899-3|GNAI2_HUMAN	Isoform 3 of Guanine nucleotide-binding protein G(i) subunit alpha-2 OS=Homo sapiens OX=9606 GN=GNAI2	HUMAN	5	P04899-3|GNAI2_HUMAN	P04899-3
	403	2	2	10.47	10.47	10.47	sp|Q9DCJ5|NDUA8_MOUSE	NADH dehydrogenase [ubiquinone] 1 alpha subcomplex subunit 8 OS=Mus musculus OX=10090 GN=Ndufa8 PE=1 SV=3	MOUSE	1	Q9DCJ5|NDUA8_MOUSE	Q9DCJ5			314	0	6.93	25.07	16.22	16.22	sp|P04899-2|GNAI2_HUMAN	Isoform 2 of Guanine nucleotide-binding protein G(i) subunit alpha-2 OS=Homo sapiens OX=9606 GN=GNAI2	HUMAN	5	P04899-2|GNAI2_HUMAN	P04899-2
	404	2	2	1.902	1.902	1.902	sp|Q9DBG6|RPN2_MOUSE	Dolichyl-diphosphooligosaccharide--protein glycosyltransferase subunit 2 OS=Mus musculus OX=10090 GN=Rpn2 PE=1 SV=1	MOUSE	1	Q9DBG6|RPN2_MOUSE	Q9DBG6			315	2.03	2.04	15.96	10.11	10.11	sp|O75915|PRAF3_HUMAN	PRA1 family protein 3 OS=Homo sapiens OX=9606 GN=ARL6IP5 PE=1 SV=1	HUMAN	1	O75915|PRAF3_HUMAN	O75915
	405	2	2	4.062	4.062	4.062	sp|Q9DB41|GHC2_MOUSE	Mitochondrial glutamate carrier 2 OS=Mus musculus OX=10090 GN=Slc25a18 PE=1 SV=4	MOUSE	2	Q9DB41|GHC2_MOUSE	Q9DB41			316	2.02	2.03	2.869	1.722	1.722	sp|Q9UKU0|ACSL6_HUMAN	Long-chain-fatty-acid--CoA ligase 6 OS=Homo sapiens OX=9606 GN=ACSL6 PE=2 SV=4	HUMAN	1	Q9UKU0|ACSL6_HUMAN	Q9UKU0
	405	0	2	4.167	4.167	4.167	sp|Q9DB41-2|GHC2_MOUSE	Isoform 2 of Mitochondrial glutamate carrier 2 OS=Mus musculus OX=10090 GN=Slc25a18	MOUSE	2	Q9DB41-2|GHC2_MOUSE	Q9DB41-2			316	0	2.03	2.825	1.695	1.695	sp|Q9UKU0-9|ACSL6_HUMAN	Isoform 9 of Long-chain-fatty-acid--CoA ligase 6 OS=Homo sapiens OX=9606 GN=ACSL6	HUMAN	1	Q9UKU0-9|ACSL6_HUMAN	Q9UKU0-9
	405	0	2	4.025	4.025	4.025	sp|Q9D6M3|GHC1_MOUSE	Mitochondrial glutamate carrier 1 OS=Mus musculus OX=10090 GN=Slc25a22 PE=1 SV=1	MOUSE	2	Q9D6M3|GHC1_MOUSE	Q9D6M3			316	0	2.03	2.77	1.662	1.662	sp|Q9UKU0-8|ACSL6_HUMAN	Isoform 8 of Long-chain-fatty-acid--CoA ligase 6 OS=Homo sapiens OX=9606 GN=ACSL6	HUMAN	1	Q9UKU0-8|ACSL6_HUMAN	Q9UKU0-8
	406	2	2	26.6	26.6	26.6	sp|Q9D164|FXYD6_MOUSE	FXYD domain-containing ion transport regulator 6 OS=Mus musculus OX=10090 GN=Fxyd6 PE=1 SV=2	MOUSE	1	Q9D164|FXYD6_MOUSE	Q9D164			316	0	2.03	3.215	1.929	1.929	sp|Q9UKU0-7|ACSL6_HUMAN	Isoform 7 of Long-chain-fatty-acid--CoA ligase 6 OS=Homo sapiens OX=9606 GN=ACSL6	HUMAN	1	Q9UKU0-7|ACSL6_HUMAN	Q9UKU0-7
	406	0	2	26.88	26.88	26.88	sp|Q9D164-2|FXYD6_MOUSE	Isoform 2 of FXYD domain-containing ion transport regulator 6 OS=Mus musculus OX=10090 GN=Fxyd6	MOUSE	1	Q9D164-2|FXYD6_MOUSE	Q9D164-2			316	0	2.03	2.809	1.685	1.685	sp|Q9UKU0-6|ACSL6_HUMAN	Isoform 6 of Long-chain-fatty-acid--CoA ligase 6 OS=Homo sapiens OX=9606 GN=ACSL6	HUMAN	1	Q9UKU0-6|ACSL6_HUMAN	Q9UKU0-6
	407	2	2	3.14	3.14	3.14	sp|Q9CZC8|SCRN1_MOUSE	Secernin-1 OS=Mus musculus OX=10090 GN=Scrn1 PE=1 SV=1	MOUSE	1	Q9CZC8|SCRN1_MOUSE	Q9CZC8			316	0	2.03	2.899	1.739	1.739	sp|Q9UKU0-5|ACSL6_HUMAN	Isoform 5 of Long-chain-fatty-acid--CoA ligase 6 OS=Homo sapiens OX=9606 GN=ACSL6	HUMAN	1	Q9UKU0-5|ACSL6_HUMAN	Q9UKU0-5
	408	2	2	9.333	9.333	9.333	sp|Q9CVB6|ARPC2_MOUSE	Actin-related protein 2/3 complex subunit 2 OS=Mus musculus OX=10090 GN=Arpc2 PE=1 SV=3	MOUSE	1	Q9CVB6|ARPC2_MOUSE	Q9CVB6			316	0	2.03	2.869	1.722	1.722	sp|Q9UKU0-3|ACSL6_HUMAN	Isoform 3 of Long-chain-fatty-acid--CoA ligase 6 OS=Homo sapiens OX=9606 GN=ACSL6	HUMAN	1	Q9UKU0-3|ACSL6_HUMAN	Q9UKU0-3
	409	2	2	9.615	9.615	9.615	sp|Q9CR21|ACPM_MOUSE	Acyl carrier protein, mitochondrial OS=Mus musculus OX=10090 GN=Ndufab1 PE=1 SV=1	MOUSE	1	Q9CR21|ACPM_MOUSE	Q9CR21			316	0	2.03	2.999	1.799	1.799	sp|Q9UKU0-2|ACSL6_HUMAN	Isoform 2 of Long-chain-fatty-acid--CoA ligase 6 OS=Homo sapiens OX=9606 GN=ACSL6	HUMAN	1	Q9UKU0-2|ACSL6_HUMAN	Q9UKU0-2
	410	2	2	3.243	3.243	3.243	sp|Q9CR16|PPID_MOUSE	Peptidyl-prolyl cis-trans isomerase D OS=Mus musculus OX=10090 GN=Ppid PE=1 SV=3	MOUSE	2	Q9CR16|PPID_MOUSE	Q9CR16			316	0	2.03	2.77	1.662	1.662	sp|Q9UKU0-1|ACSL6_HUMAN	Isoform 1 of Long-chain-fatty-acid--CoA ligase 6 OS=Homo sapiens OX=9606 GN=ACSL6	HUMAN	1	Q9UKU0-1|ACSL6_HUMAN	Q9UKU0-1
	411	2	2	7.237	7.237	7.237	sp|Q9CQ92|FIS1_MOUSE	Mitochondrial fission 1 protein OS=Mus musculus OX=10090 GN=Fis1 PE=1 SV=1	MOUSE	2	Q9CQ92|FIS1_MOUSE	Q9CQ92			317	2.02	2.03	16.45	16.45	16.45	sp|P61088|UBE2N_HUMAN	Ubiquitin-conjugating enzyme E2 N OS=Homo sapiens OX=9606 GN=UBE2N PE=1 SV=1	HUMAN	2	P61088|UBE2N_HUMAN	P61088
	412	2	2	3.474	3.474	3.474	sp|Q8VD37|SGIP1_MOUSE	SH3-containing GRB2-like protein 3-interacting protein 1 OS=Mus musculus OX=10090 GN=Sgip1 PE=1 SV=1	MOUSE	1	Q8VD37|SGIP1_MOUSE	Q8VD37			318	2.02	2.03	5.492	2.288	2.288	sp|P26641|EF1G_HUMAN	Elongation factor 1-gamma OS=Homo sapiens OX=9606 GN=EEF1G PE=1 SV=3	HUMAN	1	P26641|EF1G_HUMAN	P26641
	412	0	2	3.39	3.39	3.39	sp|Q8VD37-8|SGIP1_MOUSE	Isoform 7 of SH3-containing GRB2-like protein 3-interacting protein 1 OS=Mus musculus OX=10090 GN=Sgip1	MOUSE	1	Q8VD37-8|SGIP1_MOUSE	Q8VD37-8			318	0	2.03	4.928	2.053	2.053	sp|P26641-2|EF1G_HUMAN	Isoform 2 of Elongation factor 1-gamma OS=Homo sapiens OX=9606 GN=EEF1G	HUMAN	1	P26641-2|EF1G_HUMAN	P26641-2
	412	0	2	3.279	3.279	3.279	sp|Q8VD37-6|SGIP1_MOUSE	Isoform 6 of SH3-containing GRB2-like protein 3-interacting protein 1 OS=Mus musculus OX=10090 GN=Sgip1	MOUSE	1	Q8VD37-6|SGIP1_MOUSE	Q8VD37-6			319	2.02	2.02	14.53	8.14	8.14	sp|Q3ZCW2|LEGL_HUMAN	Galectin-related protein OS=Homo sapiens OX=9606 GN=LGALSL PE=1 SV=2	HUMAN	1	Q3ZCW2|LEGL_HUMAN	Q3ZCW2
	412	0	2	4.382	4.382	4.382	sp|Q8VD37-4|SGIP1_MOUSE	Isoform 4 of SH3-containing GRB2-like protein 3-interacting protein 1 OS=Mus musculus OX=10090 GN=Sgip1	MOUSE	1	Q8VD37-4|SGIP1_MOUSE	Q8VD37-4			320	2.01	2.01	15.98	7.306	7.306	sp|O94811|TPPP_HUMAN	Tubulin polymerization-promoting protein OS=Homo sapiens OX=9606 GN=TPPP PE=1 SV=1	HUMAN	2	O94811|TPPP_HUMAN	O94811
	412	0	2	4.249	4.249	4.249	sp|Q8VD37-3|SGIP1_MOUSE	Isoform 3 of SH3-containing GRB2-like protein 3-interacting protein 1 OS=Mus musculus OX=10090 GN=Sgip1	MOUSE	1	Q8VD37-3|SGIP1_MOUSE	Q8VD37-3			321	2.01	2.01	10.77	2.632	2.632	sp|P61158|ARP3_HUMAN	Actin-related protein 3 OS=Homo sapiens OX=9606 GN=ACTR3 PE=1 SV=3	HUMAN	1	P61158|ARP3_HUMAN	P61158
	412	0	2	4.605	4.605	4.605	sp|Q8VD37-2|SGIP1_MOUSE	Isoform 2 of SH3-containing GRB2-like protein 3-interacting protein 1 OS=Mus musculus OX=10090 GN=Sgip1	MOUSE	1	Q8VD37-2|SGIP1_MOUSE	Q8VD37-2			321	0	2	2.632	2.632	2.632	sp|Q9P1U1|ARP3B_HUMAN	Actin-related protein 3B OS=Homo sapiens OX=9606 GN=ACTR3B PE=2 SV=1	HUMAN	1	Q9P1U1|ARP3B_HUMAN	Q9P1U1
	413	2	2	5.24	5.24	5.24	sp|Q8R191|SNG3_MOUSE	Synaptogyrin-3 OS=Mus musculus OX=10090 GN=Syngr3 PE=1 SV=1	MOUSE	2	Q8R191|SNG3_MOUSE	Q8R191			321	0	2	3.161	3.161	3.161	sp|Q9P1U1-3|ARP3B_HUMAN	Isoform 3 of Actin-related protein 3B OS=Homo sapiens OX=9606 GN=ACTR3B	HUMAN	1	Q9P1U1-3|ARP3B_HUMAN	Q9P1U1-3
	414	2	2	5.801	5.801	5.801	sp|Q8K2C9|HACD3_MOUSE	Very-long-chain (3R)-3-hydroxyacyl-CoA dehydratase 3 OS=Mus musculus OX=10090 GN=Hacd3 PE=1 SV=2	MOUSE	1	Q8K2C9|HACD3_MOUSE	Q8K2C9			321	0	2	3.333	3.333	3.333	sp|Q9P1U1-2|ARP3B_HUMAN	Isoform 2 of Actin-related protein 3B OS=Homo sapiens OX=9606 GN=ACTR3B	HUMAN	1	Q9P1U1-2|ARP3B_HUMAN	Q9P1U1-2
	415	2	2	2.405	2.405	2.405	sp|Q8CA95|PDE10_MOUSE	cAMP and cAMP-inhibited cGMP 3',5'-cyclic phosphodiesterase 10A OS=Mus musculus OX=10090 GN=Pde10a PE=1 SV=2	MOUSE	1	Q8CA95|PDE10_MOUSE	Q8CA95			321	0	2	5.238	5.238	5.238	sp|Q9C0K3|ARP3C_HUMAN	Actin-related protein 3C OS=Homo sapiens OX=9606 GN=ACTR3C PE=2 SV=1	HUMAN	1	Q9C0K3|ARP3C_HUMAN	Q9C0K3
	415	0	2	2.613	2.613	2.613	sp|Q8CA95-4|PDE10_MOUSE	Isoform 4 of cAMP and cAMP-inhibited cGMP 3',5'-cyclic phosphodiesterase 10A OS=Mus musculus OX=10090 GN=Pde10a	MOUSE	1	Q8CA95-4|PDE10_MOUSE	Q8CA95-4			322	2.01	2.01	2.143	1.33	1.33	sp|Q9ULU8|CAPS1_HUMAN	Calcium-dependent secretion activator 1 OS=Homo sapiens OX=9606 GN=CADPS PE=1 SV=3	HUMAN	1	Q9ULU8|CAPS1_HUMAN	Q9ULU8
	415	0	2	2.387	2.387	2.387	sp|Q8CA95-3|PDE10_MOUSE	Isoform 3 of cAMP and cAMP-inhibited cGMP 3',5'-cyclic phosphodiesterase 10A OS=Mus musculus OX=10090 GN=Pde10a	MOUSE	1	Q8CA95-3|PDE10_MOUSE	Q8CA95-3			322	0	2.01	2.135	1.325	1.325	sp|Q9ULU8-4|CAPS1_HUMAN	Isoform 4 of Calcium-dependent secretion activator 1 OS=Homo sapiens OX=9606 GN=CADPS	HUMAN	1	Q9ULU8-4|CAPS1_HUMAN	Q9ULU8-4
	415	0	2	2.439	2.439	2.439	sp|Q8CA95-2|PDE10_MOUSE	Isoform 2 of cAMP and cAMP-inhibited cGMP 3',5'-cyclic phosphodiesterase 10A OS=Mus musculus OX=10090 GN=Pde10a	MOUSE	1	Q8CA95-2|PDE10_MOUSE	Q8CA95-2			322	0	2.01	2.207	1.37	1.37	sp|Q9ULU8-3|CAPS1_HUMAN	Isoform 3 of Calcium-dependent secretion activator 1 OS=Homo sapiens OX=9606 GN=CADPS	HUMAN	1	Q9ULU8-3|CAPS1_HUMAN	Q9ULU8-3
	416	2	2	1.399	1.399	1.399	sp|Q8BYI9|TENR_MOUSE	Tenascin-R OS=Mus musculus OX=10090 GN=Tnr PE=1 SV=2	MOUSE	1	Q8BYI9|TENR_MOUSE	Q8BYI9			322	0	2.01	2.276	1.413	1.413	sp|Q9ULU8-2|CAPS1_HUMAN	Isoform 2 of Calcium-dependent secretion activator 1 OS=Homo sapiens OX=9606 GN=CADPS	HUMAN	1	Q9ULU8-2|CAPS1_HUMAN	Q9ULU8-2
	416	0	2	1.498	1.498	1.498	sp|Q8BYI9-2|TENR_MOUSE	Isoform 2 of Tenascin-R OS=Mus musculus OX=10090 GN=Tnr	MOUSE	1	Q8BYI9-2|TENR_MOUSE	Q8BYI9-2			322	0	2	1.389	1.389	1.389	sp|Q86UW7|CAPS2_HUMAN	Calcium-dependent secretion activator 2 OS=Homo sapiens OX=9606 GN=CADPS2 PE=1 SV=2	HUMAN	1	Q86UW7|CAPS2_HUMAN	Q86UW7
	417	2	2	5.865	5.865	5.865	sp|Q8BLK3|LSAMP_MOUSE	Limbic system-associated membrane protein OS=Mus musculus OX=10090 GN=Lsamp PE=1 SV=1	MOUSE	1	Q8BLK3|LSAMP_MOUSE	Q8BLK3			322	0	2	1.44	1.44	1.44	sp|Q86UW7-3|CAPS2_HUMAN	Isoform 3 of Calcium-dependent secretion activator 2 OS=Homo sapiens OX=9606 GN=CADPS2	HUMAN	1	Q86UW7-3|CAPS2_HUMAN	Q86UW7-3
	417	0	2	5.917	5.917	5.917	sp|Q62813|LSAMP_RAT	Limbic system-associated membrane protein OS=Rattus norvegicus OX=10116 GN=Lsamp PE=1 SV=1	RAT	1	Q62813|LSAMP_RAT	Q62813			322	0	2	1.434	1.434	1.434	sp|Q86UW7-2|CAPS2_HUMAN	Isoform 2 of Calcium-dependent secretion activator 2 OS=Homo sapiens OX=9606 GN=CADPS2	HUMAN	1	Q86UW7-2|CAPS2_HUMAN	Q86UW7-2
	417	0	2	5.54	5.54	5.54	sp|Q62813-2|LSAMP_RAT	Isoform 2 of Limbic system-associated membrane protein OS=Rattus norvegicus OX=10116 GN=Lsamp	RAT	1	Q62813-2|LSAMP_RAT	Q62813-2			323	2.01	2.01	5.431	2.06	2.06	sp|Q9H4M9|EHD1_HUMAN	EH domain-containing protein 1 OS=Homo sapiens OX=9606 GN=EHD1 PE=1 SV=2	HUMAN	1	Q9H4M9|EHD1_HUMAN	Q9H4M9
	418	2	2	6.557	6.557	6.557	sp|Q80ZJ1|RAP2A_MOUSE	Ras-related protein Rap-2a OS=Mus musculus OX=10090 GN=Rap2a PE=1 SV=2	MOUSE	1	Q80ZJ1|RAP2A_MOUSE	Q80ZJ1			323	0	2	2.056	2.056	2.056	sp|Q9NZN3|EHD3_HUMAN	EH domain-containing protein 3 OS=Homo sapiens OX=9606 GN=EHD3 PE=1 SV=2	HUMAN	1	Q9NZN3|EHD3_HUMAN	Q9NZN3
	419	2	2	1.416	1.416	1.416	sp|Q80X80|C2C2L_MOUSE	Phospholipid transfer protein C2CD2L OS=Mus musculus OX=10090 GN=C2cd2l PE=1 SV=3	MOUSE	1	Q80X80|C2C2L_MOUSE	Q80X80			323	0	2	2.033	2.033	2.033	sp|Q9H223|EHD4_HUMAN	EH domain-containing protein 4 OS=Homo sapiens OX=9606 GN=EHD4 PE=1 SV=1	HUMAN	1	Q9H223|EHD4_HUMAN	Q9H223
	420	2	2	1.279	1.279	1.279	sp|Q80TZ3|AUXI_MOUSE	Putative tyrosine-protein phosphatase auxilin OS=Mus musculus OX=10090 GN=Dnajc6 PE=1 SV=2	MOUSE	1	Q80TZ3|AUXI_MOUSE	Q80TZ3			324	2.01	2.01	4.828	2.529	2.529	sp|Q8N3J6|CADM2_HUMAN	Cell adhesion molecule 2 OS=Homo sapiens OX=9606 GN=CADM2 PE=2 SV=1	HUMAN	1	Q8N3J6|CADM2_HUMAN	Q8N3J6
	420	0	2	1.24	1.24	1.24	sp|Q80TZ3-3|AUXI_MOUSE	Isoform 3 of Putative tyrosine-protein phosphatase auxilin OS=Mus musculus OX=10090 GN=Dnajc6	MOUSE	1	Q80TZ3-3|AUXI_MOUSE	Q80TZ3-3			324	0	2.01	6.422	3.364	3.364	sp|Q8N3J6-5|CADM2_HUMAN	Isoform 6 of Cell adhesion molecule 2 OS=Homo sapiens OX=9606 GN=CADM2	HUMAN	1	Q8N3J6-5|CADM2_HUMAN	Q8N3J6-5
	420	0	2	1.333	1.333	1.333	sp|Q80TZ3-2|AUXI_MOUSE	Isoform 2 of Putative tyrosine-protein phosphatase auxilin OS=Mus musculus OX=10090 GN=Dnajc6	MOUSE	1	Q80TZ3-2|AUXI_MOUSE	Q80TZ3-2			324	0	2.01	7.317	3.833	3.833	sp|Q8N3J6-4|CADM2_HUMAN	Isoform 5 of Cell adhesion molecule 2 OS=Homo sapiens OX=9606 GN=CADM2	HUMAN	1	Q8N3J6-4|CADM2_HUMAN	Q8N3J6-4
	421	2	2	6.05	6.05	6.05	sp|Q6PER3|MARE3_MOUSE	Microtubule-associated protein RP/EB family member 3 OS=Mus musculus OX=10090 GN=Mapre3 PE=1 SV=1	MOUSE	1	Q6PER3|MARE3_MOUSE	Q6PER3			324	0	2.01	4.805	2.517	2.517	sp|Q8N3J6-3|CADM2_HUMAN	Isoform 3 of Cell adhesion molecule 2 OS=Homo sapiens OX=9606 GN=CADM2	HUMAN	1	Q8N3J6-3|CADM2_HUMAN	Q8N3J6-3
	422	2	2	2.672	2.672	2.672	sp|Q6P5F7|TTYH3_MOUSE	Protein tweety homolog 3 OS=Mus musculus OX=10090 GN=Ttyh3 PE=1 SV=1	MOUSE	2	Q6P5F7|TTYH3_MOUSE	Q6P5F7			324	0	2.01	5.198	2.723	2.723	sp|Q8N3J6-2|CADM2_HUMAN	Isoform 2 of Cell adhesion molecule 2 OS=Homo sapiens OX=9606 GN=CADM2	HUMAN	1	Q8N3J6-2|CADM2_HUMAN	Q8N3J6-2
	422	0	2	2.923	2.923	2.923	sp|Q6P5F7-2|TTYH3_MOUSE	Isoform 2 of Protein tweety homolog 3 OS=Mus musculus OX=10090 GN=Ttyh3	MOUSE	2	Q6P5F7-2|TTYH3_MOUSE	Q6P5F7-2			325	2.01	2.01	7.731	3.741	3.741	sp|Q13561|DCTN2_HUMAN	Dynactin subunit 2 OS=Homo sapiens OX=9606 GN=DCTN2 PE=1 SV=4	HUMAN	1	Q13561|DCTN2_HUMAN	Q13561
	423	2	2	3.941	3.941	3.941	sp|Q62465|VAT1_MOUSE	Synaptic vesicle membrane protein VAT-1 homolog OS=Mus musculus OX=10090 GN=Vat1 PE=1 SV=3	MOUSE	1	Q62465|VAT1_MOUSE	Q62465			325	0	2.01	7.692	3.722	3.722	sp|Q13561-3|DCTN2_HUMAN	Isoform 3 of Dynactin subunit 2 OS=Homo sapiens OX=9606 GN=DCTN2	HUMAN	1	Q13561-3|DCTN2_HUMAN	Q13561-3
	424	2	2	5.703	5.703	5.703	sp|Q61792|LASP1_MOUSE	LIM and SH3 domain protein 1 OS=Mus musculus OX=10090 GN=Lasp1 PE=1 SV=1	MOUSE	1	Q61792|LASP1_MOUSE	Q61792			325	0	2.01	7.635	3.695	3.695	sp|Q13561-2|DCTN2_HUMAN	Isoform 2 of Dynactin subunit 2 OS=Homo sapiens OX=9606 GN=DCTN2	HUMAN	1	Q13561-2|DCTN2_HUMAN	Q13561-2
	425	2	2	2.326	2.326	2.326	sp|Q61036|PAK3_MOUSE	Serine/threonine-protein kinase PAK 3 OS=Mus musculus OX=10090 GN=Pak3 PE=1 SV=2	MOUSE	1	Q61036|PAK3_MOUSE	Q61036			326	2.01	2.01	44	22.67	22.67	sp|P50150|GBG4_HUMAN	Guanine nucleotide-binding protein G(I)/G(S)/G(O) subunit gamma-4 OS=Homo sapiens OX=9606 GN=GNG4 PE=1 SV=1	HUMAN	1	P50150|GBG4_HUMAN	P50150
	425	0	2	2.39	2.39	2.39	sp|Q61036-2|PAK3_MOUSE	Isoform 2 of Serine/threonine-protein kinase PAK 3 OS=Mus musculus OX=10090 GN=Pak3	MOUSE	1	Q61036-2|PAK3_MOUSE	Q61036-2			327	2.01	2.01	17.14	8.571	8.571	sp|P10599|THIO_HUMAN	Thioredoxin OS=Homo sapiens OX=9606 GN=TXN PE=1 SV=3	HUMAN	1	P10599|THIO_HUMAN	P10599
	425	0	2	2.385	2.385	2.385	sp|O88643|PAK1_MOUSE	Serine/threonine-protein kinase PAK 1 OS=Mus musculus OX=10090 GN=Pak1 PE=1 SV=1	MOUSE	1	O88643|PAK1_MOUSE	O88643			327	0	2.01	21.18	10.59	10.59	sp|P10599-2|THIO_HUMAN	Isoform 2 of Thioredoxin OS=Homo sapiens OX=9606 GN=TXN	HUMAN	1	P10599-2|THIO_HUMAN	P10599-2
	426	2	2	20.59	20.59	20.59	sp|Q61016|GBG7_MOUSE	Guanine nucleotide-binding protein G(I)/G(S)/G(O) subunit gamma-7 OS=Mus musculus OX=10090 GN=Gng7 PE=1 SV=2	MOUSE	1	Q61016|GBG7_MOUSE	Q61016			328	2	66.14	65.99	65.82	62.79	sp|P61764|STXB1_HUMAN	Syntaxin-binding protein 1 OS=Homo sapiens OX=9606 GN=STXBP1 PE=1 SV=1	HUMAN	52	P61764|STXB1_HUMAN	P61764
	427	2	2	10.6	10.6	10.6	sp|Q60605|MYL6_MOUSE	Myosin light polypeptide 6 OS=Mus musculus OX=10090 GN=Myl6 PE=1 SV=3	MOUSE	1	Q60605|MYL6_MOUSE	Q60605			329	2	58.28	84.27	80.9	80.9	sp|P68371|TBB4B_HUMAN	Tubulin beta-4B chain OS=Homo sapiens OX=9606 GN=TUBB4B PE=1 SV=1	HUMAN	86	P68371|TBB4B_HUMAN	P68371
	427	0	2	10.6	10.6	10.6	sp|Q60605-2|MYL6_MOUSE	Isoform Smooth muscle of Myosin light polypeptide 6 OS=Mus musculus OX=10090 GN=Myl6	MOUSE	1	Q60605-2|MYL6_MOUSE	Q60605-2			330	2	57.27	82.25	78.88	78.88	sp|Q9BVA1|TBB2B_HUMAN	Tubulin beta-2B chain OS=Homo sapiens OX=9606 GN=TUBB2B PE=1 SV=1	HUMAN	75	Q9BVA1|TBB2B_HUMAN	Q9BVA1
	428	2	2	3.079	3.079	3.079	sp|Q0VGU4|VGF_MOUSE	Neurosecretory protein VGF OS=Mus musculus OX=10090 GN=Vgf PE=1 SV=1	MOUSE	1	Q0VGU4|VGF_MOUSE	Q0VGU4			331	2	42.62	32.78	32.78	32.78	sp|Q05193-5|DYN1_HUMAN	Isoform 4 of Dynamin-1 OS=Homo sapiens OX=9606 GN=DNM1	HUMAN	32	Q05193-5|DYN1_HUMAN	Q05193-5
	429	2	2	4.538	4.538	4.538	sp|Q03517|SCG2_MOUSE	Secretogranin-2 OS=Mus musculus OX=10090 GN=Scg2 PE=1 SV=1	MOUSE	1	Q03517|SCG2_MOUSE	Q03517			331	0	42.62	32.29	32.29	32.29	sp|Q05193-2|DYN1_HUMAN	Isoform 2 of Dynamin-1 OS=Homo sapiens OX=9606 GN=DNM1	HUMAN	32	Q05193-2|DYN1_HUMAN	Q05193-2
	430	2	2	9.259	9.259	9.259	sp|P97450|ATP5J_MOUSE	ATP synthase-coupling factor 6, mitochondrial OS=Mus musculus OX=10090 GN=Atp5pf PE=1 SV=1	MOUSE	1	P97450|ATP5J_MOUSE	P97450			332	2	21.91	40.58	37.14	28.65	sp|P68133|ACTS_HUMAN	Actin, alpha skeletal muscle OS=Homo sapiens OX=9606 GN=ACTA1 PE=1 SV=1	HUMAN	25	P68133|ACTS_HUMAN	P68133
	431	2	2	4.639	4.639	4.639	sp|P97441|ZNT3_MOUSE	Zinc transporter 3 OS=Mus musculus OX=10090 GN=Slc30a3 PE=1 SV=1	MOUSE	1	P97441|ZNT3_MOUSE	P97441			332	0	21.9	40.58	37.14	28.65	sp|P68032|ACTC_HUMAN	Actin, alpha cardiac muscle 1 OS=Homo sapiens OX=9606 GN=ACTC1 PE=1 SV=1	HUMAN	25	P68032|ACTC_HUMAN	P68032
	432	2	2	7.772	7.772	7.772	sp|P97315|CSRP1_MOUSE	Cysteine and glycine-rich protein 1 OS=Mus musculus OX=10090 GN=Csrp1 PE=1 SV=3	MOUSE	1	P97315|CSRP1_MOUSE	P97315			332	0	18.2	37.77	34.31	25.8	sp|P63267|ACTH_HUMAN	Actin, gamma-enteric smooth muscle OS=Homo sapiens OX=9606 GN=ACTG2 PE=1 SV=1	HUMAN	21	P63267|ACTH_HUMAN	P63267
	433	2	2	1.031	1.031	1.031	sp|P70414|NAC1_MOUSE	Sodium/calcium exchanger 1 OS=Mus musculus OX=10090 GN=Slc8a1 PE=1 SV=1	MOUSE	1	P70414|NAC1_MOUSE	P70414			332	0	18.2	37.67	34.22	25.73	sp|P62736|ACTA_HUMAN	Actin, aortic smooth muscle OS=Homo sapiens OX=9606 GN=ACTA2 PE=1 SV=1	HUMAN	21	P62736|ACTA_HUMAN	P62736
	434	2	2	5.263	5.263	5.263	sp|P63087|PP1G_MOUSE	Serine/threonine-protein phosphatase PP1-gamma catalytic subunit OS=Mus musculus OX=10090 GN=Ppp1cc PE=1 SV=1	MOUSE	2	P63087|PP1G_MOUSE	P63087			333	2	10.44	45.27	35.32	35.32	sp|Q9H0U4|RAB1B_HUMAN	Ras-related protein Rab-1B OS=Homo sapiens OX=9606 GN=RAB1B PE=1 SV=1	HUMAN	8	Q9H0U4|RAB1B_HUMAN	Q9H0U4
	434	0	2	5.045	5.045	5.045	sp|P63087-2|PP1G_MOUSE	Isoform 2 of Serine/threonine-protein phosphatase PP1-gamma catalytic subunit OS=Mus musculus OX=10090 GN=Ppp1cc	MOUSE	2	P63087-2|PP1G_MOUSE	P63087-2			333	0	8.3	35.82	35.32	35.32	sp|Q92928|RAB1C_HUMAN	Putative Ras-related protein Rab-1C OS=Homo sapiens OX=9606 GN=RAB1C PE=5 SV=2	HUMAN	8	Q92928|RAB1C_HUMAN	Q92928
	434	0	2	5.199	5.199	5.199	sp|P62141|PP1B_MOUSE	Serine/threonine-protein phosphatase PP1-beta catalytic subunit OS=Mus musculus OX=10090 GN=Ppp1cb PE=1 SV=3	MOUSE	2	P62141|PP1B_MOUSE	P62141			334	2	8	11.59	11.59	11.59	sp|Q92599|SEPT8_HUMAN	Septin-8 OS=Homo sapiens OX=9606 GN=SEPT8 PE=1 SV=4	HUMAN	4	Q92599|SEPT8_HUMAN	Q92599
	434	0	2	5.152	5.152	5.152	sp|P62137|PP1A_MOUSE	Serine/threonine-protein phosphatase PP1-alpha catalytic subunit OS=Mus musculus OX=10090 GN=Ppp1ca PE=1 SV=1	MOUSE	2	P62137|PP1A_MOUSE	P62137			334	0	8	12.67	12.67	12.67	sp|Q92599-4|SEPT8_HUMAN	Isoform 4 of Septin-8 OS=Homo sapiens OX=9606 GN=SEPT8	HUMAN	4	Q92599-4|SEPT8_HUMAN	Q92599-4
	435	2	2	15.17	15.17	15.17	sp|P62846|RS15_CHICK	40S ribosomal protein S15 OS=Gallus gallus OX=9031 GN=RPS15 PE=2 SV=2	CHICK	1	P62846|RS15_CHICK	P62846			334	0	8	13.05	13.05	13.05	sp|Q92599-2|SEPT8_HUMAN	Isoform 2 of Septin-8 OS=Homo sapiens OX=9606 GN=SEPT8	HUMAN	4	Q92599-2|SEPT8_HUMAN	Q92599-2
	435	0	2	15.17	15.17	15.17	sp|P62843|RS15_MOUSE	40S ribosomal protein S15 OS=Mus musculus OX=10090 GN=Rps15 PE=1 SV=2	MOUSE	1	P62843|RS15_MOUSE	P62843			335	2	4.82	17	17	16.5	sp|P61026|RAB10_HUMAN	Ras-related protein Rab-10 OS=Homo sapiens OX=9606 GN=RAB10 PE=1 SV=1	HUMAN	5	P61026|RAB10_HUMAN	P61026
	436	2	2	6.557	6.557	6.557	sp|P61226|RAP2B_MOUSE	Ras-related protein Rap-2b OS=Mus musculus OX=10090 GN=Rap2b PE=1 SV=1	MOUSE	1	P61226|RAP2B_MOUSE	P61226			336	2	4.82	19.9	19.9	19.9	sp|Q15286|RAB35_HUMAN	Ras-related protein Rab-35 OS=Homo sapiens OX=9606 GN=RAB35 PE=1 SV=1	HUMAN	5	Q15286|RAB35_HUMAN	Q15286
	437	2	2	7.452	7.452	7.452	sp|P54728|RD23B_MOUSE	UV excision repair protein RAD23 homolog B OS=Mus musculus OX=10090 GN=Rad23b PE=1 SV=2	MOUSE	1	P54728|RD23B_MOUSE	P54728			337	2	4.35	3.571	3.571	3.571	sp|P04264|K2C1_HUMAN	Keratin, type II cytoskeletal 1 OS=Homo sapiens OX=9606 GN=KRT1 PE=1 SV=6	HUMAN	5	P04264|K2C1_HUMAN	P04264
	438	2	2	7.589	7.589	7.589	sp|P48774|GSTM5_MOUSE	Glutathione S-transferase Mu 5 OS=Mus musculus OX=10090 GN=Gstm5 PE=1 SV=1	MOUSE	1	P48774|GSTM5_MOUSE	P48774			338	2	4.24	20.95	17	17	sp|P15259|PGAM2_HUMAN	Phosphoglycerate mutase 2 OS=Homo sapiens OX=9606 GN=PGAM2 PE=1 SV=3	HUMAN	5	P15259|PGAM2_HUMAN	P15259
	439	2	2	3.168	3.168	3.168	sp|P27773|PDIA3_MOUSE	Protein disulfide-isomerase A3 OS=Mus musculus OX=10090 GN=Pdia3 PE=1 SV=2	MOUSE	1	P27773|PDIA3_MOUSE	P27773			339	2	4	50.56	37.08	37.08	sp|P63167|DYL1_HUMAN	Dynein light chain 1, cytoplasmic OS=Homo sapiens OX=9606 GN=DYNLL1 PE=1 SV=1	HUMAN	2	P63167|DYL1_HUMAN	P63167
	440	2	2	0.9185	0.9185	0.9185	sp|P19096|FAS_MOUSE	Fatty acid synthase OS=Mus musculus OX=10090 GN=Fasn PE=1 SV=2	MOUSE	1	P19096|FAS_MOUSE	P19096			340	2	4	19.56	19.56	19.56	sp|P22676|CALB2_HUMAN	Calretinin OS=Homo sapiens OX=9606 GN=CALB2 PE=2 SV=2	HUMAN	3	P22676|CALB2_HUMAN	P22676
	441	2	2	5.31	5.31	5.31	sp|P10605|CATB_MOUSE	Cathepsin B OS=Mus musculus OX=10090 GN=Ctsb PE=1 SV=2	MOUSE	1	P10605|CATB_MOUSE	P10605			341	2	4	9.375	9.375	9.375	sp|Q16623|STX1A_HUMAN	Syntaxin-1A OS=Homo sapiens OX=9606 GN=STX1A PE=1 SV=1	HUMAN	3	Q16623|STX1A_HUMAN	Q16623
	442	2	2	2.138	2.138	2.138	sp|P07724|ALBU_MOUSE	Serum albumin OS=Mus musculus OX=10090 GN=Alb PE=1 SV=3	MOUSE	1	P07724|ALBU_MOUSE	P07724			341	0	4	10.76	10.76	10.76	sp|Q16623-3|STX1A_HUMAN	Isoform 3 of Syntaxin-1A OS=Homo sapiens OX=9606 GN=STX1A	HUMAN	3	Q16623-3|STX1A_HUMAN	Q16623-3
	443	2	2	4.724	4.724	4.724	sp|P04925|PRIO_MOUSE	Major prion protein OS=Mus musculus OX=10090 GN=Prnp PE=1 SV=2	MOUSE	1	P04925|PRIO_MOUSE	P04925			341	0	4	10.38	10.38	10.38	sp|Q16623-2|STX1A_HUMAN	Isoform 2 of Syntaxin-1A OS=Homo sapiens OX=9606 GN=STX1A	HUMAN	3	Q16623-2|STX1A_HUMAN	Q16623-2
	444	2	2	14.93	14.93	14.93	sp|P03930|ATP8_MOUSE	ATP synthase protein 8 OS=Mus musculus OX=10090 GN=Mtatp8 PE=1 SV=1	MOUSE	1	P03930|ATP8_MOUSE	P03930			342	2	4	3.487	3.487	3.487	sp|P14625|ENPL_HUMAN	Endoplasmin OS=Homo sapiens OX=9606 GN=HSP90B1 PE=1 SV=1	HUMAN	2	P14625|ENPL_HUMAN	P14625
	445	2	2	7.117	7.117	7.117	sp|O55126|NIPS2_MOUSE	Protein NipSnap homolog 2 OS=Mus musculus OX=10090 GN=Nipsnap2 PE=1 SV=1	MOUSE	1	O55126|NIPS2_MOUSE	O55126			343	2	2.28	12.68	12.68	4.878	sp|P04792|HSPB1_HUMAN	Heat shock protein beta-1 OS=Homo sapiens OX=9606 GN=HSPB1 PE=1 SV=2	HUMAN	1	P04792|HSPB1_HUMAN	P04792
	446	2	2	5.128	5.128	5.128	sp|O55100|SNG1_MOUSE	Synaptogyrin-1 OS=Mus musculus OX=10090 GN=Syngr1 PE=1 SV=2	MOUSE	1	O55100|SNG1_MOUSE	O55100			344	2	2.01	6.425	3.631	3.631	sp|Q15257|PTPA_HUMAN	Serine/threonine-protein phosphatase 2A activator OS=Homo sapiens OX=9606 GN=PTPA PE=1 SV=3	HUMAN	1	Q15257|PTPA_HUMAN	Q15257
	446	0	2	6.283	6.283	6.283	sp|O55100-2|SNG1_MOUSE	Isoform 1B of Synaptogyrin-1 OS=Mus musculus OX=10090 GN=Syngr1	MOUSE	1	O55100-2|SNG1_MOUSE	O55100-2			344	0	2.01	7.823	4.422	4.422	sp|Q15257-3|PTPA_HUMAN	Isoform 3 of Serine/threonine-protein phosphatase 2A activator OS=Homo sapiens OX=9606 GN=PTPA	HUMAN	1	Q15257-3|PTPA_HUMAN	Q15257-3
	447	2	2	1.954	1.954	1.954	sp|O35454|CLCN6_MOUSE	Chloride transport protein 6 OS=Mus musculus OX=10090 GN=Clcn6 PE=1 SV=1	MOUSE	1	O35454|CLCN6_MOUSE	O35454			344	0	2.01	7.121	4.025	4.025	sp|Q15257-2|PTPA_HUMAN	Isoform 1 of Serine/threonine-protein phosphatase 2A activator OS=Homo sapiens OX=9606 GN=PTPA	HUMAN	1	Q15257-2|PTPA_HUMAN	Q15257-2
	448	1.96	2	1.16	1.16	1.16	sp|Q80TR1|AGRL1_MOUSE	Adhesion G protein-coupled receptor L1 OS=Mus musculus OX=10090 GN=Adgrl1 PE=1 SV=2	MOUSE	1	Q80TR1|AGRL1_MOUSE	Q80TR1			344	0	2	4.626	4.626	4.626	sp|Q15257-4|PTPA_HUMAN	Isoform 4 of Serine/threonine-protein phosphatase 2A activator OS=Homo sapiens OX=9606 GN=PTPA	HUMAN	1	Q15257-4|PTPA_HUMAN	Q15257-4
	448	0	2	1.313	1.313	1.313	sp|Q80TR1-2|AGRL1_MOUSE	Isoform 2 of Adhesion G protein-coupled receptor L1 OS=Mus musculus OX=10090 GN=Adgrl1	MOUSE	1	Q80TR1-2|AGRL1_MOUSE	Q80TR1-2			345	2	2	1.05	1.05	1.05	sp|Q9NYI0|PSD3_HUMAN	PH and SEC7 domain-containing protein 3 OS=Homo sapiens OX=9606 GN=PSD3 PE=1 SV=2	HUMAN	1	Q9NYI0|PSD3_HUMAN	Q9NYI0
	449	1.89	2	7.927	7.622	7.622	sp|Q91Z53|GRHPR_MOUSE	Glyoxylate reductase/hydroxypyruvate reductase OS=Mus musculus OX=10090 GN=Grhpr PE=1 SV=1	MOUSE	1	Q91Z53|GRHPR_MOUSE	Q91Z53			345	0	2	2.144	2.144	2.144	sp|Q9NYI0-3|PSD3_HUMAN	Isoform 3 of PH and SEC7 domain-containing protein 3 OS=Homo sapiens OX=9606 GN=PSD3	HUMAN	1	Q9NYI0-3|PSD3_HUMAN	Q9NYI0-3
	450	1.89	2	15.85	15.85	15.85	sp|Q9CQ69|QCR8_MOUSE	Cytochrome b-c1 complex subunit 8 OS=Mus musculus OX=10090 GN=Uqcrq PE=1 SV=3	MOUSE	1	Q9CQ69|QCR8_MOUSE	Q9CQ69			345	0	2	1.051	1.051	1.051	sp|Q9NYI0-2|PSD3_HUMAN	Isoform 2 of PH and SEC7 domain-containing protein 3 OS=Homo sapiens OX=9606 GN=PSD3	HUMAN	1	Q9NYI0-2|PSD3_HUMAN	Q9NYI0-2
	451	1.89	2	1.739	1.739	1.739	sp|Q80VP1|EPN1_MOUSE	Epsin-1 OS=Mus musculus OX=10090 GN=Epn1 PE=1 SV=3	MOUSE	1	Q80VP1|EPN1_MOUSE	Q80VP1			346	2	2	8.696	5.686	5.686	sp|Q99623|PHB2_HUMAN	Prohibitin-2 OS=Homo sapiens OX=9606 GN=PHB2 PE=1 SV=2	HUMAN	1	Q99623|PHB2_HUMAN	Q99623
	451	0	2	1.736	1.736	1.736	sp|Q80VP1-2|EPN1_MOUSE	Isoform 2 of Epsin-1 OS=Mus musculus OX=10090 GN=Epn1	MOUSE	1	Q80VP1-2|EPN1_MOUSE	Q80VP1-2			346	0	2	9.962	6.513	6.513	sp|Q99623-2|PHB2_HUMAN	Isoform 2 of Prohibitin-2 OS=Homo sapiens OX=9606 GN=PHB2	HUMAN	1	Q99623-2|PHB2_HUMAN	Q99623-2
	452	1.89	2	18.92	18.92	18.92	sp|P43024|CX6A1_MOUSE	Cytochrome c oxidase subunit 6A1, mitochondrial OS=Mus musculus OX=10090 GN=Cox6a1 PE=1 SV=2	MOUSE	1	P43024|CX6A1_MOUSE	P43024			347	2	2	9.231	9.231	9.231	sp|Q15121|PEA15_HUMAN	Astrocytic phosphoprotein PEA-15 OS=Homo sapiens OX=9606 GN=PEA15 PE=1 SV=2	HUMAN	1	Q15121|PEA15_HUMAN	Q15121
	453	1.89	2	3.777	3.777	3.777	sp|P11983|TCPA_MOUSE	T-complex protein 1 subunit alpha OS=Mus musculus OX=10090 GN=Tcp1 PE=1 SV=3	MOUSE	1	P11983|TCPA_MOUSE	P11983			347	0	2	7.947	7.947	7.947	sp|Q15121-2|PEA15_HUMAN	Isoform 2 of Astrocytic phosphoprotein PEA-15 OS=Homo sapiens OX=9606 GN=PEA15	HUMAN	1	Q15121-2|PEA15_HUMAN	Q15121-2
	453	0	2	4.142	4.142	4.142	sp|P11983-2|TCPA_MOUSE	Isoform 2 of T-complex protein 1 subunit alpha OS=Mus musculus OX=10090 GN=Tcp1	MOUSE	1	P11983-2|TCPA_MOUSE	P11983-2			348	2	2	10.05	7.763	7.763	sp|P49755|TMEDA_HUMAN	Transmembrane emp24 domain-containing protein 10 OS=Homo sapiens OX=9606 GN=TMED10 PE=1 SV=2	HUMAN	1	P49755|TMEDA_HUMAN	P49755
	454	1.82	6	19.9	19.9	19.9	sp|Q6PHN9|RAB35_MOUSE	Ras-related protein Rab-35 OS=Mus musculus OX=10090 GN=Rab35 PE=1 SV=1	MOUSE	3	Q6PHN9|RAB35_MOUSE	Q6PHN9			349	2	2	13.02	13.02	7.101	sp|P13073|COX41_HUMAN	Cytochrome c oxidase subunit 4 isoform 1, mitochondrial OS=Homo sapiens OX=9606 GN=COX4I1 PE=1 SV=1	HUMAN	1	P13073|COX41_HUMAN	P13073
	455	1.82	2	3.534	3.326	3.326	sp|P32921|SYWC_MOUSE	Tryptophan--tRNA ligase, cytoplasmic OS=Mus musculus OX=10090 GN=Wars PE=1 SV=2	MOUSE	1	P32921|SYWC_MOUSE	P32921			350	2	2	20.59	20.59	20.59	sp|O60262|GBG7_HUMAN	Guanine nucleotide-binding protein G(I)/G(S)/G(O) subunit gamma-7 OS=Homo sapiens OX=9606 GN=GNG7 PE=1 SV=1	HUMAN	1	O60262|GBG7_HUMAN	O60262
	455	0	2	3.579	3.368	3.368	sp|P32921-2|SYWC_MOUSE	Isoform 2 of Tryptophan--tRNA ligase, cytoplasmic OS=Mus musculus OX=10090 GN=Wars	MOUSE	1	P32921-2|SYWC_MOUSE	P32921-2			351	2	2	24.39	15.85	15.85	sp|O14949|QCR8_HUMAN	Cytochrome b-c1 complex subunit 8 OS=Homo sapiens OX=9606 GN=UQCRQ PE=1 SV=4	HUMAN	1	O14949|QCR8_HUMAN	O14949
	456	1.8	2	8.564	6.549	6.549	sp|Q8CAY6|THIC_MOUSE	Acetyl-CoA acetyltransferase, cytosolic OS=Mus musculus OX=10090 GN=Acat2 PE=1 SV=2	MOUSE	1	Q8CAY6|THIC_MOUSE	Q8CAY6			352	2	2	7.237	7.237	7.237	sp|Q9Y3D6|FIS1_HUMAN	Mitochondrial fission 1 protein OS=Homo sapiens OX=9606 GN=FIS1 PE=1 SV=2	HUMAN	2	Q9Y3D6|FIS1_HUMAN	Q9Y3D6
	457	1.8	2	4.711	4.711	4.711	sp|Q61151|2A5E_MOUSE	Serine/threonine-protein phosphatase 2A 56 kDa regulatory subunit epsilon isoform OS=Mus musculus OX=10090 GN=Ppp2r5e PE=1 SV=3	MOUSE	1	Q61151|2A5E_MOUSE	Q61151			353	2	2	10.99	10.99	10.99	sp|Q9Y2B0|CNPY2_HUMAN	Protein canopy homolog 2 OS=Homo sapiens OX=9606 GN=CNPY2 PE=1 SV=1	HUMAN	1	Q9Y2B0|CNPY2_HUMAN	Q9Y2B0
	458	1.77	10.06	31.51	31.51	31.51	sp|Q9CZT8|RAB3B_MOUSE	Ras-related protein Rab-3B OS=Mus musculus OX=10090 GN=Rab3b PE=1 SV=1	MOUSE	8	Q9CZT8|RAB3B_MOUSE	Q9CZT8			354	2	2	4.577	4.577	4.577	sp|Q9UBV8|PEF1_HUMAN	Peflin OS=Homo sapiens OX=9606 GN=PEF1 PE=1 SV=1	HUMAN	1	Q9UBV8|PEF1_HUMAN	Q9UBV8
	459	1.73	6.42	20.82	20.82	20.82	sp|P68254|1433T_MOUSE	14-3-3 protein theta OS=Mus musculus OX=10090 GN=Ywhaq PE=1 SV=1	MOUSE	9	P68254|1433T_MOUSE	P68254			355	2	2	2.195	2.195	2.195	sp|Q9UBB6|NCDN_HUMAN	Neurochondrin OS=Homo sapiens OX=9606 GN=NCDN PE=1 SV=1	HUMAN	1	Q9UBB6|NCDN_HUMAN	Q9UBB6
	459	0	6.42	20.99	20.99	20.99	sp|P68254-2|1433T_MOUSE	Isoform 2 of 14-3-3 protein theta OS=Mus musculus OX=10090 GN=Ywhaq	MOUSE	9	P68254-2|1433T_MOUSE	P68254-2			355	0	2	2.189	2.189	2.189	sp|Q9UBB6-3|NCDN_HUMAN	Isoform 3 of Neurochondrin OS=Homo sapiens OX=9606 GN=NCDN	HUMAN	1	Q9UBB6-3|NCDN_HUMAN	Q9UBB6-3
	459	0	6.42	20.82	20.82	20.82	sp|P27348|1433T_HUMAN	14-3-3 protein theta OS=Homo sapiens OX=9606 GN=YWHAQ PE=1 SV=1	HUMAN	9	P27348|1433T_HUMAN	P27348			355	0	2	2.247	2.247	2.247	sp|Q9UBB6-2|NCDN_HUMAN	Isoform 2 of Neurochondrin OS=Homo sapiens OX=9606 GN=NCDN	HUMAN	1	Q9UBB6-2|NCDN_HUMAN	Q9UBB6-2
	460	1.72	5.43	17.65	17.65	14.24	sp|Q8BHZ0|FA49A_MOUSE	Protein FAM49A OS=Mus musculus OX=10090 GN=Fam49a PE=1 SV=1	MOUSE	3	Q8BHZ0|FA49A_MOUSE	Q8BHZ0			356	2	2	5.801	5.801	5.801	sp|Q9P035|HACD3_HUMAN	Very-long-chain (3R)-3-hydroxyacyl-CoA dehydratase 3 OS=Homo sapiens OX=9606 GN=HACD3 PE=1 SV=2	HUMAN	1	Q9P035|HACD3_HUMAN	Q9P035
	461	1.72	2.09	22.45	22.45	5.612	sp|Q9DBP5|KCY_MOUSE	UMP-CMP kinase OS=Mus musculus OX=10090 GN=Cmpk1 PE=1 SV=1	MOUSE	1	Q9DBP5|KCY_MOUSE	Q9DBP5			356	0	2	6.84	6.84	6.84	sp|Q9P035-2|HACD3_HUMAN	Isoform 2 of Very-long-chain (3R)-3-hydroxyacyl-CoA dehydratase 3 OS=Homo sapiens OX=9606 GN=HACD3	HUMAN	1	Q9P035-2|HACD3_HUMAN	Q9P035-2
	462	1.71	1.94	4.897	2.528	2.528	sp|Q80YN3|BCAS1_MOUSE	Breast carcinoma-amplified sequence 1 homolog OS=Mus musculus OX=10090 GN=Bcas1 PE=1 SV=3	MOUSE	1	Q80YN3|BCAS1_MOUSE	Q80YN3			357	2	2	11.57	11.57	11.57	sp|Q9H492|MLP3A_HUMAN	Microtubule-associated proteins 1A/1B light chain 3A OS=Homo sapiens OX=9606 GN=MAP1LC3A PE=1 SV=2	HUMAN	1	Q9H492|MLP3A_HUMAN	Q9H492
	463	1.7	1.92	0.3602	0.3602	0.3602	sp|Q9QYR6|MAP1A_MOUSE	Microtubule-associated protein 1A OS=Mus musculus OX=10090 GN=Map1a PE=1 SV=2	MOUSE	1	Q9QYR6|MAP1A_MOUSE	Q9QYR6			357	0	2	11.2	11.2	11.2	sp|Q9H492-2|MLP3A_HUMAN	Isoform 2 of Microtubule-associated proteins 1A/1B light chain 3A OS=Homo sapiens OX=9606 GN=MAP1LC3A	HUMAN	1	Q9H492-2|MLP3A_HUMAN	Q9H492-2
	463	0	1.92	0.3333	0.3333	0.3333	sp|Q9QYR6-2|MAP1A_MOUSE	Isoform 2 of Microtubule-associated protein 1A OS=Mus musculus OX=10090 GN=Map1a	MOUSE	1	Q9QYR6-2|MAP1A_MOUSE	Q9QYR6-2			358	2	2	3.111	3.111	3.111	sp|Q9H313|TTYH1_HUMAN	Protein tweety homolog 1 OS=Homo sapiens OX=9606 GN=TTYH1 PE=2 SV=1	HUMAN	1	Q9H313|TTYH1_HUMAN	Q9H313
	463	0	1.92	0.4058	0.4058	0.4058	sp|P14873|MAP1B_MOUSE	Microtubule-associated protein 1B OS=Mus musculus OX=10090 GN=Map1b PE=1 SV=2	MOUSE	1	P14873|MAP1B_MOUSE	P14873			358	0	2	4.375	4.375	4.375	sp|Q9H313-5|TTYH1_HUMAN	Isoform 5 of Protein tweety homolog 1 OS=Homo sapiens OX=9606 GN=TTYH1	HUMAN	1	Q9H313-5|TTYH1_HUMAN	Q9H313-5
	464	1.7	1.92	2.163	2.163	2.163	sp|Q80XI4|PI42B_MOUSE	Phosphatidylinositol 5-phosphate 4-kinase type-2 beta OS=Mus musculus OX=10090 GN=Pip4k2b PE=1 SV=1	MOUSE	1	Q80XI4|PI42B_MOUSE	Q80XI4			358	0	2	5.858	5.858	5.858	sp|Q9H313-4|TTYH1_HUMAN	Isoform 4 of Protein tweety homolog 1 OS=Homo sapiens OX=9606 GN=TTYH1	HUMAN	1	Q9H313-4|TTYH1_HUMAN	Q9H313-4
	464	0	1.8	2.222	2.222	2.222	sp|O70172|PI42A_MOUSE	Phosphatidylinositol 5-phosphate 4-kinase type-2 alpha OS=Mus musculus OX=10090 GN=Pip4k2a PE=1 SV=1	MOUSE	1	O70172|PI42A_MOUSE	O70172			358	0	2	3.043	3.043	3.043	sp|Q9H313-3|TTYH1_HUMAN	Isoform 3 of Protein tweety homolog 1 OS=Homo sapiens OX=9606 GN=TTYH1	HUMAN	1	Q9H313-3|TTYH1_HUMAN	Q9H313-3
	465	1.68	1.9	14.04	14.04	7.368	sp|Q9CWS0|DDAH1_MOUSE	N(G),N(G)-dimethylarginine dimethylaminohydrolase 1 OS=Mus musculus OX=10090 GN=Ddah1 PE=1 SV=3	MOUSE	1	Q9CWS0|DDAH1_MOUSE	Q9CWS0			358	0	2	3.104	3.104	3.104	sp|Q9H313-2|TTYH1_HUMAN	Isoform 2 of Protein tweety homolog 1 OS=Homo sapiens OX=9606 GN=TTYH1	HUMAN	1	Q9H313-2|TTYH1_HUMAN	Q9H313-2
	466	1.66	1.89	16.25	16.25	16.25	sp|P59648|FXYD7_MOUSE	FXYD domain-containing ion transport regulator 7 OS=Mus musculus OX=10090 GN=Fxyd7 PE=3 SV=1	MOUSE	1	P59648|FXYD7_MOUSE	P59648			359	2	2	11.76	11.76	11.76	sp|Q9H1X3-3|DJC25_HUMAN	Isoform 3 of DnaJ homolog subfamily C member 25 OS=Homo sapiens OX=9606 GN=DNAJC25	HUMAN	1	Q9H1X3-3|DJC25_HUMAN	Q9H1X3-3
	467	1.65	1.88	8.04	8.04	4.774	sp|Q99LR1|ABD12_MOUSE	Lysophosphatidylserine lipase ABHD12 OS=Mus musculus OX=10090 GN=Abhd12 PE=1 SV=2	MOUSE	1	Q99LR1|ABD12_MOUSE	Q99LR1			359	0	2	26.47	26.47	26.47	sp|P50151|GBG10_HUMAN	Guanine nucleotide-binding protein G(I)/G(S)/G(O) subunit gamma-10 OS=Homo sapiens OX=9606 GN=GNG10 PE=1 SV=1	HUMAN	1	P50151|GBG10_HUMAN	P50151
	467	0	1.88	17.88	17.88	10.61	sp|Q99LR1-2|ABD12_MOUSE	Isoform 2 of Lysophosphatidylserine lipase ABHD12 OS=Mus musculus OX=10090 GN=Abhd12	MOUSE	1	Q99LR1-2|ABD12_MOUSE	Q99LR1-2			360	2	2	3.089	3.089	3.089	sp|Q9H0R4|HDHD2_HUMAN	Haloacid dehalogenase-like hydrolase domain-containing protein 2 OS=Homo sapiens OX=9606 GN=HDHD2 PE=1 SV=1	HUMAN	1	Q9H0R4|HDHD2_HUMAN	Q9H0R4
	468	1.64	1.9	15.76	15.76	10.87	sp|Q9CPU0|LGUL_MOUSE	Lactoylglutathione lyase OS=Mus musculus OX=10090 GN=Glo1 PE=1 SV=3	MOUSE	1	Q9CPU0|LGUL_MOUSE	Q9CPU0			360	0	2	4.734	4.734	4.734	sp|Q9H0R4-2|HDHD2_HUMAN	Isoform 2 of Haloacid dehalogenase-like hydrolase domain-containing protein 2 OS=Homo sapiens OX=9606 GN=HDHD2	HUMAN	1	Q9H0R4-2|HDHD2_HUMAN	Q9H0R4-2
	469	1.64	1.85	3.633	3.633	3.633	sp|Q8R1Q8|DC1L1_MOUSE	Cytoplasmic dynein 1 light intermediate chain 1 OS=Mus musculus OX=10090 GN=Dync1li1 PE=1 SV=1	MOUSE	1	Q8R1Q8|DC1L1_MOUSE	Q8R1Q8			361	2	2	7.778	7.778	7.778	sp|Q9H008|LHPP_HUMAN	Phospholysine phosphohistidine inorganic pyrophosphate phosphatase OS=Homo sapiens OX=9606 GN=LHPP PE=1 SV=2	HUMAN	1	Q9H008|LHPP_HUMAN	Q9H008
	470	1.62	1.99	10.31	10.31	10.31	sp|Q8R5M8|CADM1_MOUSE	Cell adhesion molecule 1 OS=Mus musculus OX=10090 GN=Cadm1 PE=1 SV=2	MOUSE	2	Q8R5M8|CADM1_MOUSE	Q8R5M8			362	2	2	2.355	2.355	2.355	sp|Q96ID5|IGS21_HUMAN	Immunoglobulin superfamily member 21 OS=Homo sapiens OX=9606 GN=IGSF21 PE=2 SV=1	HUMAN	1	Q96ID5|IGS21_HUMAN	Q96ID5
	470	0	1.99	16.26	16.26	16.26	sp|Q8R5M8-7|CADM1_MOUSE	Isoform 7 of Cell adhesion molecule 1 OS=Mus musculus OX=10090 GN=Cadm1	MOUSE	2	Q8R5M8-7|CADM1_MOUSE	Q8R5M8-7			363	2	2	0.8235	0.8235	0.8235	sp|Q8TDJ6|DMXL2_HUMAN	DmX-like protein 2 OS=Homo sapiens OX=9606 GN=DMXL2 PE=1 SV=2	HUMAN	1	Q8TDJ6|DMXL2_HUMAN	Q8TDJ6
	470	0	1.99	15.93	15.93	15.93	sp|Q8R5M8-6|CADM1_MOUSE	Isoform 6 of Cell adhesion molecule 1 OS=Mus musculus OX=10090 GN=Cadm1	MOUSE	2	Q8R5M8-6|CADM1_MOUSE	Q8R5M8-6			363	0	2	0.8232	0.8232	0.8232	sp|Q8TDJ6-3|DMXL2_HUMAN	Isoform 3 of DmX-like protein 2 OS=Homo sapiens OX=9606 GN=DMXL2	HUMAN	1	Q8TDJ6-3|DMXL2_HUMAN	Q8TDJ6-3
	470	0	1.99	13.99	13.99	13.99	sp|Q8R5M8-5|CADM1_MOUSE	Isoform 5 of Cell adhesion molecule 1 OS=Mus musculus OX=10090 GN=Cadm1	MOUSE	2	Q8R5M8-5|CADM1_MOUSE	Q8R5M8-5			363	0	2	1.042	1.042	1.042	sp|Q8TDJ6-2|DMXL2_HUMAN	Isoform 2 of DmX-like protein 2 OS=Homo sapiens OX=9606 GN=DMXL2	HUMAN	1	Q8TDJ6-2|DMXL2_HUMAN	Q8TDJ6-2
	470	0	1.99	11.27	11.27	11.27	sp|Q8R5M8-4|CADM1_MOUSE	Isoform 4 of Cell adhesion molecule 1 OS=Mus musculus OX=10090 GN=Cadm1	MOUSE	2	Q8R5M8-4|CADM1_MOUSE	Q8R5M8-4			364	2	2	1.661	1.661	1.661	sp|Q86TV6|TTC7B_HUMAN	Tetratricopeptide repeat protein 7B OS=Homo sapiens OX=9606 GN=TTC7B PE=1 SV=3	HUMAN	1	Q86TV6|TTC7B_HUMAN	Q86TV6
	470	0	1.99	10.98	10.98	10.98	sp|Q8R5M8-3|CADM1_MOUSE	Isoform 3 of Cell adhesion molecule 1 OS=Mus musculus OX=10090 GN=Cadm1	MOUSE	2	Q8R5M8-3|CADM1_MOUSE	Q8R5M8-3			364	0	2	1.628	1.628	1.628	sp|Q86TV6-2|TTC7B_HUMAN	Isoform 2 of Tetratricopeptide repeat protein 7B OS=Homo sapiens OX=9606 GN=TTC7B	HUMAN	1	Q86TV6-2|TTC7B_HUMAN	Q86TV6-2
	470	0	1.99	10.56	10.56	10.56	sp|Q8R5M8-2|CADM1_MOUSE	Isoform 2 of Cell adhesion molecule 1 OS=Mus musculus OX=10090 GN=Cadm1	MOUSE	2	Q8R5M8-2|CADM1_MOUSE	Q8R5M8-2			365	2	2	8.955	8.955	8.955	sp|Q6PUV4|CPLX2_HUMAN	Complexin-2 OS=Homo sapiens OX=9606 GN=CPLX2 PE=2 SV=2	HUMAN	1	Q6PUV4|CPLX2_HUMAN	Q6PUV4
	471	1.62	1.89	21.15	21.15	21.15	sp|P23506|PIMT_MOUSE	Protein-L-isoaspartate(D-aspartate) O-methyltransferase OS=Mus musculus OX=10090 GN=Pcmt1 PE=1 SV=3	MOUSE	2	P23506|PIMT_MOUSE	P23506			366	2	2	3.091	3.091	3.091	sp|Q66LE6|2ABD_HUMAN	Serine/threonine-protein phosphatase 2A 55 kDa regulatory subunit B delta isoform OS=Homo sapiens OX=9606 GN=PPP2R2D PE=1 SV=1	HUMAN	1	Q66LE6|2ABD_HUMAN	Q66LE6
	471	0	1.89	21.05	21.05	21.05	sp|P23506-2|PIMT_MOUSE	Isoform 2 of Protein-L-isoaspartate(D-aspartate) O-methyltransferase OS=Mus musculus OX=10090 GN=Pcmt1	MOUSE	2	P23506-2|PIMT_MOUSE	P23506-2			366	0	2	3.16	3.16	3.16	sp|Q00005|2ABB_HUMAN	Serine/threonine-protein phosphatase 2A 55 kDa regulatory subunit B beta isoform OS=Homo sapiens OX=9606 GN=PPP2R2B PE=1 SV=1	HUMAN	1	Q00005|2ABB_HUMAN	Q00005
	472	1.6	1.82	14.55	14.55	14.55	sp|Q9R0P5|DEST_MOUSE	Destrin OS=Mus musculus OX=10090 GN=Dstn PE=1 SV=3	MOUSE	1	Q9R0P5|DEST_MOUSE	Q9R0P5			366	0	2	2.55	2.55	2.55	sp|Q00005-7|2ABB_HUMAN	Isoform 7 of Serine/threonine-protein phosphatase 2A 55 kDa regulatory subunit B beta isoform OS=Homo sapiens OX=9606 GN=PPP2R2B	HUMAN	1	Q00005-7|2ABB_HUMAN	Q00005-7
	473	1.6	1.82	10.08	10.08	10.08	sp|Q9D1K2|VATF_MOUSE	V-type proton ATPase subunit F OS=Mus musculus OX=10090 GN=Atp6v1f PE=1 SV=2	MOUSE	1	Q9D1K2|VATF_MOUSE	Q9D1K2			366	0	2	3.241	3.241	3.241	sp|Q00005-6|2ABB_HUMAN	Isoform 6 of Serine/threonine-protein phosphatase 2A 55 kDa regulatory subunit B beta isoform OS=Homo sapiens OX=9606 GN=PPP2R2B	HUMAN	1	Q00005-6|2ABB_HUMAN	Q00005-6
	474	1.6	1.82	6.019	6.019	6.019	sp|P24369|PPIB_MOUSE	Peptidyl-prolyl cis-trans isomerase B OS=Mus musculus OX=10090 GN=Ppib PE=1 SV=2	MOUSE	1	P24369|PPIB_MOUSE	P24369			366	0	2	2.75	2.75	2.75	sp|Q00005-5|2ABB_HUMAN	Isoform 5 of Serine/threonine-protein phosphatase 2A 55 kDa regulatory subunit B beta isoform OS=Homo sapiens OX=9606 GN=PPP2R2B	HUMAN	1	Q00005-5|2ABB_HUMAN	Q00005-5
	475	1.6	1.82	1.987	1.987	1.987	sp|P15116|CADH2_MOUSE	Cadherin-2 OS=Mus musculus OX=10090 GN=Cdh2 PE=1 SV=2	MOUSE	1	P15116|CADH2_MOUSE	P15116			366	0	2	2.794	2.794	2.794	sp|Q00005-4|2ABB_HUMAN	Isoform 4 of Serine/threonine-protein phosphatase 2A 55 kDa regulatory subunit B beta isoform OS=Homo sapiens OX=9606 GN=PPP2R2B	HUMAN	1	Q00005-4|2ABB_HUMAN	Q00005-4
	476	1.59	1.83	3.117	1.818	1.818	sp|Q68FF6|GIT1_MOUSE	ARF GTPase-activating protein GIT1 OS=Mus musculus OX=10090 GN=Git1 PE=1 SV=1	MOUSE	1	Q68FF6|GIT1_MOUSE	Q68FF6			366	0	2	3.118	3.118	3.118	sp|Q00005-3|2ABB_HUMAN	Isoform 3 of Serine/threonine-protein phosphatase 2A 55 kDa regulatory subunit B beta isoform OS=Homo sapiens OX=9606 GN=PPP2R2B	HUMAN	1	Q00005-3|2ABB_HUMAN	Q00005-3
	477	1.57	1.8	3.5	3.5	3.5	sp|Q80TL4|PHF24_MOUSE	PHD finger protein 24 OS=Mus musculus OX=10090 GN=Phf24 PE=1 SV=2	MOUSE	1	Q80TL4|PHF24_MOUSE	Q80TL4			366	0	2	3.139	3.139	3.139	sp|Q00005-2|2ABB_HUMAN	Isoform 2 of Serine/threonine-protein phosphatase 2A 55 kDa regulatory subunit B beta isoform OS=Homo sapiens OX=9606 GN=PPP2R2B	HUMAN	1	Q00005-2|2ABB_HUMAN	Q00005-2
	477	0	1.8	3.857	3.857	3.857	sp|Q80TL4-2|PHF24_MOUSE	Isoform 2 of PHD finger protein 24 OS=Mus musculus OX=10090 GN=Phf24	MOUSE	1	Q80TL4-2|PHF24_MOUSE	Q80TL4-2			366	0	2	3.132	3.132	3.132	sp|P63151|2ABA_HUMAN	Serine/threonine-protein phosphatase 2A 55 kDa regulatory subunit B alpha isoform OS=Homo sapiens OX=9606 GN=PPP2R2A PE=1 SV=1	HUMAN	1	P63151|2ABA_HUMAN	P63151
	478	1.54	1.75	4.266	1.769	1.769	sp|Q8R0S2|IQEC1_MOUSE	IQ motif and SEC7 domain-containing protein 1 OS=Mus musculus OX=10090 GN=Iqsec1 PE=1 SV=2	MOUSE	1	Q8R0S2|IQEC1_MOUSE	Q8R0S2			366	0	2	3.063	3.063	3.063	sp|P63151-2|2ABA_HUMAN	Isoform 2 of Serine/threonine-protein phosphatase 2A 55 kDa regulatory subunit B alpha isoform OS=Homo sapiens OX=9606 GN=PPP2R2A	HUMAN	1	P63151-2|2ABA_HUMAN	P63151-2
	478	0	1.75	4.262	1.767	1.767	sp|Q8R0S2-2|IQEC1_MOUSE	Isoform 2 of IQ motif and SEC7 domain-containing protein 1 OS=Mus musculus OX=10090 GN=Iqsec1	MOUSE	1	Q8R0S2-2|IQEC1_MOUSE	Q8R0S2-2			367	2	2	1.37	1.37	1.37	sp|Q5IS50|DPP6_PANTR	Dipeptidyl aminopeptidase-like protein 6 OS=Pan troglodytes OX=9598 GN=DPP6 PE=2 SV=1	PANTR	1	Q5IS50|DPP6_PANTR	Q5IS50
	479	1.49	1.72	3.774	3.774	3.774	sp|Q8BGN8|SYNPR_MOUSE	Synaptoporin OS=Mus musculus OX=10090 GN=Synpr PE=1 SV=1	MOUSE	1	Q8BGN8|SYNPR_MOUSE	Q8BGN8			367	0	2	1.272	1.272	1.272	sp|P42658|DPP6_HUMAN	Dipeptidyl aminopeptidase-like protein 6 OS=Homo sapiens OX=9606 GN=DPP6 PE=1 SV=2	HUMAN	1	P42658|DPP6_HUMAN	P42658
	479	0	1.72	3.509	3.509	3.509	sp|Q8BGN8-2|SYNPR_MOUSE	Isoform 2 of Synaptoporin OS=Mus musculus OX=10090 GN=Synpr	MOUSE	1	Q8BGN8-2|SYNPR_MOUSE	Q8BGN8-2			367	0	2	1.37	1.37	1.37	sp|P42658-2|DPP6_HUMAN	Isoform DPPX-S of Dipeptidyl aminopeptidase-like protein 6 OS=Homo sapiens OX=9606 GN=DPP6	HUMAN	1	P42658-2|DPP6_HUMAN	P42658-2
	480	1.46	1.68	5.752	5.752	5.752	sp|Q8CGA0|PPM1F_MOUSE	Protein phosphatase 1F OS=Mus musculus OX=10090 GN=Ppm1f PE=1 SV=1	MOUSE	1	Q8CGA0|PPM1F_MOUSE	Q8CGA0			368	2	2	3.448	3.448	3.448	sp|Q16795|NDUA9_HUMAN	NADH dehydrogenase [ubiquinone] 1 alpha subcomplex subunit 9, mitochondrial OS=Homo sapiens OX=9606 GN=NDUFA9 PE=1 SV=2	HUMAN	1	Q16795|NDUA9_HUMAN	Q16795
	481	1.41	1.64	21.43	21.43	9.74	sp|P68037|UB2L3_MOUSE	Ubiquitin-conjugating enzyme E2 L3 OS=Mus musculus OX=10090 GN=Ube2l3 PE=1 SV=1	MOUSE	1	P68037|UB2L3_MOUSE	P68037			369	2	2	1.489	1.489	1.489	sp|Q15904|VAS1_HUMAN	V-type proton ATPase subunit S1 OS=Homo sapiens OX=9606 GN=ATP6AP1 PE=1 SV=2	HUMAN	1	Q15904|VAS1_HUMAN	Q15904
	482	1.41	1.62	1.972	1.972	1.972	sp|Q8CHT1|NGEF_MOUSE	Ephexin-1 OS=Mus musculus OX=10090 GN=Ngef PE=1 SV=1	MOUSE	1	Q8CHT1|NGEF_MOUSE	Q8CHT1			370	2	2	6.897	6.897	6.897	sp|Q15819|UB2V2_HUMAN	Ubiquitin-conjugating enzyme E2 variant 2 OS=Homo sapiens OX=9606 GN=UBE2V2 PE=1 SV=4	HUMAN	1	Q15819|UB2V2_HUMAN	Q15819
	482	0	1.62	2.258	2.258	2.258	sp|Q8CHT1-2|NGEF_MOUSE	Isoform 2 of Ephexin-1 OS=Mus musculus OX=10090 GN=Ngef	MOUSE	1	Q8CHT1-2|NGEF_MOUSE	Q8CHT1-2			370	0	2	6.803	6.803	6.803	sp|Q13404|UB2V1_HUMAN	Ubiquitin-conjugating enzyme E2 variant 1 OS=Homo sapiens OX=9606 GN=UBE2V1 PE=1 SV=2	HUMAN	1	Q13404|UB2V1_HUMAN	Q13404
	483	1.39	1.6	6.829	6.829	6.829	sp|P18242|CATD_MOUSE	Cathepsin D OS=Mus musculus OX=10090 GN=Ctsd PE=1 SV=1	MOUSE	1	P18242|CATD_MOUSE	P18242			370	0	2	9.524	9.524	9.524	sp|Q13404-8|UB2V1_HUMAN	Isoform 6 of Ubiquitin-conjugating enzyme E2 variant 1 OS=Homo sapiens OX=9606 GN=UBE2V1	HUMAN	1	Q13404-8|UB2V1_HUMAN	Q13404-8
	484	1.37	1.59	6.377	6.377	6.377	sp|Q9DCZ1|GMPR1_MOUSE	GMP reductase 1 OS=Mus musculus OX=10090 GN=Gmpr PE=1 SV=1	MOUSE	1	Q9DCZ1|GMPR1_MOUSE	Q9DCZ1			370	0	2	5.882	5.882	5.882	sp|Q13404-7|UB2V1_HUMAN	Isoform 5 of Ubiquitin-conjugating enzyme E2 variant 1 OS=Homo sapiens OX=9606 GN=UBE2V1	HUMAN	1	Q13404-7|UB2V1_HUMAN	Q13404-7
	485	1.37	1.59	7.843	7.843	7.843	sp|Q9D898|ARP5L_MOUSE	Actin-related protein 2/3 complex subunit 5-like protein OS=Mus musculus OX=10090 GN=Arpc5l PE=1 SV=1	MOUSE	1	Q9D898|ARP5L_MOUSE	Q9D898			370	0	2	5.882	5.882	5.882	sp|Q13404-2|UB2V1_HUMAN	Isoform 2 of Ubiquitin-conjugating enzyme E2 variant 1 OS=Homo sapiens OX=9606 GN=UBE2V1	HUMAN	1	Q13404-2|UB2V1_HUMAN	Q13404-2
	486	1.35	1.57	1.094	0.508	0.508	sp|P70398|USP9X_MOUSE	Probable ubiquitin carboxyl-terminal hydrolase FAF-X OS=Mus musculus OX=10090 GN=Usp9x PE=1 SV=2	MOUSE	1	P70398|USP9X_MOUSE	P70398			370	0	2	4.525	4.525	4.525	sp|Q13404-1|UB2V1_HUMAN	Isoform 1 of Ubiquitin-conjugating enzyme E2 variant 1 OS=Homo sapiens OX=9606 GN=UBE2V1	HUMAN	1	Q13404-1|UB2V1_HUMAN	Q13404-1
	487	1.32	1.55	17.81	5.089	5.089	sp|P70404|IDHG1_MOUSE	Isocitrate dehydrogenase [NAD] subunit gamma 1, mitochondrial OS=Mus musculus OX=10090 GN=Idh3g PE=1 SV=1	MOUSE	1	P70404|IDHG1_MOUSE	P70404			371	2	2	3.182	3.182	3.182	sp|Q15084|PDIA6_HUMAN	Protein disulfide-isomerase A6 OS=Homo sapiens OX=9606 GN=PDIA6 PE=1 SV=1	HUMAN	1	Q15084|PDIA6_HUMAN	Q15084
	487	0	1.55	17.81	5.089	5.089	sp|P51553|IDH3G_HUMAN	Isocitrate dehydrogenase [NAD] subunit gamma, mitochondrial OS=Homo sapiens OX=9606 GN=IDH3G PE=1 SV=1	HUMAN	1	P51553|IDH3G_HUMAN	P51553			371	0	2	2.869	2.869	2.869	sp|Q15084-5|PDIA6_HUMAN	Isoform 5 of Protein disulfide-isomerase A6 OS=Homo sapiens OX=9606 GN=PDIA6	HUMAN	1	Q15084-5|PDIA6_HUMAN	Q15084-5
	487	0	1.55	18.42	5.263	5.263	sp|P51553-2|IDH3G_HUMAN	Isoform 2 of Isocitrate dehydrogenase [NAD] subunit gamma, mitochondrial OS=Homo sapiens OX=9606 GN=IDH3G	HUMAN	1	P51553-2|IDH3G_HUMAN	P51553-2			371	0	2	3.146	3.146	3.146	sp|Q15084-4|PDIA6_HUMAN	Isoform 4 of Protein disulfide-isomerase A6 OS=Homo sapiens OX=9606 GN=PDIA6	HUMAN	1	Q15084-4|PDIA6_HUMAN	Q15084-4
	487	0	1.55	17.81	5.089	5.089	sp|P41565|IDHG1_RAT	Isocitrate dehydrogenase [NAD] subunit gamma 1, mitochondrial OS=Rattus norvegicus OX=10116 GN=Idh3g PE=1 SV=2	RAT	1	P41565|IDHG1_RAT	P41565			371	0	2	3.204	3.204	3.204	sp|Q15084-3|PDIA6_HUMAN	Isoform 3 of Protein disulfide-isomerase A6 OS=Homo sapiens OX=9606 GN=PDIA6	HUMAN	1	Q15084-3|PDIA6_HUMAN	Q15084-3
	488	1.31	1.52	4.717	4.717	4.717	sp|Q921H8|THIKA_MOUSE	3-ketoacyl-CoA thiolase A, peroxisomal OS=Mus musculus OX=10090 GN=Acaa1a PE=1 SV=1	MOUSE	1	Q921H8|THIKA_MOUSE	Q921H8			371	0	2	2.846	2.846	2.846	sp|Q15084-2|PDIA6_HUMAN	Isoform 2 of Protein disulfide-isomerase A6 OS=Homo sapiens OX=9606 GN=PDIA6	HUMAN	1	Q15084-2|PDIA6_HUMAN	Q15084-2
	489	1.29	1.67	6.69	6.69	4.288	sp|Q61490|CD166_MOUSE	CD166 antigen OS=Mus musculus OX=10090 GN=Alcam PE=1 SV=3	MOUSE	2	Q61490|CD166_MOUSE	Q61490			372	2	2	13.79	13.79	13.79	sp|Q15041|AR6P1_HUMAN	ADP-ribosylation factor-like protein 6-interacting protein 1 OS=Homo sapiens OX=9606 GN=ARL6IP1 PE=1 SV=2	HUMAN	2	Q15041|AR6P1_HUMAN	Q15041
	490	1.28	1.51	5.486	5.486	5.486	sp|Q63932|MP2K2_MOUSE	Dual specificity mitogen-activated protein kinase kinase 2 OS=Mus musculus OX=10090 GN=Map2k2 PE=1 SV=2	MOUSE	1	Q63932|MP2K2_MOUSE	Q63932			372	0	2	18.54	18.54	18.54	sp|Q15041-3|AR6P1_HUMAN	Isoform 3 of ADP-ribosylation factor-like protein 6-interacting protein 1 OS=Homo sapiens OX=9606 GN=ARL6IP1	HUMAN	2	Q15041-3|AR6P1_HUMAN	Q15041-3
	490	0	1.51	5.598	5.598	5.598	sp|P31938|MP2K1_MOUSE	Dual specificity mitogen-activated protein kinase kinase 1 OS=Mus musculus OX=10090 GN=Map2k1 PE=1 SV=2	MOUSE	1	P31938|MP2K1_MOUSE	P31938			373	2	2	3.324	3.324	3.324	sp|Q15019|SEPT2_HUMAN	Septin-2 OS=Homo sapiens OX=9606 GN=SEPT2 PE=1 SV=1	HUMAN	1	Q15019|SEPT2_HUMAN	Q15019
	491	1.28	1.51	10.1	10.1	10.1	sp|P36536|SAR1A_MOUSE	GTP-binding protein SAR1a OS=Mus musculus OX=10090 GN=Sar1a PE=1 SV=1	MOUSE	1	P36536|SAR1A_MOUSE	P36536			373	0	2	3.235	3.235	3.235	sp|Q15019-3|SEPT2_HUMAN	Isoform 3 of Septin-2 OS=Homo sapiens OX=9606 GN=SEPT2	HUMAN	1	Q15019-3|SEPT2_HUMAN	Q15019-3
	492	1.28	1.49	3.179	3.179	3.179	sp|Q9WUM5|SUCA_MOUSE	Succinate--CoA ligase [ADP/GDP-forming] subunit alpha, mitochondrial OS=Mus musculus OX=10090 GN=Suclg1 PE=1 SV=4	MOUSE	1	Q9WUM5|SUCA_MOUSE	Q9WUM5			373	0	2	3.03	3.03	3.03	sp|Q15019-2|SEPT2_HUMAN	Isoform 2 of Septin-2 OS=Homo sapiens OX=9606 GN=SEPT2	HUMAN	1	Q15019-2|SEPT2_HUMAN	Q15019-2
	493	1.27	1.48	2.412	2.412	2.412	sp|P80315|TCPD_MOUSE	T-complex protein 1 subunit delta OS=Mus musculus OX=10090 GN=Cct4 PE=1 SV=3	MOUSE	1	P80315|TCPD_MOUSE	P80315			374	2	2	3.194	3.194	3.194	sp|Q14240|IF4A2_HUMAN	Eukaryotic initiation factor 4A-II OS=Homo sapiens OX=9606 GN=EIF4A2 PE=1 SV=2	HUMAN	1	Q14240|IF4A2_HUMAN	Q14240
	494	1.26	1.48	5.37	3.461	1.79	sp|P48722|HS74L_MOUSE	Heat shock 70 kDa protein 4L OS=Mus musculus OX=10090 GN=Hspa4l PE=1 SV=2	MOUSE	1	P48722|HS74L_MOUSE	P48722			374	0	2	3.186	3.186	3.186	sp|Q14240-2|IF4A2_HUMAN	Isoform 2 of Eukaryotic initiation factor 4A-II OS=Homo sapiens OX=9606 GN=EIF4A2	HUMAN	1	Q14240-2|IF4A2_HUMAN	Q14240-2
	494	0	1.48	5.508	3.55	1.836	sp|P48722-2|HS74L_MOUSE	Isoform 2 of Heat shock 70 kDa protein 4L OS=Mus musculus OX=10090 GN=Hspa4l	MOUSE	1	P48722-2|HS74L_MOUSE	P48722-2			374	0	2	3.202	3.202	3.202	sp|P60842|IF4A1_HUMAN	Eukaryotic initiation factor 4A-I OS=Homo sapiens OX=9606 GN=EIF4A1 PE=1 SV=1	HUMAN	1	P60842|IF4A1_HUMAN	P60842
	495	1.24	1.47	12.5	12.05	12.05	sp|Q9DC70|NDUS7_MOUSE	NADH dehydrogenase [ubiquinone] iron-sulfur protein 7, mitochondrial OS=Mus musculus OX=10090 GN=Ndufs7 PE=1 SV=1	MOUSE	1	Q9DC70|NDUS7_MOUSE	Q9DC70			374	0	2	3.746	3.746	3.746	sp|P60842-2|IF4A1_HUMAN	Isoform 2 of Eukaryotic initiation factor 4A-I OS=Homo sapiens OX=9606 GN=EIF4A1	HUMAN	1	P60842-2|IF4A1_HUMAN	P60842-2
	496	1.24	1.46	5.946	2.703	2.703	sp|Q99K85|SERC_MOUSE	Phosphoserine aminotransferase OS=Mus musculus OX=10090 GN=Psat1 PE=1 SV=1	MOUSE	1	Q99K85|SERC_MOUSE	Q99K85			375	2	2	4.906	4.906	4.906	sp|Q13491|GPM6B_HUMAN	Neuronal membrane glycoprotein M6-b OS=Homo sapiens OX=9606 GN=GPM6B PE=1 SV=2	HUMAN	1	Q13491|GPM6B_HUMAN	Q13491
	497	1.21	1.43	5.234	2.181	2.181	sp|Q60625|ICAM5_MOUSE	Intercellular adhesion molecule 5 OS=Mus musculus OX=10090 GN=Icam5 PE=1 SV=2	MOUSE	2	Q60625|ICAM5_MOUSE	Q60625			375	0	2	3.963	3.963	3.963	sp|Q13491-4|GPM6B_HUMAN	Isoform 4 of Neuronal membrane glycoprotein M6-b OS=Homo sapiens OX=9606 GN=GPM6B	HUMAN	1	Q13491-4|GPM6B_HUMAN	Q13491-4
	498	1.21	1.42	8.56	8.56	8.56	sp|Q8BGB7|ENOPH_MOUSE	Enolase-phosphatase E1 OS=Mus musculus OX=10090 GN=Enoph1 PE=1 SV=1	MOUSE	1	Q8BGB7|ENOPH_MOUSE	Q8BGB7			375	0	2	4.262	4.262	4.262	sp|Q13491-3|GPM6B_HUMAN	Isoform 3 of Neuronal membrane glycoprotein M6-b OS=Homo sapiens OX=9606 GN=GPM6B	HUMAN	1	Q13491-3|GPM6B_HUMAN	Q13491-3
	498	0	1.42	9.735	9.735	9.735	sp|Q8BGB7-2|ENOPH_MOUSE	Isoform 2 of Enolase-phosphatase E1 OS=Mus musculus OX=10090 GN=Enoph1	MOUSE	1	Q8BGB7-2|ENOPH_MOUSE	Q8BGB7-2			375	0	2	5.285	5.285	5.285	sp|Q13491-2|GPM6B_HUMAN	Isoform 2 of Neuronal membrane glycoprotein M6-b OS=Homo sapiens OX=9606 GN=GPM6B	HUMAN	1	Q13491-2|GPM6B_HUMAN	Q13491-2
	499	1.18	1.45	6.122	6.122	2.915	sp|Q80XN0|BDH_MOUSE	D-beta-hydroxybutyrate dehydrogenase, mitochondrial OS=Mus musculus OX=10090 GN=Bdh1 PE=1 SV=2	MOUSE	1	Q80XN0|BDH_MOUSE	Q80XN0			376	2	2	2.624	2.624	2.624	sp|P78352|DLG4_HUMAN	Disks large homolog 4 OS=Homo sapiens OX=9606 GN=DLG4 PE=1 SV=3	HUMAN	1	P78352|DLG4_HUMAN	P78352
	500	1.18	1.4	3.526	3.526	3.526	sp|Q99JY8|PLPP3_MOUSE	Phospholipid phosphatase 3 OS=Mus musculus OX=10090 GN=Plpp3 PE=1 SV=1	MOUSE	1	Q99JY8|PLPP3_MOUSE	Q99JY8			376	0	2	2.635	2.635	2.635	sp|P78352-3|DLG4_HUMAN	Isoform 3 of Disks large homolog 4 OS=Homo sapiens OX=9606 GN=DLG4	HUMAN	1	P78352-3|DLG4_HUMAN	P78352-3
	501	1.16	1.38	3.429	3.429	3.429	sp|Q9H598|VIAAT_HUMAN	Vesicular inhibitory amino acid transporter OS=Homo sapiens OX=9606 GN=SLC32A1 PE=2 SV=2	HUMAN	1	Q9H598|VIAAT_HUMAN	Q9H598			376	0	2	2.477	2.477	2.477	sp|P78352-2|DLG4_HUMAN	Isoform 2 of Disks large homolog 4 OS=Homo sapiens OX=9606 GN=DLG4	HUMAN	1	P78352-2|DLG4_HUMAN	P78352-2
	501	0	1.38	3.429	3.429	3.429	sp|O35633|VIAAT_MOUSE	Vesicular inhibitory amino acid transporter OS=Mus musculus OX=10090 GN=Slc32a1 PE=1 SV=3	MOUSE	1	O35633|VIAAT_MOUSE	O35633			377	2	2	11.76	11.76	11.76	sp|P61604|CH10_HUMAN	10 kDa heat shock protein, mitochondrial OS=Homo sapiens OX=9606 GN=HSPE1 PE=1 SV=2	HUMAN	1	P61604|CH10_HUMAN	P61604
	501	0	1.38	3.455	3.455	3.455	sp|O35633-2|VIAAT_MOUSE	Isoform 2 of Vesicular inhibitory amino acid transporter OS=Mus musculus OX=10090 GN=Slc32a1	MOUSE	1	O35633-2|VIAAT_MOUSE	O35633-2			378	2	2	6.667	6.667	6.667	sp|P60981|DEST_HUMAN	Destrin OS=Homo sapiens OX=9606 GN=DSTN PE=1 SV=3	HUMAN	1	P60981|DEST_HUMAN	P60981
	502	1.15	1.37	20	20	20	sp|P63216|GBG3_MOUSE	Guanine nucleotide-binding protein G(I)/G(S)/G(O) subunit gamma-3 OS=Mus musculus OX=10090 GN=Gng3 PE=1 SV=1	MOUSE	1	P63216|GBG3_MOUSE	P63216			378	0	2	7.432	7.432	7.432	sp|P60981-2|DEST_HUMAN	Isoform 2 of Destrin OS=Homo sapiens OX=9606 GN=DSTN	HUMAN	1	P60981-2|DEST_HUMAN	P60981-2
	503	1.14	1.37	75	75	75	sp|P62329|TYB4_RAT	Thymosin beta-4 OS=Rattus norvegicus OX=10116 GN=Tmsb4x PE=1 SV=2	RAT	2	P62329|TYB4_RAT	P62329			379	2	2	7.353	7.353	7.353	sp|P52565|GDIR1_HUMAN	Rho GDP-dissociation inhibitor 1 OS=Homo sapiens OX=9606 GN=ARHGDIA PE=1 SV=3	HUMAN	1	P52565|GDIR1_HUMAN	P52565
	503	0	1.37	75	75	75	sp|P20065-2|TYB4_MOUSE	Isoform Short of Thymosin beta-4 OS=Mus musculus OX=10090 GN=Tmsb4x	MOUSE	2	P20065-2|TYB4_MOUSE	P20065-2			380	2	2	2.155	2.155	2.155	sp|P49821|NDUV1_HUMAN	NADH dehydrogenase [ubiquinone] flavoprotein 1, mitochondrial OS=Homo sapiens OX=9606 GN=NDUFV1 PE=1 SV=4	HUMAN	1	P49821|NDUV1_HUMAN	P49821
	503	0	1.34	66	66	66	sp|P20065|TYB4_MOUSE	Thymosin beta-4 OS=Mus musculus OX=10090 GN=Tmsb4x PE=1 SV=1	MOUSE	2	P20065|TYB4_MOUSE	P20065			380	0	2	2.198	2.198	2.198	sp|P49821-2|NDUV1_HUMAN	Isoform 2 of NADH dehydrogenase [ubiquinone] flavoprotein 1, mitochondrial OS=Homo sapiens OX=9606 GN=NDUFV1	HUMAN	1	P49821-2|NDUV1_HUMAN	P49821-2
	504	1.07	1.28	27.08	12.5	12.5	sp|P62627|DLRB1_MOUSE	Dynein light chain roadblock-type 1 OS=Mus musculus OX=10090 GN=Dynlrb1 PE=1 SV=3	MOUSE	1	P62627|DLRB1_MOUSE	P62627			381	2	2	1.987	1.987	1.987	sp|P36957|ODO2_HUMAN	Dihydrolipoyllysine-residue succinyltransferase component of 2-oxoglutarate dehydrogenase complex, mitochondrial OS=Homo sapiens OX=9606 GN=DLST PE=1 SV=4	HUMAN	1	P36957|ODO2_HUMAN	P36957
	505	1.04	1.26	4.745	4.745	4.745	sp|Q9CR68|UCRI_MOUSE	Cytochrome b-c1 complex subunit Rieske, mitochondrial OS=Mus musculus OX=10090 GN=Uqcrfs1 PE=1 SV=1	MOUSE	1	Q9CR68|UCRI_MOUSE	Q9CR68			381	0	2	2.452	2.452	2.452	sp|P36957-2|ODO2_HUMAN	Isoform 2 of Dihydrolipoyllysine-residue succinyltransferase component of 2-oxoglutarate dehydrogenase complex, mitochondrial OS=Homo sapiens OX=9606 GN=DLST	HUMAN	1	P36957-2|ODO2_HUMAN	P36957-2
	506	1	1.21	8.392	8.392	8.392	sp|Q7M750|OPALI_MOUSE	Opalin OS=Mus musculus OX=10090 GN=Opalin PE=1 SV=1	MOUSE	1	Q7M750|OPALI_MOUSE	Q7M750			382	2	2	1.544	1.544	1.544	sp|P35241|RADI_HUMAN	Radixin OS=Homo sapiens OX=9606 GN=RDX PE=1 SV=1	HUMAN	1	P35241|RADI_HUMAN	P35241
	507	1	1.21	4.37	4.37	4.37	sp|P62334|PRS10_MOUSE	26S proteasome regulatory subunit 10B OS=Mus musculus OX=10090 GN=Psmc6 PE=1 SV=1	MOUSE	1	P62334|PRS10_MOUSE	P62334			382	0	2	1.49	1.49	1.49	sp|P35241-5|RADI_HUMAN	Isoform 5 of Radixin OS=Homo sapiens OX=9606 GN=RDX	HUMAN	1	P35241-5|RADI_HUMAN	P35241-5
	508	0.98	1.19	2.821	2.821	2.821	sp|Q9D5V5|CUL5_MOUSE	Cullin-5 OS=Mus musculus OX=10090 GN=Cul5 PE=1 SV=3	MOUSE	1	Q9D5V5|CUL5_MOUSE	Q9D5V5			382	0	2	2.013	2.013	2.013	sp|P35241-4|RADI_HUMAN	Isoform 4 of Radixin OS=Homo sapiens OX=9606 GN=RDX	HUMAN	1	P35241-4|RADI_HUMAN	P35241-4
	509	0.97	1.31	8.84	6.998	6.998	sp|Q60864|STIP1_MOUSE	Stress-induced-phosphoprotein 1 OS=Mus musculus OX=10090 GN=Stip1 PE=1 SV=1	MOUSE	3	Q60864|STIP1_MOUSE	Q60864			382	0	2	1.56	1.56	1.56	sp|P26038|MOES_HUMAN	Moesin OS=Homo sapiens OX=9606 GN=MSN PE=1 SV=3	HUMAN	1	P26038|MOES_HUMAN	P26038
	510	0.97	1.19	1.626	1.626	1.626	sp|P17809|GTR1_MOUSE	Solute carrier family 2, facilitated glucose transporter member 1 OS=Mus musculus OX=10090 GN=Slc2a1 PE=1 SV=4	MOUSE	1	P17809|GTR1_MOUSE	P17809			382	0	2	1.536	1.536	1.536	sp|P15311|EZRI_HUMAN	Ezrin OS=Homo sapiens OX=9606 GN=EZR PE=1 SV=4	HUMAN	1	P15311|EZRI_HUMAN	P15311
	511	0.97	1.17	4.082	4.082	4.082	sp|O88712|CTBP1_MOUSE	C-terminal-binding protein 1 OS=Mus musculus OX=10090 GN=Ctbp1 PE=1 SV=2	MOUSE	1	O88712|CTBP1_MOUSE	O88712			383	2	2	2.108	2.108	2.108	sp|P31040|SDHA_HUMAN	Succinate dehydrogenase [ubiquinone] flavoprotein subunit, mitochondrial OS=Homo sapiens OX=9606 GN=SDHA PE=1 SV=2	HUMAN	1	P31040|SDHA_HUMAN	P31040
	511	0	1.17	4.186	4.186	4.186	sp|O88712-2|CTBP1_MOUSE	Isoform 2 of C-terminal-binding protein 1 OS=Mus musculus OX=10090 GN=Ctbp1	MOUSE	1	O88712-2|CTBP1_MOUSE	O88712-2			383	0	2	2.697	2.697	2.697	sp|P31040-3|SDHA_HUMAN	Isoform 3 of Succinate dehydrogenase [ubiquinone] flavoprotein subunit, mitochondrial OS=Homo sapiens OX=9606 GN=SDHA	HUMAN	1	P31040-3|SDHA_HUMAN	P31040-3
	512	0.92	1.12	1.956	1.956	1.956	sp|Q9WU78|PDC6I_MOUSE	Programmed cell death 6-interacting protein OS=Mus musculus OX=10090 GN=Pdcd6ip PE=1 SV=3	MOUSE	1	Q9WU78|PDC6I_MOUSE	Q9WU78			383	0	2	2.273	2.273	2.273	sp|P31040-2|SDHA_HUMAN	Isoform 2 of Succinate dehydrogenase [ubiquinone] flavoprotein subunit, mitochondrial OS=Homo sapiens OX=9606 GN=SDHA	HUMAN	1	P31040-2|SDHA_HUMAN	P31040-2
	512	0	1.12	1.945	1.945	1.945	sp|Q9WU78-3|PDC6I_MOUSE	Isoform 3 of Programmed cell death 6-interacting protein OS=Mus musculus OX=10090 GN=Pdcd6ip	MOUSE	1	Q9WU78-3|PDC6I_MOUSE	Q9WU78-3			384	2	2	9.322	9.322	9.322	sp|P30046|DOPD_HUMAN	D-dopachrome decarboxylase OS=Homo sapiens OX=9606 GN=DDT PE=1 SV=3	HUMAN	1	P30046|DOPD_HUMAN	P30046
	513	0.91	1.25	8.382	6.238	6.238	sp|P97797|SHPS1_MOUSE	Tyrosine-protein phosphatase non-receptor type substrate 1 OS=Mus musculus OX=10090 GN=Sirpa PE=1 SV=2	MOUSE	4	P97797|SHPS1_MOUSE	P97797			385	2	2	5.859	5.859	5.859	sp|P24539|AT5F1_HUMAN	ATP synthase F(0) complex subunit B1, mitochondrial OS=Homo sapiens OX=9606 GN=ATP5F1 PE=1 SV=2	HUMAN	1	P24539|AT5F1_HUMAN	P24539
	513	0	1.25	8.448	6.287	6.287	sp|P97797-2|SHPS1_MOUSE	Isoform 2 of Tyrosine-protein phosphatase non-receptor type substrate 1 OS=Mus musculus OX=10090 GN=Sirpa	MOUSE	4	P97797-2|SHPS1_MOUSE	P97797-2			386	2	2	6.019	6.019	6.019	sp|P23284|PPIB_HUMAN	Peptidyl-prolyl cis-trans isomerase B OS=Homo sapiens OX=9606 GN=PPIB PE=1 SV=2	HUMAN	1	P23284|PPIB_HUMAN	P23284
	514	0.89	1.1	15.07	11.4	7.353	sp|P67778|PHB_MOUSE	Prohibitin OS=Mus musculus OX=10090 GN=Phb PE=1 SV=1	MOUSE	1	P67778|PHB_MOUSE	P67778			387	2	2	7.772	7.772	7.772	sp|P21291|CSRP1_HUMAN	Cysteine and glycine-rich protein 1 OS=Homo sapiens OX=9606 GN=CSRP1 PE=1 SV=3	HUMAN	2	P21291|CSRP1_HUMAN	P21291
	515	0.88	1.08	3.83	3.83	3.83	sp|P28740|KIF2A_MOUSE	Kinesin-like protein KIF2A OS=Mus musculus OX=10090 GN=Kif2a PE=1 SV=2	MOUSE	1	P28740|KIF2A_MOUSE	P28740			388	2	2	7.469	7.469	7.469	sp|P20618|PSB1_HUMAN	Proteasome subunit beta type-1 OS=Homo sapiens OX=9606 GN=PSMB1 PE=1 SV=2	HUMAN	1	P20618|PSB1_HUMAN	P20618
	515	0	1.08	4.097	4.097	4.097	sp|P28740-2|KIF2A_MOUSE	Isoform 2 of Kinesin-like protein KIF2A OS=Mus musculus OX=10090 GN=Kif2a	MOUSE	1	P28740-2|KIF2A_MOUSE	P28740-2			389	2	2	7.477	7.477	7.477	sp|P0DOX7|IGK_HUMAN	Immunoglobulin kappa light chain OS=Homo sapiens OX=9606 PE=1 SV=1	HUMAN	1	P0DOX7|IGK_HUMAN	P0DOX7
	515	0	1.08	3.771	3.771	3.771	sp|P28740-1|KIF2A_MOUSE	Isoform 1 of Kinesin-like protein KIF2A OS=Mus musculus OX=10090 GN=Kif2a	MOUSE	1	P28740-1|KIF2A_MOUSE	P28740-1			389	0	2	14.95	14.95	14.95	sp|P01834|IGKC_HUMAN	Immunoglobulin kappa constant OS=Homo sapiens OX=9606 GN=IGKC PE=1 SV=2	HUMAN	1	P01834|IGKC_HUMAN	P01834
	516	0.83	1.02	5.135	5.135	5.135	sp|Q8VE33|GD1L1_MOUSE	Ganglioside-induced differentiation-associated protein 1-like 1 OS=Mus musculus OX=10090 GN=Gdap1l1 PE=1 SV=1	MOUSE	1	Q8VE33|GD1L1_MOUSE	Q8VE33			390	2	2	17.33	17.33	17.33	sp|P09669|COX6C_HUMAN	Cytochrome c oxidase subunit 6C OS=Homo sapiens OX=9606 GN=COX6C PE=1 SV=2	HUMAN	1	P09669|COX6C_HUMAN	P09669
	517	0.82	1.02	3.478	3.478	3.478	sp|Q9ERR1|NDEL1_MOUSE	Nuclear distribution protein nudE-like 1 OS=Mus musculus OX=10090 GN=Ndel1 PE=1 SV=2	MOUSE	1	Q9ERR1|NDEL1_MOUSE	Q9ERR1			391	2	2	11.85	11.85	11.85	sp|P09382|LEG1_HUMAN	Galectin-1 OS=Homo sapiens OX=9606 GN=LGALS1 PE=1 SV=2	HUMAN	1	P09382|LEG1_HUMAN	P09382
	517	0	1.02	3.81	3.81	3.81	sp|Q9ERR1-2|NDEL1_MOUSE	Isoform 2 of Nuclear distribution protein nudE-like 1 OS=Mus musculus OX=10090 GN=Ndel1	MOUSE	1	Q9ERR1-2|NDEL1_MOUSE	Q9ERR1-2			392	2	2	7.821	7.821	7.821	sp|O60888|CUTA_HUMAN	Protein CutA OS=Homo sapiens OX=9606 GN=CUTA PE=1 SV=2	HUMAN	1	O60888|CUTA_HUMAN	O60888
	517	0	1.02	3.488	3.488	3.488	sp|Q9CZA6|NDE1_MOUSE	Nuclear distribution protein nudE homolog 1 OS=Mus musculus OX=10090 GN=Nde1 PE=1 SV=1	MOUSE	1	Q9CZA6|NDE1_MOUSE	Q9CZA6			392	0	2	8.974	8.974	8.974	sp|O60888-3|CUTA_HUMAN	Isoform C of Protein CutA OS=Homo sapiens OX=9606 GN=CUTA	HUMAN	1	O60888-3|CUTA_HUMAN	O60888-3
	517	0	1.02	5.66	5.66	5.66	sp|Q9CZA6-4|NDE1_MOUSE	Isoform 4 of Nuclear distribution protein nudE homolog 1 OS=Mus musculus OX=10090 GN=Nde1	MOUSE	1	Q9CZA6-4|NDE1_MOUSE	Q9CZA6-4			392	0	2	7.071	7.071	7.071	sp|O60888-2|CUTA_HUMAN	Isoform A of Protein CutA OS=Homo sapiens OX=9606 GN=CUTA	HUMAN	1	O60888-2|CUTA_HUMAN	O60888-2
	517	0	1.02	3.785	3.785	3.785	sp|Q9CZA6-3|NDE1_MOUSE	Isoform 3 of Nuclear distribution protein nudE homolog 1 OS=Mus musculus OX=10090 GN=Nde1	MOUSE	1	Q9CZA6-3|NDE1_MOUSE	Q9CZA6-3			393	2	2	3.406	3.406	3.406	sp|O60268|K0513_HUMAN	Uncharacterized protein KIAA0513 OS=Homo sapiens OX=9606 GN=KIAA0513 PE=1 SV=1	HUMAN	1	O60268|K0513_HUMAN	O60268
	517	0	1.02	3.785	3.785	3.785	sp|Q9CZA6-2|NDE1_MOUSE	Isoform 2 of Nuclear distribution protein nudE homolog 1 OS=Mus musculus OX=10090 GN=Nde1	MOUSE	1	Q9CZA6-2|NDE1_MOUSE	Q9CZA6-2			393	0	2	3.491	3.491	3.491	sp|O60268-3|K0513_HUMAN	Isoform 3 of Uncharacterized protein KIAA0513 OS=Homo sapiens OX=9606 GN=KIAA0513	HUMAN	1	O60268-3|K0513_HUMAN	O60268-3
	518	0.8	1	6.863	6.863	6.863	sp|Q8BLF1|NCEH1_MOUSE	Neutral cholesterol ester hydrolase 1 OS=Mus musculus OX=10090 GN=Nceh1 PE=1 SV=1	MOUSE	1	Q8BLF1|NCEH1_MOUSE	Q8BLF1			394	2	2	5.15	5.15	5.15	sp|O43759|SNG1_HUMAN	Synaptogyrin-1 OS=Homo sapiens OX=9606 GN=SYNGR1 PE=1 SV=2	HUMAN	2	O43759|SNG1_HUMAN	O43759
	519	0.8	0.99	7.317	7.317	7.317	sp|Q9QUM9|PSA6_MOUSE	Proteasome subunit alpha type-6 OS=Mus musculus OX=10090 GN=Psma6 PE=1 SV=1	MOUSE	1	Q9QUM9|PSA6_MOUSE	Q9QUM9			394	0	2	6.283	6.283	6.283	sp|O43759-2|SNG1_HUMAN	Isoform 1B of Synaptogyrin-1 OS=Homo sapiens OX=9606 GN=SYNGR1	HUMAN	2	O43759-2|SNG1_HUMAN	O43759-2
	520	0.79	0.97	7.317	7.317	7.317	RRRRRsp|Q91X96|MSS4_MOUSE	REVERSED Guanine nucleotide exchange factor MSS4 OS=Mus musculus OX=10090 GN=Rabif PE=1 SV=1	MOUSE	1	Q91X96|MSS4_MOUSE	Q91X96			395	1.96	2	3.506	3.506	3.506	sp|P30531|SC6A1_HUMAN	Sodium- and chloride-dependent GABA transporter 1 OS=Homo sapiens OX=9606 GN=SLC6A1 PE=1 SV=2	HUMAN	1	P30531|SC6A1_HUMAN	P30531
	521	0.77	0.96	3.097	3.097	3.097	sp|Q8BFR5|EFTU_MOUSE	Elongation factor Tu, mitochondrial OS=Mus musculus OX=10090 GN=Tufm PE=1 SV=1	MOUSE	1	Q8BFR5|EFTU_MOUSE	Q8BFR5			396	1.96	2	19.78	19.78	19.78	sp|P07919|QCR6_HUMAN	Cytochrome b-c1 complex subunit 6, mitochondrial OS=Homo sapiens OX=9606 GN=UQCRH PE=1 SV=2	HUMAN	1	P07919|QCR6_HUMAN	P07919
	521	0	0.96	3.218	3.218	3.218	sp|Q8BFR5-2|EFTU_MOUSE	Isoform 2 of Elongation factor Tu, mitochondrial OS=Mus musculus OX=10090 GN=Tufm	MOUSE	1	Q8BFR5-2|EFTU_MOUSE	Q8BFR5-2			397	1.96	2	12.35	12.35	12.35	sp|O00483|NDUA4_HUMAN	Cytochrome c oxidase subunit NDUFA4 OS=Homo sapiens OX=9606 GN=NDUFA4 PE=1 SV=1	HUMAN	1	O00483|NDUA4_HUMAN	O00483
	522	0.75	0.94	15.66	15.66	15.66	sp|P48771|CX7A2_MOUSE	Cytochrome c oxidase subunit 7A2, mitochondrial OS=Mus musculus OX=10090 GN=Cox7a2 PE=1 SV=2	MOUSE	1	P48771|CX7A2_MOUSE	P48771			398	1.92	2	4.098	4.098	4.098	sp|Q9Y224|RTRAF_HUMAN	RNA transcription, translation and transport factor protein OS=Homo sapiens OX=9606 GN=RTRAF PE=1 SV=1	HUMAN	1	Q9Y224|RTRAF_HUMAN	Q9Y224
	523	0.74	0.93	5.86	3.741	3.741	sp|Q6NS52|DGKB_MOUSE	Diacylglycerol kinase beta OS=Mus musculus OX=10090 GN=Dgkb PE=1 SV=2	MOUSE	1	Q6NS52|DGKB_MOUSE	Q6NS52			399	1.92	2	6.122	6.122	6.122	sp|P62745|RHOB_HUMAN	Rho-related GTP-binding protein RhoB OS=Homo sapiens OX=9606 GN=RHOB PE=1 SV=1	HUMAN	2	P62745|RHOB_HUMAN	P62745
	523	0	0.93	5.912	3.774	3.774	sp|Q6NS52-2|DGKB_MOUSE	Isoform 2 of Diacylglycerol kinase beta OS=Mus musculus OX=10090 GN=Dgkb	MOUSE	1	Q6NS52-2|DGKB_MOUSE	Q6NS52-2			400	1.89	2	8.564	6.045	6.045	sp|P31689|DNJA1_HUMAN	DnaJ homolog subfamily A member 1 OS=Homo sapiens OX=9606 GN=DNAJA1 PE=1 SV=2	HUMAN	1	P31689|DNJA1_HUMAN	P31689
	524	0.72	0.92	3.962	3.962	1.877	sp|Q3UHJ0|AAK1_MOUSE	AP2-associated protein kinase 1 OS=Mus musculus OX=10090 GN=Aak1 PE=1 SV=2	MOUSE	1	Q3UHJ0|AAK1_MOUSE	Q3UHJ0			400	0	2	7.251	7.251	7.251	sp|P31689-2|DNJA1_HUMAN	Isoform 2 of DnaJ homolog subfamily A member 1 OS=Homo sapiens OX=9606 GN=DNAJA1	HUMAN	1	P31689-2|DNJA1_HUMAN	P31689-2
	524	0	0.92	4.328	4.328	2.05	sp|Q3UHJ0-2|AAK1_MOUSE	Isoform 2 of AP2-associated protein kinase 1 OS=Mus musculus OX=10090 GN=Aak1	MOUSE	1	Q3UHJ0-2|AAK1_MOUSE	Q3UHJ0-2			401	1.89	2	3.503	3.503	3.503	sp|Q16836|HCDH_HUMAN	Hydroxyacyl-coenzyme A dehydrogenase, mitochondrial OS=Homo sapiens OX=9606 GN=HADH PE=1 SV=3	HUMAN	1	Q16836|HCDH_HUMAN	Q16836
	525	0.68	0.86	1.382	1.382	1.382	sp|Q9EQH3|VPS35_MOUSE	Vacuolar protein sorting-associated protein 35 OS=Mus musculus OX=10090 GN=Vps35 PE=1 SV=1	MOUSE	1	Q9EQH3|VPS35_MOUSE	Q9EQH3			401	0	2	3.323	3.323	3.323	sp|Q16836-3|HCDH_HUMAN	Isoform 3 of Hydroxyacyl-coenzyme A dehydrogenase, mitochondrial OS=Homo sapiens OX=9606 GN=HADH	HUMAN	1	Q16836-3|HCDH_HUMAN	Q16836-3
	525	0	0.86	1.382	1.382	1.382	sp|Q96QK1|VPS35_HUMAN	Vacuolar protein sorting-associated protein 35 OS=Homo sapiens OX=9606 GN=VPS35 PE=1 SV=2	HUMAN	1	Q96QK1|VPS35_HUMAN	Q96QK1			401	0	2	2.821	2.821	2.821	sp|Q16836-2|HCDH_HUMAN	Isoform 2 of Hydroxyacyl-coenzyme A dehydrogenase, mitochondrial OS=Homo sapiens OX=9606 GN=HADH	HUMAN	1	Q16836-2|HCDH_HUMAN	Q16836-2
	526	0.67	0.86	8.876	8.876	3.254	sp|Q8BK64|AHSA1_MOUSE	Activator of 90 kDa heat shock protein ATPase homolog 1 OS=Mus musculus OX=10090 GN=Ahsa1 PE=1 SV=2	MOUSE	1	Q8BK64|AHSA1_MOUSE	Q8BK64			402	1.85	6.91	21.48	18.12	18.12	sp|P05141|ADT2_HUMAN	ADP/ATP translocase 2 OS=Homo sapiens OX=9606 GN=SLC25A5 PE=1 SV=7	HUMAN	5	P05141|ADT2_HUMAN	P05141
	527	0.65	0.82	6.527	6.527	6.527	sp|Q8R127|SCPDL_MOUSE	Saccharopine dehydrogenase-like oxidoreductase OS=Mus musculus OX=10090 GN=Sccpdh PE=1 SV=1	MOUSE	1	Q8R127|SCPDL_MOUSE	Q8R127			403	1.85	2	3.672	3.672	3.672	sp|Q7Z3B1|NEGR1_HUMAN	Neuronal growth regulator 1 OS=Homo sapiens OX=9606 GN=NEGR1 PE=1 SV=3	HUMAN	1	Q7Z3B1|NEGR1_HUMAN	Q7Z3B1
	528	0.65	0.82	1.431	1.431	1.431	sp|Q80TS3|AGRL3_MOUSE	Adhesion G protein-coupled receptor L3 OS=Mus musculus OX=10090 GN=Adgrl3 PE=1 SV=3	MOUSE	1	Q80TS3|AGRL3_MOUSE	Q80TS3			403	0	2	5.752	5.752	5.752	sp|Q7Z3B1-2|NEGR1_HUMAN	Isoform 2 of Neuronal growth regulator 1 OS=Homo sapiens OX=9606 GN=NEGR1	HUMAN	1	Q7Z3B1-2|NEGR1_HUMAN	Q7Z3B1-2
	528	0	0.82	1.44	1.44	1.44	sp|Q80TS3-5|AGRL3_MOUSE	Isoform 5 of Adhesion G protein-coupled receptor L3 OS=Mus musculus OX=10090 GN=Adgrl3	MOUSE	1	Q80TS3-5|AGRL3_MOUSE	Q80TS3-5			404	1.82	2.04	4.037	4.037	2.018	sp|P49368|TCPG_HUMAN	T-complex protein 1 subunit gamma OS=Homo sapiens OX=9606 GN=CCT3 PE=1 SV=4	HUMAN	1	P49368|TCPG_HUMAN	P49368
	528	0	0.82	1.695	1.695	1.695	sp|Q80TS3-4|AGRL3_MOUSE	Isoform 4 of Adhesion G protein-coupled receptor L3 OS=Mus musculus OX=10090 GN=Adgrl3	MOUSE	1	Q80TS3-4|AGRL3_MOUSE	Q80TS3-4			404	0	2.04	4.339	4.339	2.17	sp|P49368-2|TCPG_HUMAN	Isoform 2 of T-complex protein 1 subunit gamma OS=Homo sapiens OX=9606 GN=CCT3	HUMAN	1	P49368-2|TCPG_HUMAN	P49368-2
	528	0	0.82	1.426	1.426	1.426	sp|Q80TS3-3|AGRL3_MOUSE	Isoform 3 of Adhesion G protein-coupled receptor L3 OS=Mus musculus OX=10090 GN=Adgrl3	MOUSE	1	Q80TS3-3|AGRL3_MOUSE	Q80TS3-3			405	1.82	2	20	20	20	sp|P20674|COX5A_HUMAN	Cytochrome c oxidase subunit 5A, mitochondrial OS=Homo sapiens OX=9606 GN=COX5A PE=1 SV=2	HUMAN	1	P20674|COX5A_HUMAN	P20674
	528	0	0.82	1.639	1.639	1.639	sp|Q80TS3-2|AGRL3_MOUSE	Isoform 2 of Adhesion G protein-coupled receptor L3 OS=Mus musculus OX=10090 GN=Adgrl3	MOUSE	1	Q80TS3-2|AGRL3_MOUSE	Q80TS3-2			406	1.81	2.2	19.67	13.52	13.52	sp|Q9H8H3|MET7A_HUMAN	Methyltransferase-like protein 7A OS=Homo sapiens OX=9606 GN=METTL7A PE=1 SV=1	HUMAN	3	Q9H8H3|MET7A_HUMAN	Q9H8H3
	529	0.65	0.82	5.016	5.016	5.016	sp|P48036|ANXA5_MOUSE	Annexin A5 OS=Mus musculus OX=10090 GN=Anxa5 PE=1 SV=1	MOUSE	1	P48036|ANXA5_MOUSE	P48036			407	1.8	2.01	8.986	8.986	3.188	sp|Q5IS61|OPCM_PANTR	Opioid-binding protein/cell adhesion molecule OS=Pan troglodytes OX=9598 GN=OPCML PE=2 SV=1	PANTR	1	Q5IS61|OPCM_PANTR	Q5IS61
	530	0.64	0.81	2.979	2.979	2.979	sp|O08585|CLCA_MOUSE	Clathrin light chain A OS=Mus musculus OX=10090 GN=Clta PE=1 SV=2	MOUSE	1	O08585|CLCA_MOUSE	O08585			407	0	2.01	8.986	8.986	3.188	sp|Q14982|OPCM_HUMAN	Opioid-binding protein/cell adhesion molecule OS=Homo sapiens OX=9606 GN=OPCML PE=1 SV=1	HUMAN	1	Q14982|OPCM_HUMAN	Q14982
	530	0	0.81	0.6284	0.6284	0.6284	sp|A3KGB4|TBC8B_MOUSE	TBC1 domain family member 8B OS=Mus musculus OX=10090 GN=Tbc1d8b PE=1 SV=1	MOUSE	1	A3KGB4|TBC8B_MOUSE	A3KGB4			407	0	2.01	8.757	8.757	3.107	sp|Q14982-4|OPCM_HUMAN	Isoform 4 of Opioid-binding protein/cell adhesion molecule OS=Homo sapiens OX=9606 GN=OPCML	HUMAN	1	Q14982-4|OPCM_HUMAN	Q14982-4
	531	0.63	0.82	1.5	1.5	0.5356	sp|Q6ZPE2|MTMR5_MOUSE	Myotubularin-related protein 5 OS=Mus musculus OX=10090 GN=Sbf1 PE=1 SV=2	MOUSE	1	Q6ZPE2|MTMR5_MOUSE	Q6ZPE2			407	0	2.01	10.2	10.2	3.618	sp|Q14982-3|OPCM_HUMAN	Isoform 3 of Opioid-binding protein/cell adhesion molecule OS=Homo sapiens OX=9606 GN=OPCML	HUMAN	1	Q14982-3|OPCM_HUMAN	Q14982-3
	531	0	0.82	1.479	1.479	0.5283	sp|Q6ZPE2-2|MTMR5_MOUSE	Isoform 2 of Myotubularin-related protein 5 OS=Mus musculus OX=10090 GN=Sbf1	MOUSE	1	Q6ZPE2-2|MTMR5_MOUSE	Q6ZPE2-2			407	0	2.01	9.172	9.172	3.254	sp|Q14982-2|OPCM_HUMAN	Isoform 2 of Opioid-binding protein/cell adhesion molecule OS=Homo sapiens OX=9606 GN=OPCML	HUMAN	1	Q14982-2|OPCM_HUMAN	Q14982-2
	532	0.62	0.79	4.294	4.294	4.294	sp|Q8C0M9|ASGL1_MOUSE	Isoaspartyl peptidase/L-asparaginase OS=Mus musculus OX=10090 GN=Asrgl1 PE=1 SV=1	MOUSE	1	Q8C0M9|ASGL1_MOUSE	Q8C0M9			408	1.8	2	11.2	11.2	11.2	sp|Q9GZQ8|MLP3B_HUMAN	Microtubule-associated proteins 1A/1B light chain 3B OS=Homo sapiens OX=9606 GN=MAP1LC3B PE=1 SV=3	HUMAN	1	Q9GZQ8|MLP3B_HUMAN	Q9GZQ8
	533	0.59	0.76	10.37	10.37	10.37	sp|Q05816|FABP5_MOUSE	Fatty acid-binding protein 5 OS=Mus musculus OX=10090 GN=Fabp5 PE=1 SV=3	MOUSE	1	Q05816|FABP5_MOUSE	Q05816			408	0	2	11.2	11.2	11.2	sp|A6NCE7|MP3B2_HUMAN	Microtubule-associated proteins 1A/1B light chain 3 beta 2 OS=Homo sapiens OX=9606 GN=MAP1LC3B2 PE=2 SV=1	HUMAN	1	A6NCE7|MP3B2_HUMAN	A6NCE7
	534	0.56	0.73	1.394	1.394	1.394	sp|Q84M89|GCS2_ARATH	Alpha-glucosidase 2 OS=Arabidopsis thaliana OX=3702 GN=GCS2 PE=2 SV=1	ARATH	1	Q84M89|GCS2_ARATH	Q84M89			409	1.77	2	1.106	1.106	1.106	sp|Q7Z6B7|SRGP1_HUMAN	SLIT-ROBO Rho GTPase-activating protein 1 OS=Homo sapiens OX=9606 GN=SRGAP1 PE=1 SV=1	HUMAN	2	Q7Z6B7|SRGP1_HUMAN	Q7Z6B7
	535	0.55	0.72	15.63	15.63	8.125	sp|Q9R0Q7|TEBP_MOUSE	Prostaglandin E synthase 3 OS=Mus musculus OX=10090 GN=Ptges3 PE=1 SV=1	MOUSE	1	Q9R0Q7|TEBP_MOUSE	Q9R0Q7			409	0	2	1.13	1.13	1.13	sp|Q7Z6B7-2|SRGP1_HUMAN	Isoform 2 of SLIT-ROBO Rho GTPase-activating protein 1 OS=Homo sapiens OX=9606 GN=SRGAP1	HUMAN	2	Q7Z6B7-2|SRGP1_HUMAN	Q7Z6B7-2
	536	0.52	0.6	2.532	2.532	2.532	sp|P62881|GNB5_MOUSE	Guanine nucleotide-binding protein subunit beta-5 OS=Mus musculus OX=10090 GN=Gnb5 PE=1 SV=1	MOUSE	1	P62881|GNB5_MOUSE	P62881			409	0	2	2.62	2.62	2.62	sp|P0DMP2|SRG2B_HUMAN	SLIT-ROBO Rho GTPase-activating protein 2B OS=Homo sapiens OX=9606 GN=SRGAP2B PE=3 SV=1	HUMAN	2	P0DMP2|SRG2B_HUMAN	P0DMP2
	536	0	0.6	2.833	2.833	2.833	sp|P62881-2|GNB5_MOUSE	Isoform 2 of Guanine nucleotide-binding protein subunit beta-5 OS=Mus musculus OX=10090 GN=Gnb5	MOUSE	1	P62881-2|GNB5_MOUSE	P62881-2			409	0	2	2.614	2.614	2.614	sp|P0DJJ0|SRG2C_HUMAN	SLIT-ROBO Rho GTPase-activating protein 2C OS=Homo sapiens OX=9606 GN=SRGAP2C PE=1 SV=1	HUMAN	2	P0DJJ0|SRG2C_HUMAN	P0DJJ0
	537	0.52	0.59	4.992	2.254	2.254	sp|Q8CAA7|PGM2L_MOUSE	Glucose 1,6-bisphosphate synthase OS=Mus musculus OX=10090 GN=Pgm2l1 PE=1 SV=1	MOUSE	1	Q8CAA7|PGM2L_MOUSE	Q8CAA7			409	0	2	1.12	1.12	1.12	sp|O75044|SRGP2_HUMAN	SLIT-ROBO Rho GTPase-activating protein 2 OS=Homo sapiens OX=9606 GN=SRGAP2 PE=1 SV=3	HUMAN	2	O75044|SRGP2_HUMAN	O75044
	538	0.51	0.58	3.14	3.14	3.14	sp|Q9CAI7|IF4A3_ARATH	Eukaryotic initiation factor 4A-3 OS=Arabidopsis thaliana OX=3702 GN=TIF4A-3 PE=1 SV=1	ARATH	1	Q9CAI7|IF4A3_ARATH	Q9CAI7			410	1.77	2	3.721	3.721	3.721	sp|O60939|SCN2B_HUMAN	Sodium channel subunit beta-2 OS=Homo sapiens OX=9606 GN=SCN2B PE=1 SV=1	HUMAN	1	O60939|SCN2B_HUMAN	O60939
	538	0	0.58	3.202	3.202	3.202	sp|P60843|IF4A1_MOUSE	Eukaryotic initiation factor 4A-I OS=Mus musculus OX=10090 GN=Eif4a1 PE=1 SV=1	MOUSE	1	P60843|IF4A1_MOUSE	P60843			411	1.72	1.94	21.36	12.62	12.62	sp|O75964|ATP5L_HUMAN	ATP synthase subunit g, mitochondrial OS=Homo sapiens OX=9606 GN=ATP5L PE=1 SV=3	HUMAN	1	O75964|ATP5L_HUMAN	O75964
	538	0	0.58	3.155	3.155	3.155	sp|P41377|IF4A2_ARATH	Eukaryotic initiation factor 4A-2 OS=Arabidopsis thaliana OX=3702 GN=TIF4A-2 PE=1 SV=1	ARATH	1	P41377|IF4A2_ARATH	P41377			411	0	0.24	13	13	13	sp|Q7Z4Y8|AT5L2_HUMAN	Putative ATP synthase subunit g 2, mitochondrial OS=Homo sapiens OX=9606 GN=ATP5MGL PE=5 SV=1	HUMAN	1	Q7Z4Y8|AT5L2_HUMAN	Q7Z4Y8
	538	0	0.58	3.155	3.155	3.155	sp|P41376|IF4A1_ARATH	Eukaryotic initiation factor 4A-1 OS=Arabidopsis thaliana OX=3702 GN=EIF4A1 PE=1 SV=1	ARATH	1	P41376|IF4A1_ARATH	P41376			412	1.72	1.92	6.25	6.25	6.25	sp|Q969L2|MAL2_HUMAN	Protein MAL2 OS=Homo sapiens OX=9606 GN=MAL2 PE=1 SV=1	HUMAN	1	Q969L2|MAL2_HUMAN	Q969L2
	538	0	0.58	3.194	3.194	3.194	sp|P10630|IF4A2_MOUSE	Eukaryotic initiation factor 4A-II OS=Mus musculus OX=10090 GN=Eif4a2 PE=1 SV=2	MOUSE	1	P10630|IF4A2_MOUSE	P10630			413	1.69	2.09	8.511	8.511	8.511	sp|Q8TAC9|SCAM5_HUMAN	Secretory carrier-associated membrane protein 5 OS=Homo sapiens OX=9606 GN=SCAMP5 PE=1 SV=1	HUMAN	2	Q8TAC9|SCAM5_HUMAN	Q8TAC9
	538	0	0.58	3.186	3.186	3.186	sp|P10630-2|IF4A2_MOUSE	Isoform 2 of Eukaryotic initiation factor 4A-II OS=Mus musculus OX=10090 GN=Eif4a2	MOUSE	1	P10630-2|IF4A2_MOUSE	P10630-2			413	0	2.09	8.23	8.23	8.23	sp|Q8TAC9-2|SCAM5_HUMAN	Isoform 2 of Secretory carrier-associated membrane protein 5 OS=Homo sapiens OX=9606 GN=SCAMP5	HUMAN	2	Q8TAC9-2|SCAM5_HUMAN	Q8TAC9-2
	539	0.49	0.56	8.12	8.12	8.12	sp|P49722|PSA2_MOUSE	Proteasome subunit alpha type-2 OS=Mus musculus OX=10090 GN=Psma2 PE=1 SV=3	MOUSE	1	P49722|PSA2_MOUSE	P49722			414	1.67	1.99	9.885	9.885	3.448	sp|Q96CW1|AP2M1_HUMAN	AP-2 complex subunit mu OS=Homo sapiens OX=9606 GN=AP2M1 PE=1 SV=2	HUMAN	1	Q96CW1|AP2M1_HUMAN	Q96CW1
	540	0.47	0.54	9.375	9.375	9.375	sp|Q8BTG7|NDRG4_MOUSE	Protein NDRG4 OS=Mus musculus OX=10090 GN=Ndrg4 PE=1 SV=1	MOUSE	1	Q8BTG7|NDRG4_MOUSE	Q8BTG7			414	0	1.99	9.931	9.931	3.464	sp|Q96CW1-2|AP2M1_HUMAN	Isoform 2 of AP-2 complex subunit mu OS=Homo sapiens OX=9606 GN=AP2M1	HUMAN	1	Q96CW1-2|AP2M1_HUMAN	Q96CW1-2
	540	0	0.54	8.168	8.168	8.168	sp|Q8BTG7-3|NDRG4_MOUSE	Isoform 3 of Protein NDRG4 OS=Mus musculus OX=10090 GN=Ndrg4	MOUSE	1	Q8BTG7-3|NDRG4_MOUSE	Q8BTG7-3			415	1.66	1.89	6.374	4.396	4.396	sp|P07099|HYEP_HUMAN	Epoxide hydrolase 1 OS=Homo sapiens OX=9606 GN=EPHX1 PE=1 SV=1	HUMAN	1	P07099|HYEP_HUMAN	P07099
	540	0	0.54	9.735	9.735	9.735	sp|Q8BTG7-2|NDRG4_MOUSE	Isoform 2 of Protein NDRG4 OS=Mus musculus OX=10090 GN=Ndrg4	MOUSE	1	Q8BTG7-2|NDRG4_MOUSE	Q8BTG7-2			416	1.66	1.89	1.736	1.736	1.736	sp|Q9Y6I3|EPN1_HUMAN	Epsin-1 OS=Homo sapiens OX=9606 GN=EPN1 PE=1 SV=2	HUMAN	1	Q9Y6I3|EPN1_HUMAN	Q9Y6I3
	541	0.46	0.53	6.167	3.744	1.982	sp|Q9D2G2|ODO2_MOUSE	Dihydrolipoyllysine-residue succinyltransferase component of 2-oxoglutarate dehydrogenase complex, mitochondrial OS=Mus musculus OX=10090 GN=Dlst PE=1 SV=1	MOUSE	1	Q9D2G2|ODO2_MOUSE	Q9D2G2			416	0	1.89	1.818	1.818	1.818	sp|Q9Y6I3-3|EPN1_HUMAN	Isoform 3 of Epsin-1 OS=Homo sapiens OX=9606 GN=EPN1	HUMAN	1	Q9Y6I3-3|EPN1_HUMAN	Q9Y6I3-3
	541	0	0.53	8.458	8.458	4.478	sp|Q9D2G2-2|ODO2_MOUSE	Isoform 2 of Dihydrolipoyllysine-residue succinyltransferase component of 2-oxoglutarate dehydrogenase complex, mitochondrial OS=Mus musculus OX=10090 GN=Dlst	MOUSE	1	Q9D2G2-2|ODO2_MOUSE	Q9D2G2-2			416	0	1.89	1.511	1.511	1.511	sp|Q9Y6I3-1|EPN1_HUMAN	Isoform 2 of Epsin-1 OS=Homo sapiens OX=9606 GN=EPN1	HUMAN	1	Q9Y6I3-1|EPN1_HUMAN	Q9Y6I3-1
	542	0.46	0.53	3.665	3.665	3.665	sp|P23242|CXA1_MOUSE	Gap junction alpha-1 protein OS=Mus musculus OX=10090 GN=Gja1 PE=1 SV=2	MOUSE	1	P23242|CXA1_MOUSE	P23242			417	1.64	1.86	2.299	1.045	1.045	sp|O60282|KIF5C_HUMAN	Kinesin heavy chain isoform 5C OS=Homo sapiens OX=9606 GN=KIF5C PE=1 SV=1	HUMAN	1	O60282|KIF5C_HUMAN	O60282
	543	0.44	0.53	3.265	3.265	0	sp|P70704|AT8A1_MOUSE	Phospholipid-transporting ATPase IA OS=Mus musculus OX=10090 GN=Atp8a1 PE=1 SV=2	MOUSE	0	P70704|AT8A1_MOUSE	P70704			417	0	1.86	3.034	1.379	1.379	sp|O60282-2|KIF5C_HUMAN	Isoform 2 of Kinesin heavy chain isoform 5C OS=Homo sapiens OX=9606 GN=KIF5C	HUMAN	1	O60282-2|KIF5C_HUMAN	O60282-2
	543	0	0.53	3.307	3.307	0	sp|P70704-3|AT8A1_MOUSE	Isoform 3 of Phospholipid-transporting ATPase IA OS=Mus musculus OX=10090 GN=Atp8a1	MOUSE	0	P70704-3|AT8A1_MOUSE	P70704-3			418	1.64	1.85	2.946	2.946	2.946	sp|O14576|DC1I1_HUMAN	Cytoplasmic dynein 1 intermediate chain 1 OS=Homo sapiens OX=9606 GN=DYNC1I1 PE=1 SV=2	HUMAN	1	O14576|DC1I1_HUMAN	O14576
	543	0	0.53	3.307	3.307	0	sp|P70704-2|AT8A1_MOUSE	Isoform 2 of Phospholipid-transporting ATPase IA OS=Mus musculus OX=10090 GN=Atp8a1	MOUSE	0	P70704-2|AT8A1_MOUSE	P70704-2			418	0	1.85	3.04	3.04	3.04	sp|O14576-5|DC1I1_HUMAN	Isoform 5 of Cytoplasmic dynein 1 intermediate chain 1 OS=Homo sapiens OX=9606 GN=DYNC1I1	HUMAN	1	O14576-5|DC1I1_HUMAN	O14576-5
	544	0.43	0.49	3.002	3.002	3.002	sp|Q61753|SERA_MOUSE	D-3-phosphoglycerate dehydrogenase OS=Mus musculus OX=10090 GN=Phgdh PE=1 SV=3	MOUSE	1	Q61753|SERA_MOUSE	Q61753			418	0	1.85	3.125	3.125	3.125	sp|O14576-3|DC1I1_HUMAN	Isoform 3 of Cytoplasmic dynein 1 intermediate chain 1 OS=Homo sapiens OX=9606 GN=DYNC1I1	HUMAN	1	O14576-3|DC1I1_HUMAN	O14576-3
	545	0.42	0.49	2.813	2.813	2.813	sp|P28656|NP1L1_MOUSE	Nucleosome assembly protein 1-like 1 OS=Mus musculus OX=10090 GN=Nap1l1 PE=1 SV=2	MOUSE	1	P28656|NP1L1_MOUSE	P28656			418	0	1.85	3.025	3.025	3.025	sp|O14576-2|DC1I1_HUMAN	Isoform 2 of Cytoplasmic dynein 1 intermediate chain 1 OS=Homo sapiens OX=9606 GN=DYNC1I1	HUMAN	1	O14576-2|DC1I1_HUMAN	O14576-2
	546	0.42	0.48	5.201	1.783	1.783	sp|P68404-2|KPCB_MOUSE	Isoform Beta-II of Protein kinase C beta type OS=Mus musculus OX=10090 GN=Prkcb	MOUSE	1	P68404-2|KPCB_MOUSE	P68404-2			419	1.63	1.86	9.309	5.053	5.053	sp|P61163|ACTZ_HUMAN	Alpha-centractin OS=Homo sapiens OX=9606 GN=ACTR1A PE=1 SV=1	HUMAN	1	P61163|ACTZ_HUMAN	P61163
	546	0	0.48	1.788	1.788	1.788	sp|P68404|KPCB_MOUSE	Protein kinase C beta type OS=Mus musculus OX=10090 GN=Prkcb PE=1 SV=4	MOUSE	1	P68404|KPCB_MOUSE	P68404			419	0	1.85	5.053	5.053	5.053	sp|P42025|ACTY_HUMAN	Beta-centractin OS=Homo sapiens OX=9606 GN=ACTR1B PE=1 SV=1	HUMAN	1	P42025|ACTY_HUMAN	P42025
	547	0.41	0.48	2.679	2.679	2.679	RRRRRsp|Q80V72|IP6K2_MOUSE	REVERSED Inositol hexakisphosphate kinase 2 OS=Mus musculus OX=10090 GN=Ip6k2 PE=2 SV=2	MOUSE	1	Q80V72|IP6K2_MOUSE	Q80V72			420	1.62	1.85	2.446	2.446	2.446	sp|O00429|DNM1L_HUMAN	Dynamin-1-like protein OS=Homo sapiens OX=9606 GN=DNM1L PE=1 SV=2	HUMAN	1	O00429|DNM1L_HUMAN	O00429
	548	0.41	0.46	2.185	2.185	2.185	sp|Q61193|RGL2_MOUSE	Ral guanine nucleotide dissociation stimulator-like 2 OS=Mus musculus OX=10090 GN=Rgl2 PE=1 SV=2	MOUSE	1	Q61193|RGL2_MOUSE	Q61193			420	0	1.85	2.439	2.439	2.439	sp|O00429-8|DNM1L_HUMAN	Isoform 8 of Dynamin-1-like protein OS=Homo sapiens OX=9606 GN=DNM1L	HUMAN	1	O00429-8|DNM1L_HUMAN	O00429-8
	549	0.41	0.46	3.955	3.955	3.955	sp|P80317|TCPZ_MOUSE	T-complex protein 1 subunit zeta OS=Mus musculus OX=10090 GN=Cct6a PE=1 SV=3	MOUSE	1	P80317|TCPZ_MOUSE	P80317			420	0	1.85	2.403	2.403	2.403	sp|O00429-6|DNM1L_HUMAN	Isoform 6 of Dynamin-1-like protein OS=Homo sapiens OX=9606 GN=DNM1L	HUMAN	1	O00429-6|DNM1L_HUMAN	O00429-6
	550	0.39	5.45	40.21	40.21	40.21	sp|Q61411|RASH_MOUSE	GTPase HRas OS=Mus musculus OX=10090 GN=Hras PE=1 SV=2	MOUSE	5	Q61411|RASH_MOUSE	Q61411			420	0	1.85	2.535	2.535	2.535	sp|O00429-5|DNM1L_HUMAN	Isoform 5 of Dynamin-1-like protein OS=Homo sapiens OX=9606 GN=DNM1L	HUMAN	1	O00429-5|DNM1L_HUMAN	O00429-5
	550	0	5.45	40.21	40.21	40.21	sp|P23175|RASH_MSVNS	GTPase HRas OS=Murine sarcoma virus NS.C58 OX=11815 GN=H-RAS PE=3 SV=1	MSVNS	5	P23175|RASH_MSVNS	P23175			420	0	1.85	2.575	2.575	2.575	sp|O00429-4|DNM1L_HUMAN	Isoform 3 of Dynamin-1-like protein OS=Homo sapiens OX=9606 GN=DNM1L	HUMAN	1	O00429-4|DNM1L_HUMAN	O00429-4
	550	0	3.28	34.04	34.04	34.04	sp|Q61411-2|RASH_MOUSE	Isoform 2 of GTPase HRas OS=Mus musculus OX=10090 GN=Hras	MOUSE	4	Q61411-2|RASH_MOUSE	Q61411-2			420	0	1.85	2.535	2.535	2.535	sp|O00429-3|DNM1L_HUMAN	Isoform 2 of Dynamin-1-like protein OS=Homo sapiens OX=9606 GN=DNM1L	HUMAN	1	O00429-3|DNM1L_HUMAN	O00429-3
	550	0	3.28	20.75	20.75	20.75	sp|P01115|RASH_MSVHA	Transforming protein p29 OS=Harvey murine sarcoma virus OX=11807 GN=H-RAS PE=1 SV=1	MSVHA	3	P01115|RASH_MSVHA	P01115			420	0	1.85	2.483	2.483	2.483	sp|O00429-2|DNM1L_HUMAN	Isoform 4 of Dynamin-1-like protein OS=Homo sapiens OX=9606 GN=DNM1L	HUMAN	1	O00429-2|DNM1L_HUMAN	O00429-2
	551	0.39	0.44	6.024	6.024	6.024	sp|Q62283|TSN7_MOUSE	Tetraspanin-7 OS=Mus musculus OX=10090 GN=Tspan7 PE=1 SV=2	MOUSE	1	Q62283|TSN7_MOUSE	Q62283			421	1.59	1.8	12.89	12.89	7.556	sp|Q9UL25|RAB21_HUMAN	Ras-related protein Rab-21 OS=Homo sapiens OX=9606 GN=RAB21 PE=1 SV=3	HUMAN	1	Q9UL25|RAB21_HUMAN	Q9UL25
	552	0.38	0.42	16.67	9.028	9.028	sp|Q9ERS2|NDUAD_MOUSE	NADH dehydrogenase [ubiquinone] 1 alpha subcomplex subunit 13 OS=Mus musculus OX=10090 GN=Ndufa13 PE=1 SV=3	MOUSE	1	Q9ERS2|NDUAD_MOUSE	Q9ERS2			422	1.59	1.8	2.597	2.597	2.597	sp|Q9NZ01|TECR_HUMAN	Very-long-chain enoyl-CoA reductase OS=Homo sapiens OX=9606 GN=TECR PE=1 SV=1	HUMAN	1	Q9NZ01|TECR_HUMAN	Q9NZ01
	553	0.34	0.38	23.81	23.81	23.81	sp|Q9D3D9|ATPD_MOUSE	ATP synthase subunit delta, mitochondrial OS=Mus musculus OX=10090 GN=Atp5f1d PE=1 SV=1	MOUSE	1	Q9D3D9|ATPD_MOUSE	Q9D3D9			422	0	1.8	5.096	5.096	5.096	sp|Q9NZ01-2|TECR_HUMAN	Isoform 2 of Very-long-chain enoyl-CoA reductase OS=Homo sapiens OX=9606 GN=TECR	HUMAN	1	Q9NZ01-2|TECR_HUMAN	Q9NZ01-2
	554	0.34	0.38	1.522	1.522	1.522	sp|Q80U28|MADD_MOUSE	MAP kinase-activating death domain protein OS=Mus musculus OX=10090 GN=Madd PE=1 SV=2	MOUSE	1	Q80U28|MADD_MOUSE	Q80U28			423	1.55	4.2	13.3	13.3	8.257	sp|Q15907|RB11B_HUMAN	Ras-related protein Rab-11B OS=Homo sapiens OX=9606 GN=RAB11B PE=1 SV=4	HUMAN	2	Q15907|RB11B_HUMAN	Q15907
	554	0	0.38	1.594	1.594	1.594	sp|Q80U28-9|MADD_MOUSE	Isoform 9 of MAP kinase-activating death domain protein OS=Mus musculus OX=10090 GN=Madd	MOUSE	1	Q80U28-9|MADD_MOUSE	Q80U28-9			424	1.5	1.74	7.025	3.139	3.139	sp|O94925|GLSK_HUMAN	Glutaminase kidney isoform, mitochondrial OS=Homo sapiens OX=9606 GN=GLS PE=1 SV=1	HUMAN	1	O94925|GLSK_HUMAN	O94925
	554	0	0.38	1.592	1.592	1.592	sp|Q80U28-8|MADD_MOUSE	Isoform 8 of MAP kinase-activating death domain protein OS=Mus musculus OX=10090 GN=Madd	MOUSE	1	Q80U28-8|MADD_MOUSE	Q80U28-8			424	0	1.74	7.86	3.512	3.512	sp|O94925-3|GLSK_HUMAN	Isoform 3 of Glutaminase kidney isoform, mitochondrial OS=Homo sapiens OX=9606 GN=GLS	HUMAN	1	O94925-3|GLSK_HUMAN	O94925-3
	554	0	0.38	1.59	1.59	1.59	sp|Q80U28-7|MADD_MOUSE	Isoform 7 of MAP kinase-activating death domain protein OS=Mus musculus OX=10090 GN=Madd	MOUSE	1	Q80U28-7|MADD_MOUSE	Q80U28-7			424	0	1.74	27.81	12.43	12.43	sp|O94925-2|GLSK_HUMAN	Isoform 2 of Glutaminase kidney isoform, mitochondrial OS=Homo sapiens OX=9606 GN=GLS	HUMAN	1	O94925-2|GLSK_HUMAN	O94925-2
	554	0	0.38	1.578	1.578	1.578	sp|Q80U28-6|MADD_MOUSE	Isoform 6 of MAP kinase-activating death domain protein OS=Mus musculus OX=10090 GN=Madd	MOUSE	1	Q80U28-6|MADD_MOUSE	Q80U28-6			425	1.49	1.73	15.76	15.76	4.891	sp|Q04760|LGUL_HUMAN	Lactoylglutathione lyase OS=Homo sapiens OX=9606 GN=GLO1 PE=1 SV=4	HUMAN	1	Q04760|LGUL_HUMAN	Q04760
	554	0	0.38	1.574	1.574	1.574	sp|Q80U28-5|MADD_MOUSE	Isoform 5 of MAP kinase-activating death domain protein OS=Mus musculus OX=10090 GN=Madd	MOUSE	1	Q80U28-5|MADD_MOUSE	Q80U28-5			425	0	1.73	17.16	17.16	5.325	sp|Q04760-2|LGUL_HUMAN	Isoform 2 of Lactoylglutathione lyase OS=Homo sapiens OX=9606 GN=GLO1	HUMAN	1	Q04760-2|LGUL_HUMAN	Q04760-2
	554	0	0.38	1.571	1.571	1.571	sp|Q80U28-4|MADD_MOUSE	Isoform 4 of MAP kinase-activating death domain protein OS=Mus musculus OX=10090 GN=Madd	MOUSE	1	Q80U28-4|MADD_MOUSE	Q80U28-4			426	1.49	1.72	2.737	2.737	2.737	sp|P50990|TCPQ_HUMAN	T-complex protein 1 subunit theta OS=Homo sapiens OX=9606 GN=CCT8 PE=1 SV=4	HUMAN	1	P50990|TCPQ_HUMAN	P50990
	554	0	0.38	1.54	1.54	1.54	sp|Q80U28-3|MADD_MOUSE	Isoform 3 of MAP kinase-activating death domain protein OS=Mus musculus OX=10090 GN=Madd	MOUSE	1	Q80U28-3|MADD_MOUSE	Q80U28-3			426	0	1.72	3.158	3.158	3.158	sp|P50990-3|TCPQ_HUMAN	Isoform 3 of T-complex protein 1 subunit theta OS=Homo sapiens OX=9606 GN=CCT8	HUMAN	1	P50990-3|TCPQ_HUMAN	P50990-3
	554	0	0.38	1.532	1.532	1.532	sp|Q80U28-2|MADD_MOUSE	Isoform 2 of MAP kinase-activating death domain protein OS=Mus musculus OX=10090 GN=Madd	MOUSE	1	Q80U28-2|MADD_MOUSE	Q80U28-2			426	0	1.72	2.836	2.836	2.836	sp|P50990-2|TCPQ_HUMAN	Isoform 2 of T-complex protein 1 subunit theta OS=Homo sapiens OX=9606 GN=CCT8	HUMAN	1	P50990-2|TCPQ_HUMAN	P50990-2
	554	0	0.38	1.525	1.525	1.525	sp|Q80U28-15|MADD_MOUSE	Isoform 15 of MAP kinase-activating death domain protein OS=Mus musculus OX=10090 GN=Madd	MOUSE	1	Q80U28-15|MADD_MOUSE	Q80U28-15			427	1.48	1.72	2.201	2.201	2.201	sp|P28331|NDUS1_HUMAN	NADH-ubiquinone oxidoreductase 75 kDa subunit, mitochondrial OS=Homo sapiens OX=9606 GN=NDUFS1 PE=1 SV=3	HUMAN	1	P28331|NDUS1_HUMAN	P28331
	554	0	0.38	1.475	1.475	1.475	sp|Q80U28-14|MADD_MOUSE	Isoform 14 of MAP kinase-activating death domain protein OS=Mus musculus OX=10090 GN=Madd	MOUSE	1	Q80U28-14|MADD_MOUSE	Q80U28-14			427	0	1.72	2.315	2.315	2.315	sp|P28331-5|NDUS1_HUMAN	Isoform 5 of NADH-ubiquinone oxidoreductase 75 kDa subunit, mitochondrial OS=Homo sapiens OX=9606 GN=NDUFS1	HUMAN	1	P28331-5|NDUS1_HUMAN	P28331-5
	554	0	0.38	2.152	2.152	2.152	sp|Q80U28-13|MADD_MOUSE	Isoform 13 of MAP kinase-activating death domain protein OS=Mus musculus OX=10090 GN=Madd	MOUSE	1	Q80U28-13|MADD_MOUSE	Q80U28-13			427	0	1.72	2.388	2.388	2.388	sp|P28331-4|NDUS1_HUMAN	Isoform 4 of NADH-ubiquinone oxidoreductase 75 kDa subunit, mitochondrial OS=Homo sapiens OX=9606 GN=NDUFS1	HUMAN	1	P28331-4|NDUS1_HUMAN	P28331-4
	554	0	0.38	2.128	2.128	2.128	sp|Q80U28-12|MADD_MOUSE	Isoform 12 of MAP kinase-activating death domain protein OS=Mus musculus OX=10090 GN=Madd	MOUSE	1	Q80U28-12|MADD_MOUSE	Q80U28-12			427	0	1.72	2.597	2.597	2.597	sp|P28331-3|NDUS1_HUMAN	Isoform 3 of NADH-ubiquinone oxidoreductase 75 kDa subunit, mitochondrial OS=Homo sapiens OX=9606 GN=NDUFS1	HUMAN	1	P28331-3|NDUS1_HUMAN	P28331-3
	554	0	0.38	1.612	1.612	1.612	sp|Q80U28-11|MADD_MOUSE	Isoform 11 of MAP kinase-activating death domain protein OS=Mus musculus OX=10090 GN=Madd	MOUSE	1	Q80U28-11|MADD_MOUSE	Q80U28-11			427	0	1.72	2.159	2.159	2.159	sp|P28331-2|NDUS1_HUMAN	Isoform 2 of NADH-ubiquinone oxidoreductase 75 kDa subunit, mitochondrial OS=Homo sapiens OX=9606 GN=NDUFS1	HUMAN	1	P28331-2|NDUS1_HUMAN	P28331-2
	554	0	0.38	1.603	1.603	1.603	sp|Q80U28-10|MADD_MOUSE	Isoform 10 of MAP kinase-activating death domain protein OS=Mus musculus OX=10090 GN=Madd	MOUSE	1	Q80U28-10|MADD_MOUSE	Q80U28-10			428	1.47	1.7	3.046	3.046	3.046	sp|P61160|ARP2_HUMAN	Actin-related protein 2 OS=Homo sapiens OX=9606 GN=ACTR2 PE=1 SV=1	HUMAN	1	P61160|ARP2_HUMAN	P61160
	555	0.33	0.37	1.961	1.961	1.961	sp|Q9WTR5|CAD13_MOUSE	Cadherin-13 OS=Mus musculus OX=10090 GN=Cdh13 PE=1 SV=2	MOUSE	1	Q9WTR5|CAD13_MOUSE	Q9WTR5			428	0	1.7	3.008	3.008	3.008	sp|P61160-2|ARP2_HUMAN	Isoform 2 of Actin-related protein 2 OS=Homo sapiens OX=9606 GN=ACTR2	HUMAN	1	P61160-2|ARP2_HUMAN	P61160-2
	556	0.31	2.52	7.065	7.065	7.065	sp|Q62419|SH3G1_MOUSE	Endophilin-A2 OS=Mus musculus OX=10090 GN=Sh3gl1 PE=1 SV=1	MOUSE	4	Q62419|SH3G1_MOUSE	Q62419			429	1.43	1.66	1.527	1.527	1.527	sp|Q92896|GSLG1_HUMAN	Golgi apparatus protein 1 OS=Homo sapiens OX=9606 GN=GLG1 PE=1 SV=2	HUMAN	1	Q92896|GSLG1_HUMAN	Q92896
	557	0.31	0.35	1.541	1.541	1.541	sp|Q9ESJ4|SPN90_MOUSE	NCK-interacting protein with SH3 domain OS=Mus musculus OX=10090 GN=Nckipsd PE=1 SV=2	MOUSE	1	Q9ESJ4|SPN90_MOUSE	Q9ESJ4			429	0	1.66	1.51	1.51	1.51	sp|Q92896-3|GSLG1_HUMAN	Isoform 3 of Golgi apparatus protein 1 OS=Homo sapiens OX=9606 GN=GLG1	HUMAN	1	Q92896-3|GSLG1_HUMAN	Q92896-3
	558	0.31	0.35	0.7263	0.7263	0.7263	sp|Q9D9R9|F186A_MOUSE	Protein FAM186A OS=Mus musculus OX=10090 GN=FAM186A PE=2 SV=2	MOUSE	1	Q9D9R9|F186A_MOUSE	Q9D9R9			429	0	1.66	1.496	1.496	1.496	sp|Q92896-2|GSLG1_HUMAN	Isoform 2 of Golgi apparatus protein 1 OS=Homo sapiens OX=9606 GN=GLG1	HUMAN	1	Q92896-2|GSLG1_HUMAN	Q92896-2
	559	0.31	0.35	2.555	2.555	2.555	sp|P42932|TCPQ_MOUSE	T-complex protein 1 subunit theta OS=Mus musculus OX=10090 GN=Cct8 PE=1 SV=3	MOUSE	1	P42932|TCPQ_MOUSE	P42932			430	1.41	1.64	4.883	4.883	4.883	sp|Q15233|NONO_HUMAN	Non-POU domain-containing octamer-binding protein OS=Homo sapiens OX=9606 GN=NONO PE=1 SV=4	HUMAN	1	Q15233|NONO_HUMAN	Q15233
	560	0.3	0.34	3.831	3.831	3.831	sp|Q810I0|VP37D_MOUSE	Vacuolar protein sorting-associated protein 37D OS=Mus musculus OX=10090 GN=Vps37d PE=2 SV=2	MOUSE	1	Q810I0|VP37D_MOUSE	Q810I0			430	0	1.64	6.021	6.021	6.021	sp|Q15233-2|NONO_HUMAN	Isoform 2 of Non-POU domain-containing octamer-binding protein OS=Homo sapiens OX=9606 GN=NONO	HUMAN	1	Q15233-2|NONO_HUMAN	Q15233-2
	560	0	0.34	5.682	5.682	5.682	sp|Q810I0-2|VP37D_MOUSE	Isoform 2 of Vacuolar protein sorting-associated protein 37D OS=Mus musculus OX=10090 GN=Vps37d	MOUSE	1	Q810I0-2|VP37D_MOUSE	Q810I0-2			431	1.37	1.59	7.927	7.622	7.622	sp|Q9UBQ7|GRHPR_HUMAN	Glyoxylate reductase/hydroxypyruvate reductase OS=Homo sapiens OX=9606 GN=GRHPR PE=1 SV=1	HUMAN	1	Q9UBQ7|GRHPR_HUMAN	Q9UBQ7
	561	0.3	0.34	0.4487	0.4487	0.4487	RRRRRsp|B1AWN6|SCN2A_MOUSE	REVERSED Sodium channel protein type 2 subunit alpha OS=Mus musculus OX=10090 GN=Scn2a PE=1 SV=1	MOUSE	1	B1AWN6|SCN2A_MOUSE	B1AWN6			432	1.37	1.59	6.552	6.552	6.552	sp|Q99598|TSNAX_HUMAN	Translin-associated protein X OS=Homo sapiens OX=9606 GN=TSNAX PE=1 SV=1	HUMAN	1	Q99598|TSNAX_HUMAN	Q99598
	562	0.29	0.33	44	22.67	22.67	sp|P50153|GBG4_MOUSE	Guanine nucleotide-binding protein G(I)/G(S)/G(O) subunit gamma-4 OS=Mus musculus OX=10090 GN=Gng4 PE=1 SV=1	MOUSE	1	P50153|GBG4_MOUSE	P50153			433	1.25	1.47	5.455	5.455	5.455	sp|P46783|RS10_HUMAN	40S ribosomal protein S10 OS=Homo sapiens OX=9606 GN=RPS10 PE=1 SV=1	HUMAN	1	P46783|RS10_HUMAN	P46783
	563	0.29	0.33	16.22	16.22	16.22	sp|Q9D855|QCR7_MOUSE	Cytochrome b-c1 complex subunit 7 OS=Mus musculus OX=10090 GN=Uqcrb PE=1 SV=3	MOUSE	1	Q9D855|QCR7_MOUSE	Q9D855			434	1.23	1.46	1.649	1.03	1.03	sp|Q9UKX2|MYH2_HUMAN	Myosin-2 OS=Homo sapiens OX=9606 GN=MYH2 PE=1 SV=1	HUMAN	1	Q9UKX2|MYH2_HUMAN	Q9UKX2
	564	0.28	0.32	5.645	2.419	2.419	sp|Q8CBE3|WDR37_MOUSE	WD repeat-containing protein 37 OS=Mus musculus OX=10090 GN=Wdr37 PE=1 SV=1	MOUSE	1	Q8CBE3|WDR37_MOUSE	Q8CBE3			435	1.21	1.43	16.47	16.47	16.47	sp|P63098|CANB1_HUMAN	Calcineurin subunit B type 1 OS=Homo sapiens OX=9606 GN=PPP3R1 PE=1 SV=2	HUMAN	1	P63098|CANB1_HUMAN	P63098
	565	0.28	0.32	1.512	1.512	1.512	sp|Q9R1Q9|VAS1_MOUSE	V-type proton ATPase subunit S1 OS=Mus musculus OX=10090 GN=Atp6ap1 PE=1 SV=1	MOUSE	1	Q9R1Q9|VAS1_MOUSE	Q9R1Q9			436	1.21	1.43	3.846	3.846	3.846	sp|O15126|SCAM1_HUMAN	Secretory carrier-associated membrane protein 1 OS=Homo sapiens OX=9606 GN=SCAMP1 PE=1 SV=2	HUMAN	1	O15126|SCAM1_HUMAN	O15126
	566	0.27	0.31	4.831	4.831	4.831	sp|O88844|IDHC_MOUSE	Isocitrate dehydrogenase [NADP] cytoplasmic OS=Mus musculus OX=10090 GN=Idh1 PE=1 SV=2	MOUSE	1	O88844|IDHC_MOUSE	O88844			437	1.18	1.4	29.69	29.69	29.69	sp|P13987|CD59_HUMAN	CD59 glycoprotein OS=Homo sapiens OX=9606 GN=CD59 PE=1 SV=1	HUMAN	3	P13987|CD59_HUMAN	P13987
	567	0.26	2.46	11.66	8.481	8.481	sp|Q60931|VDAC3_MOUSE	Voltage-dependent anion-selective channel protein 3 OS=Mus musculus OX=10090 GN=Vdac3 PE=1 SV=1	MOUSE	3	Q60931|VDAC3_MOUSE	Q60931			438	1.14	1.36	4.167	4.167	4.167	sp|Q15818|NPTX1_HUMAN	Neuronal pentraxin-1 OS=Homo sapiens OX=9606 GN=NPTX1 PE=2 SV=2	HUMAN	1	Q15818|NPTX1_HUMAN	Q15818
	568	0.26	0.3	1.952	1.952	1.952	sp|O08788|DCTN1_MOUSE	Dynactin subunit 1 OS=Mus musculus OX=10090 GN=Dctn1 PE=1 SV=3	MOUSE	1	O08788|DCTN1_MOUSE	O08788			439	1.12	1.33	1.731	1.731	1.731	sp|Q8TDB8|GTR14_HUMAN	Solute carrier family 2, facilitated glucose transporter member 14 OS=Homo sapiens OX=9606 GN=SLC2A14 PE=2 SV=1	HUMAN	1	Q8TDB8|GTR14_HUMAN	Q8TDB8
	568	0	0.3	2.011	2.011	2.011	sp|O08788-2|DCTN1_MOUSE	Isoform 2 of Dynactin subunit 1 OS=Mus musculus OX=10090 GN=Dctn1	MOUSE	1	O08788-2|DCTN1_MOUSE	O08788-2			439	0	1.33	1.682	1.682	1.682	sp|Q8TDB8-5|GTR14_HUMAN	Isoform 5 of Solute carrier family 2, facilitated glucose transporter member 14 OS=Homo sapiens OX=9606 GN=SLC2A14	HUMAN	1	Q8TDB8-5|GTR14_HUMAN	Q8TDB8-5
	569	0.25	0.29	0.9963	0.9963	0.9963	sp|Q6NQJ6|RNR1_ARATH	Ribonuclease II, chloroplastic/mitochondrial OS=Arabidopsis thaliana OX=3702 GN=RNR1 PE=2 SV=1	ARATH	1	Q6NQJ6|RNR1_ARATH	Q6NQJ6			439	0	1.33	2.19	2.19	2.19	sp|Q8TDB8-4|GTR14_HUMAN	Isoform 4 of Solute carrier family 2, facilitated glucose transporter member 14 OS=Homo sapiens OX=9606 GN=SLC2A14	HUMAN	1	Q8TDB8-4|GTR14_HUMAN	Q8TDB8-4
	570	0.24	0.27	1.954	1.954	0	sp|Q9D1T0|LIGO1_MOUSE	Leucine-rich repeat and immunoglobulin-like domain-containing nogo receptor-interacting protein 1 OS=Mus musculus OX=10090 GN=Lingo1 PE=1 SV=1	MOUSE	0	Q9D1T0|LIGO1_MOUSE	Q9D1T0			439	0	1.33	1.811	1.811	1.811	sp|Q8TDB8-2|GTR14_HUMAN	Isoform 2 of Solute carrier family 2, facilitated glucose transporter member 14 OS=Homo sapiens OX=9606 GN=SLC2A14	HUMAN	1	Q8TDB8-2|GTR14_HUMAN	Q8TDB8-2
	571	0.23	0.26	2.917	2.917	0	sp|P58281|OPA1_MOUSE	Dynamin-like 120 kDa protein, mitochondrial OS=Mus musculus OX=10090 GN=Opa1 PE=1 SV=1	MOUSE	0	P58281|OPA1_MOUSE	P58281			439	0	1.33	1.815	1.815	1.815	sp|P11169|GTR3_HUMAN	Solute carrier family 2, facilitated glucose transporter member 3 OS=Homo sapiens OX=9606 GN=SLC2A3 PE=1 SV=1	HUMAN	1	P11169|GTR3_HUMAN	P11169
	571	0	0.26	2.808	2.808	0	sp|P58281-2|OPA1_MOUSE	Isoform 2 of Dynamin-like 120 kDa protein, mitochondrial OS=Mus musculus OX=10090 GN=Opa1	MOUSE	0	P58281-2|OPA1_MOUSE	P58281-2			440	1.1	1.34	2.195	1.646	0.6983	sp|Q99250|SCN2A_HUMAN	Sodium channel protein type 2 subunit alpha OS=Homo sapiens OX=9606 GN=SCN2A PE=1 SV=3	HUMAN	1	Q99250|SCN2A_HUMAN	Q99250
	572	0.22	2.4	12.84	12.84	4.587	sp|P46638|RB11B_MOUSE	Ras-related protein Rab-11B OS=Mus musculus OX=10090 GN=Rab11b PE=1 SV=3	MOUSE	1	P46638|RB11B_MOUSE	P46638			440	0	1.34	2.195	1.646	0.6983	sp|Q99250-2|SCN2A_HUMAN	Isoform 2 of Sodium channel protein type 2 subunit alpha OS=Homo sapiens OX=9606 GN=SCN2A	HUMAN	1	Q99250-2|SCN2A_HUMAN	Q99250-2
	573	0.22	0.26	4.745	4.745	0	sp|Q9QZ06|TOLIP_MOUSE	Toll-interacting protein OS=Mus musculus OX=10090 GN=Tollip PE=1 SV=1	MOUSE	0	Q9QZ06|TOLIP_MOUSE	Q9QZ06			441	1.07	1.29	10.53	2.477	2.477	sp|P55087|AQP4_HUMAN	Aquaporin-4 OS=Homo sapiens OX=9606 GN=AQP4 PE=1 SV=2	HUMAN	1	P55087|AQP4_HUMAN	P55087
	574	0.22	0.26	8.949	8.949	0	sp|Q9CQ60|6PGL_MOUSE	6-phosphogluconolactonase OS=Mus musculus OX=10090 GN=Pgls PE=1 SV=1	MOUSE	0	Q9CQ60|6PGL_MOUSE	Q9CQ60			442	1.05	5.52	13.06	13.06	13.06	sp|P09493-5|TPM1_HUMAN	Isoform 5 of Tropomyosin alpha-1 chain OS=Homo sapiens OX=9606 GN=TPM1	HUMAN	3	P09493-5|TPM1_HUMAN	P09493-5
	575	0.22	0.25	2.413	1.154	0	sp|Q61301|CTNA2_MOUSE	Catenin alpha-2 OS=Mus musculus OX=10090 GN=Ctnna2 PE=1 SV=3	MOUSE	0	Q61301|CTNA2_MOUSE	Q61301			443	1.05	1.32	12.5	12.5	8.125	sp|Q15185|TEBP_HUMAN	Prostaglandin E synthase 3 OS=Homo sapiens OX=9606 GN=PTGES3 PE=1 SV=1	HUMAN	1	Q15185|TEBP_HUMAN	Q15185
	575	0	0.25	2.505	1.198	0	sp|Q61301-3|CTNA2_MOUSE	Isoform 3 of Catenin alpha-2 OS=Mus musculus OX=10090 GN=Ctnna2	MOUSE	0	Q61301-3|CTNA2_MOUSE	Q61301-3			443	0	1.32	14.39	14.39	9.353	sp|Q15185-4|TEBP_HUMAN	Isoform 4 of Prostaglandin E synthase 3 OS=Homo sapiens OX=9606 GN=PTGES3	HUMAN	1	Q15185-4|TEBP_HUMAN	Q15185-4
	575	0	0.25	2.541	1.215	0	sp|Q61301-2|CTNA2_MOUSE	Isoform 2 of Catenin alpha-2 OS=Mus musculus OX=10090 GN=Ctnna2	MOUSE	0	Q61301-2|CTNA2_MOUSE	Q61301-2			443	0	1.32	15.38	15.38	10	sp|Q15185-3|TEBP_HUMAN	Isoform 3 of Prostaglandin E synthase 3 OS=Homo sapiens OX=9606 GN=PTGES3	HUMAN	1	Q15185-3|TEBP_HUMAN	Q15185-3
	576	0.21	62.8	50.87	50.75	46.37	sp|P39053|DYN1_MOUSE	Dynamin-1 OS=Mus musculus OX=10090 GN=Dnm1 PE=1 SV=2	MOUSE	48	P39053|DYN1_MOUSE	P39053			444	1.05	1.31	33.67	33.67	21.43	sp|P04080|CYTB_HUMAN	Cystatin-B OS=Homo sapiens OX=9606 GN=CSTB PE=1 SV=2	HUMAN	1	P04080|CYTB_HUMAN	P04080
	576	0	62.8	51.82	51.7	47.24	sp|P39053-5|DYN1_MOUSE	Isoform 5 of Dynamin-1 OS=Mus musculus OX=10090 GN=Dnm1	MOUSE	48	P39053-5|DYN1_MOUSE	P39053-5			445	1.02	1.24	6.548	6.548	6.548	sp|P59998|ARPC4_HUMAN	Actin-related protein 2/3 complex subunit 4 OS=Homo sapiens OX=9606 GN=ARPC4 PE=1 SV=3	HUMAN	1	P59998|ARPC4_HUMAN	P59998
	576	0	62.8	51.04	50.93	46.53	sp|P39053-4|DYN1_MOUSE	Isoform 4 of Dynamin-1 OS=Mus musculus OX=10090 GN=Dnm1	MOUSE	48	P39053-4|DYN1_MOUSE	P39053-4			445	0	1.24	5.882	5.882	5.882	sp|P59998-3|ARPC4_HUMAN	Isoform 3 of Actin-related protein 2/3 complex subunit 4 OS=Homo sapiens OX=9606 GN=ARPC4	HUMAN	1	P59998-3|ARPC4_HUMAN	P59998-3
	576	0	60.68	49.65	49.54	45.14	sp|P39053-6|DYN1_MOUSE	Isoform 6 of Dynamin-1 OS=Mus musculus OX=10090 GN=Dnm1	MOUSE	47	P39053-6|DYN1_MOUSE	P39053-6			445	0	1.24	1.76	1.76	1.76	sp|P59998-2|ARPC4_HUMAN	Isoform 2 of Actin-related protein 2/3 complex subunit 4 OS=Homo sapiens OX=9606 GN=ARPC4	HUMAN	1	P59998-2|ARPC4_HUMAN	P59998-2
	577	0.21	0.25	2.125	1	0	RRRRRsp|Q8VEK3|HNRPU_MOUSE	REVERSED Heterogeneous nuclear ribonucleoprotein U OS=Mus musculus OX=10090 GN=Hnrnpu PE=1 SV=1	MOUSE	0	Q8VEK3|HNRPU_MOUSE	Q8VEK3			446	1.02	1.23	6.021	3.665	3.665	sp|P17302|CXA1_HUMAN	Gap junction alpha-1 protein OS=Homo sapiens OX=9606 GN=GJA1 PE=1 SV=2	HUMAN	2	P17302|CXA1_HUMAN	P17302
	577	0	0.25	2.144	1.009	0	RRRRRsp|Q8VEK3-2|HNRPU_MOUSE	REVERSED Isoform 2 of Heterogeneous nuclear ribonucleoprotein U OS=Mus musculus OX=10090 GN=Hnrnpu	MOUSE	0	Q8VEK3-2|HNRPU_MOUSE	Q8VEK3-2			447	1	1.2	4.167	4.167	4.167	sp|P30711|GSTT1_HUMAN	Glutathione S-transferase theta-1 OS=Homo sapiens OX=9606 GN=GSTT1 PE=1 SV=4	HUMAN	1	P30711|GSTT1_HUMAN	P30711
	577	0	0.01	3.125	1.25	0	RRRRRsp|Q9FFY9|TRP4_ARATH	REVERSED Telomere repeat-binding protein 4 OS=Arabidopsis thaliana OX=3702 GN=TRP4 PE=1 SV=1	ARATH	0	Q9FFY9|TRP4_ARATH	Q9FFY9			447	0	1.2	8.197	8.197	8.197	sp|P30711-2|GSTT1_HUMAN	Isoform 2 of Glutathione S-transferase theta-1 OS=Homo sapiens OX=9606 GN=GSTT1	HUMAN	1	P30711-2|GSTT1_HUMAN	P30711-2
	578	0.21	0.25	1.247	1.247	0	sp|Q9SPU7|TERT_ARATH	Telomerase reverse transcriptase OS=Arabidopsis thaliana OX=3702 GN=TERT PE=1 SV=1	ARATH	0	Q9SPU7|TERT_ARATH	Q9SPU7			448	0.99	1.36	8.947	8.947	2.895	sp|O00154|BACH_HUMAN	Cytosolic acyl coenzyme A thioester hydrolase OS=Homo sapiens OX=9606 GN=ACOT7 PE=1 SV=3	HUMAN	1	O00154|BACH_HUMAN	O00154
	579	0.21	0.25	5.357	5.357	0	RRRRRsp|P09023|HXB6_MOUSE	REVERSED Homeobox protein Hox-B6 OS=Mus musculus OX=10090 GN=Hoxb6 PE=1 SV=2	MOUSE	0	P09023|HXB6_MOUSE	P09023			448	0	1.36	9.189	9.189	2.973	sp|O00154-7|BACH_HUMAN	Isoform 7 of Cytosolic acyl coenzyme A thioester hydrolase OS=Homo sapiens OX=9606 GN=ACOT7	HUMAN	1	O00154-7|BACH_HUMAN	O00154-7
	579	0	0.25	5.24	5.24	0	RRRRRsp|P02830|HXA7_MOUSE	REVERSED Homeobox protein Hox-A7 OS=Mus musculus OX=10090 GN=Hoxa7 PE=2 SV=2	MOUSE	0	P02830|HXA7_MOUSE	P02830			448	0	1.36	10.33	10.33	3.343	sp|O00154-6|BACH_HUMAN	Isoform 6 of Cytosolic acyl coenzyme A thioester hydrolase OS=Homo sapiens OX=9606 GN=ACOT7	HUMAN	1	O00154-6|BACH_HUMAN	O00154-6
	580	0.19	0.23	12.75	12.75	12.75	sp|Q9JKC6|CEND_MOUSE	Cell cycle exit and neuronal differentiation protein 1 OS=Mus musculus OX=10090 GN=Cend1 PE=1 SV=1	MOUSE	1	Q9JKC6|CEND_MOUSE	Q9JKC6			448	0	1.36	9.714	9.714	3.143	sp|O00154-5|BACH_HUMAN	Isoform 5 of Cytosolic acyl coenzyme A thioester hydrolase OS=Homo sapiens OX=9606 GN=ACOT7	HUMAN	1	O00154-5|BACH_HUMAN	O00154-5
	581	0.19	0.23	2.727	2.727	0	sp|Q8K0S0|PHYIP_MOUSE	Phytanoyl-CoA hydroxylase-interacting protein OS=Mus musculus OX=10090 GN=Phyhip PE=1 SV=1	MOUSE	0	Q8K0S0|PHYIP_MOUSE	Q8K0S0			448	0	1.36	10.06	10.06	3.254	sp|O00154-4|BACH_HUMAN	Isoform 4 of Cytosolic acyl coenzyme A thioester hydrolase OS=Homo sapiens OX=9606 GN=ACOT7	HUMAN	1	O00154-4|BACH_HUMAN	O00154-4
	581	0	0.23	2.4	2.4	0	sp|Q8BGT8|PHIPL_MOUSE	Phytanoyl-CoA hydroxylase-interacting protein-like OS=Mus musculus OX=10090 GN=Phyhipl PE=1 SV=1	MOUSE	0	Q8BGT8|PHIPL_MOUSE	Q8BGT8			448	0	1.36	12.01	12.01	3.887	sp|O00154-3|BACH_HUMAN	Isoform 3 of Cytosolic acyl coenzyme A thioester hydrolase OS=Homo sapiens OX=9606 GN=ACOT7	HUMAN	1	O00154-3|BACH_HUMAN	O00154-3
	581	0	0.23	4.545	4.545	0	sp|Q8BGT8-2|PHIPL_MOUSE	Isoform 2 of Phytanoyl-CoA hydroxylase-interacting protein-like OS=Mus musculus OX=10090 GN=Phyhipl	MOUSE	0	Q8BGT8-2|PHIPL_MOUSE	Q8BGT8-2			448	0	1.36	13.82	13.82	4.472	sp|O00154-2|BACH_HUMAN	Isoform 2 of Cytosolic acyl coenzyme A thioester hydrolase OS=Homo sapiens OX=9606 GN=ACOT7	HUMAN	1	O00154-2|BACH_HUMAN	O00154-2
	582	0.19	0.23	8.84	8.84	0	sp|P61211|ARL1_MOUSE	ADP-ribosylation factor-like protein 1 OS=Mus musculus OX=10090 GN=Arl1 PE=1 SV=1	MOUSE	0	P61211|ARL1_MOUSE	P61211			449	0.98	1.19	2.4	2.4	2.4	sp|P80404|GABT_HUMAN	4-aminobutyrate aminotransferase, mitochondrial OS=Homo sapiens OX=9606 GN=ABAT PE=1 SV=3	HUMAN	1	P80404|GABT_HUMAN	P80404
	583	0.18	0.22	2.723	2.723	0	sp|O70161|PI51C_MOUSE	Phosphatidylinositol 4-phosphate 5-kinase type-1 gamma OS=Mus musculus OX=10090 GN=Pip5k1c PE=1 SV=2	MOUSE	0	O70161|PI51C_MOUSE	O70161			450	0.96	1.26	9.264	9.264	6.176	sp|Q8IV01|SYT12_HUMAN	Synaptotagmin-12 OS=Homo sapiens OX=9606 GN=SYT12 PE=1 SV=1	HUMAN	1	Q8IV01|SYT12_HUMAN	Q8IV01
	583	0	0.22	2.835	2.835	0	sp|O70161-3|PI51C_MOUSE	Isoform 3 of Phosphatidylinositol 4-phosphate 5-kinase type-1 gamma OS=Mus musculus OX=10090 GN=Pip5k1c	MOUSE	0	O70161-3|PI51C_MOUSE	O70161-3			451	0.93	1.14	2.933	2.933	2.933	sp|Q99733|NP1L4_HUMAN	Nucleosome assembly protein 1-like 4 OS=Homo sapiens OX=9606 GN=NAP1L4 PE=1 SV=1	HUMAN	1	Q99733|NP1L4_HUMAN	Q99733
	583	0	0.22	2.871	2.871	0	sp|O70161-2|PI51C_MOUSE	Isoform 2 of Phosphatidylinositol 4-phosphate 5-kinase type-1 gamma OS=Mus musculus OX=10090 GN=Pip5k1c	MOUSE	0	O70161-2|PI51C_MOUSE	O70161-2			451	0	1.14	2.85	2.85	2.85	sp|Q99733-2|NP1L4_HUMAN	Isoform 2 of Nucleosome assembly protein 1-like 4 OS=Homo sapiens OX=9606 GN=NAP1L4	HUMAN	1	Q99733-2|NP1L4_HUMAN	Q99733-2
	584	0.18	0.21	14.35	14.35	0	sp|Q8VBV7|CSN8_MOUSE	COP9 signalosome complex subunit 8 OS=Mus musculus OX=10090 GN=Cops8 PE=1 SV=1	MOUSE	0	Q8VBV7|CSN8_MOUSE	Q8VBV7			452	0.93	1.14	1.424	1.424	1.424	sp|P48066|S6A11_HUMAN	Sodium- and chloride-dependent GABA transporter 3 OS=Homo sapiens OX=9606 GN=SLC6A11 PE=2 SV=1	HUMAN	1	P48066|S6A11_HUMAN	P48066
	585	0.17	0.2	1.621	1.621	0	RRRRRsp|Q99J31|OPHN1_MOUSE	REVERSED Oligophrenin-1 OS=Mus musculus OX=10090 GN=Ophn1 PE=1 SV=1	MOUSE	0	Q99J31|OPHN1_MOUSE	Q99J31			453	0.92	1.13	2.75	2.75	2.75	sp|P09622|DLDH_HUMAN	Dihydrolipoyl dehydrogenase, mitochondrial OS=Homo sapiens OX=9606 GN=DLD PE=1 SV=2	HUMAN	1	P09622|DLDH_HUMAN	P09622
	586	0.16	0.19	16.75	11.33	0	sp|P34022|RANG_MOUSE	Ran-specific GTPase-activating protein OS=Mus musculus OX=10090 GN=Ranbp1 PE=1 SV=2	MOUSE	0	P34022|RANG_MOUSE	P34022			453	0	1.13	3.037	3.037	3.037	sp|P09622-3|DLDH_HUMAN	Isoform 3 of Dihydrolipoyl dehydrogenase, mitochondrial OS=Homo sapiens OX=9606 GN=DLD	HUMAN	1	P09622-3|DLDH_HUMAN	P09622-3
	587	0.16	0.19	5.413	5.413	0	sp|P68181|KAPCB_MOUSE	cAMP-dependent protein kinase catalytic subunit beta OS=Mus musculus OX=10090 GN=Prkacb PE=1 SV=2	MOUSE	0	P68181|KAPCB_MOUSE	P68181			453	0	1.13	3.415	3.415	3.415	sp|P09622-2|DLDH_HUMAN	Isoform 2 of Dihydrolipoyl dehydrogenase, mitochondrial OS=Homo sapiens OX=9606 GN=DLD	HUMAN	1	P09622-2|DLDH_HUMAN	P09622-2
	587	0	0.19	4.774	4.774	0	sp|P68181-4|KAPCB_MOUSE	Isoform 4 of cAMP-dependent protein kinase catalytic subunit beta OS=Mus musculus OX=10090 GN=Prkacb	MOUSE	0	P68181-4|KAPCB_MOUSE	P68181-4			454	0.9	1.11	6.582	6.582	6.582	sp|Q9NR46|SHLB2_HUMAN	Endophilin-B2 OS=Homo sapiens OX=9606 GN=SH3GLB2 PE=1 SV=1	HUMAN	1	Q9NR46|SHLB2_HUMAN	Q9NR46
	587	0	0.19	5.605	5.605	0	sp|P68181-3|KAPCB_MOUSE	Isoform 3 of cAMP-dependent protein kinase catalytic subunit beta OS=Mus musculus OX=10090 GN=Prkacb	MOUSE	0	P68181-3|KAPCB_MOUSE	P68181-3			454	0	1.11	6.436	6.436	6.436	sp|Q9NR46-2|SHLB2_HUMAN	Isoform 2 of Endophilin-B2 OS=Homo sapiens OX=9606 GN=SH3GLB2	HUMAN	1	Q9NR46-2|SHLB2_HUMAN	Q9NR46-2
	587	0	0.19	5.621	5.621	0	sp|P68181-2|KAPCB_MOUSE	Isoform 2 of cAMP-dependent protein kinase catalytic subunit beta OS=Mus musculus OX=10090 GN=Prkacb	MOUSE	0	P68181-2|KAPCB_MOUSE	P68181-2			455	0.89	1.1	1.217	1.217	1.217	sp|P49736|MCM2_HUMAN	DNA replication licensing factor MCM2 OS=Homo sapiens OX=9606 GN=MCM2 PE=1 SV=4	HUMAN	1	P49736|MCM2_HUMAN	P49736
	587	0	0.19	5.413	5.413	0	sp|P05132|KAPCA_MOUSE	cAMP-dependent protein kinase catalytic subunit alpha OS=Mus musculus OX=10090 GN=Prkaca PE=1 SV=3	MOUSE	0	P05132|KAPCA_MOUSE	P05132			456	0.89	1.1	3.955	3.955	3.955	sp|P40227|TCPZ_HUMAN	T-complex protein 1 subunit zeta OS=Homo sapiens OX=9606 GN=CCT6A PE=1 SV=3	HUMAN	1	P40227|TCPZ_HUMAN	P40227
	587	0	0.19	5.539	5.539	0	sp|P05132-2|KAPCA_MOUSE	Isoform 2 of cAMP-dependent protein kinase catalytic subunit alpha OS=Mus musculus OX=10090 GN=Prkaca	MOUSE	0	P05132-2|KAPCA_MOUSE	P05132-2			456	0	1.1	4.321	4.321	4.321	sp|P40227-2|TCPZ_HUMAN	Isoform 2 of T-complex protein 1 subunit zeta OS=Homo sapiens OX=9606 GN=CCT6A	HUMAN	1	P40227-2|TCPZ_HUMAN	P40227-2
	588	0.15	10.69	10.33	10.33	5.656	sp|Q16720|AT2B3_HUMAN	Plasma membrane calcium-transporting ATPase 3 OS=Homo sapiens OX=9606 GN=ATP2B3 PE=1 SV=3	HUMAN	5	Q16720|AT2B3_HUMAN	Q16720			457	0.88	12.1	12.38	10.85	8.291	sp|O95782|AP2A1_HUMAN	AP-2 complex subunit alpha-1 OS=Homo sapiens OX=9606 GN=AP2A1 PE=1 SV=3	HUMAN	7	O95782|AP2A1_HUMAN	O95782
	588	0	10.69	11.3	11.3	6.188	sp|Q16720-8|AT2B3_HUMAN	Isoform ZG of Plasma membrane calcium-transporting ATPase 3 OS=Homo sapiens OX=9606 GN=ATP2B3	HUMAN	5	Q16720-8|AT2B3_HUMAN	Q16720-8			457	0	12.1	12.67	11.1	8.482	sp|O95782-2|AP2A1_HUMAN	Isoform B of AP-2 complex subunit alpha-1 OS=Homo sapiens OX=9606 GN=AP2A1	HUMAN	7	O95782-2|AP2A1_HUMAN	O95782-2
	588	0	10.69	11.16	11.16	6.112	sp|Q16720-7|AT2B3_HUMAN	Isoform XG of Plasma membrane calcium-transporting ATPase 3 OS=Homo sapiens OX=9606 GN=ATP2B3	HUMAN	5	Q16720-7|AT2B3_HUMAN	Q16720-7			458	0.83	1.04	5.105	5.105	5.105	sp|P13804|ETFA_HUMAN	Electron transfer flavoprotein subunit alpha, mitochondrial OS=Homo sapiens OX=9606 GN=ETFA PE=1 SV=1	HUMAN	1	P13804|ETFA_HUMAN	P13804
	588	0	10.69	10.92	10.92	5.979	sp|Q16720-6|AT2B3_HUMAN	Isoform ZE of Plasma membrane calcium-transporting ATPase 3 OS=Homo sapiens OX=9606 GN=ATP2B3	HUMAN	5	Q16720-6|AT2B3_HUMAN	Q16720-6			458	0	1.04	5.986	5.986	5.986	sp|P13804-2|ETFA_HUMAN	Isoform 2 of Electron transfer flavoprotein subunit alpha, mitochondrial OS=Homo sapiens OX=9606 GN=ETFA	HUMAN	1	P13804-2|ETFA_HUMAN	P13804-2
	588	0	10.69	10.79	10.79	5.908	sp|Q16720-5|AT2B3_HUMAN	Isoform XE of Plasma membrane calcium-transporting ATPase 3 OS=Homo sapiens OX=9606 GN=ATP2B3	HUMAN	5	Q16720-5|AT2B3_HUMAN	Q16720-5			459	0.82	1.74	25.58	19.07	11.63	sp|P61106|RAB14_HUMAN	Ras-related protein Rab-14 OS=Homo sapiens OX=9606 GN=RAB14 PE=1 SV=4	HUMAN	3	P61106|RAB14_HUMAN	P61106
	588	0	10.69	10.45	10.45	5.721	sp|Q16720-4|AT2B3_HUMAN	Isoform ZB of Plasma membrane calcium-transporting ATPase 3 OS=Homo sapiens OX=9606 GN=ATP2B3	HUMAN	5	Q16720-4|AT2B3_HUMAN	Q16720-4			460	0.82	1.02	2.564	2.564	2.564	sp|P08559|ODPA_HUMAN	Pyruvate dehydrogenase E1 component subunit alpha, somatic form, mitochondrial OS=Homo sapiens OX=9606 GN=PDHA1 PE=1 SV=3	HUMAN	1	P08559|ODPA_HUMAN	P08559
	588	0	10.69	10.87	10.87	5.953	sp|Q16720-3|AT2B3_HUMAN	Isoform ZA of Plasma membrane calcium-transporting ATPase 3 OS=Homo sapiens OX=9606 GN=ATP2B3	HUMAN	5	Q16720-3|AT2B3_HUMAN	Q16720-3			460	0	1.02	2.336	2.336	2.336	sp|P08559-4|ODPA_HUMAN	Isoform 4 of Pyruvate dehydrogenase E1 component subunit alpha, somatic form, mitochondrial OS=Homo sapiens OX=9606 GN=PDHA1	HUMAN	1	P08559-4|ODPA_HUMAN	P08559-4
	588	0	10.69	10.74	10.74	5.882	sp|Q16720-2|AT2B3_HUMAN	Isoform XA of Plasma membrane calcium-transporting ATPase 3 OS=Homo sapiens OX=9606 GN=ATP2B3	HUMAN	5	Q16720-2|AT2B3_HUMAN	Q16720-2			460	0	1.02	2.786	2.786	2.786	sp|P08559-3|ODPA_HUMAN	Isoform 3 of Pyruvate dehydrogenase E1 component subunit alpha, somatic form, mitochondrial OS=Homo sapiens OX=9606 GN=PDHA1	HUMAN	1	P08559-3|ODPA_HUMAN	P08559-3
	589	0.15	0.18	8.602	8.602	0	sp|Q9D6J5|NDUB8_MOUSE	NADH dehydrogenase [ubiquinone] 1 beta subcomplex subunit 8, mitochondrial OS=Mus musculus OX=10090 GN=Ndufb8 PE=1 SV=1	MOUSE	0	Q9D6J5|NDUB8_MOUSE	Q9D6J5			460	0	1.02	2.519	2.519	2.519	sp|P08559-2|ODPA_HUMAN	Isoform 2 of Pyruvate dehydrogenase E1 component subunit alpha, somatic form, mitochondrial OS=Homo sapiens OX=9606 GN=PDHA1	HUMAN	1	P08559-2|ODPA_HUMAN	P08559-2
	590	0.15	0.18	14.29	14.29	0	sp|Q9CXZ1|NDUS4_MOUSE	NADH dehydrogenase [ubiquinone] iron-sulfur protein 4, mitochondrial OS=Mus musculus OX=10090 GN=Ndufs4 PE=1 SV=3	MOUSE	0	Q9CXZ1|NDUS4_MOUSE	Q9CXZ1			461	0.78	0.98	2.874	2.874	2.874	sp|O43681|ASNA_HUMAN	ATPase ASNA1 OS=Homo sapiens OX=9606 GN=ASNA1 PE=1 SV=2	HUMAN	1	O43681|ASNA_HUMAN	O43681
	591	0.15	0.18	2.179	2.179	0	sp|Q14BI2|GRM2_MOUSE	Metabotropic glutamate receptor 2 OS=Mus musculus OX=10090 GN=Grm2 PE=1 SV=2	MOUSE	0	Q14BI2|GRM2_MOUSE	Q14BI2			462	0.76	0.96	11.28	7.179	7.179	sp|O00264|PGRC1_HUMAN	Membrane-associated progesterone receptor component 1 OS=Homo sapiens OX=9606 GN=PGRMC1 PE=1 SV=3	HUMAN	1	O00264|PGRC1_HUMAN	O00264
	592	0.14	0.18	10.34	5.307	0	sp|O88741|GDAP1_MOUSE	Ganglioside-induced differentiation-associated protein 1 OS=Mus musculus OX=10090 GN=Gdap1 PE=1 SV=1	MOUSE	0	O88741|GDAP1_MOUSE	O88741			463	0.75	0.95	4.911	4.911	4.911	sp|Q9UM22|EPDR1_HUMAN	Mammalian ependymin-related protein 1 OS=Homo sapiens OX=9606 GN=EPDR1 PE=1 SV=2	HUMAN	1	Q9UM22|EPDR1_HUMAN	Q9UM22
	593	0.14	0.18	1.804	1.804	0	sp|P63141|KCNA2_MOUSE	Potassium voltage-gated channel subfamily A member 2 OS=Mus musculus OX=10090 GN=Kcna2 PE=1 SV=1	MOUSE	0	P63141|KCNA2_MOUSE	P63141			463	0	0.95	12.22	12.22	12.22	sp|Q9UM22-2|EPDR1_HUMAN	Isoform 2 of Mammalian ependymin-related protein 1 OS=Homo sapiens OX=9606 GN=EPDR1	HUMAN	1	Q9UM22-2|EPDR1_HUMAN	Q9UM22-2
	593	0	0.18	1.705	1.705	0	sp|P16390|KCNA3_MOUSE	Potassium voltage-gated channel subfamily A member 3 OS=Mus musculus OX=10090 GN=Kcna3 PE=1 SV=3	MOUSE	0	P16390|KCNA3_MOUSE	P16390			464	0.75	0.95	4.052	4.052	4.052	sp|P07947|YES_HUMAN	Tyrosine-protein kinase Yes OS=Homo sapiens OX=9606 GN=YES1 PE=1 SV=3	HUMAN	1	P07947|YES_HUMAN	P07947
	593	0	0.18	1.804	1.804	0	sp|P16389|KCNA2_HUMAN	Potassium voltage-gated channel subfamily A member 2 OS=Homo sapiens OX=9606 GN=KCNA2 PE=1 SV=2	HUMAN	0	P16389|KCNA2_HUMAN	P16389			465	0.74	0.93	4.859	4.859	4.859	sp|Q8NEV1|CSK23_HUMAN	Casein kinase II subunit alpha 3 OS=Homo sapiens OX=9606 GN=CSNK2A3 PE=1 SV=2	HUMAN	1	Q8NEV1|CSK23_HUMAN	Q8NEV1
	593	0	0.18	2.528	2.528	0	sp|P16389-2|KCNA2_HUMAN	Isoform 2 of Potassium voltage-gated channel subfamily A member 2 OS=Homo sapiens OX=9606 GN=KCNA2	HUMAN	0	P16389-2|KCNA2_HUMAN	P16389-2			465	0	0.93	4.859	4.859	4.859	sp|P68400|CSK21_HUMAN	Casein kinase II subunit alpha OS=Homo sapiens OX=9606 GN=CSNK2A1 PE=1 SV=1	HUMAN	1	P68400|CSK21_HUMAN	P68400
	593	0	0.18	1.818	1.818	0	sp|P16388|KCNA1_MOUSE	Potassium voltage-gated channel subfamily A member 1 OS=Mus musculus OX=10090 GN=Kcna1 PE=1 SV=1	MOUSE	0	P16388|KCNA1_MOUSE	P16388			465	0	0.93	7.451	7.451	7.451	sp|P68400-2|CSK21_HUMAN	Isoform 2 of Casein kinase II subunit alpha OS=Homo sapiens OX=9606 GN=CSNK2A1	HUMAN	1	P68400-2|CSK21_HUMAN	P68400-2
	594	0.14	0.17	0.7874	0.7874	0	RRRRRsp|Q9FHA3|DPOLA_ARATH	REVERSED DNA polymerase alpha catalytic subunit OS=Arabidopsis thaliana OX=3702 GN=POLA PE=3 SV=2	ARATH	0	Q9FHA3|DPOLA_ARATH	Q9FHA3			466	0.74	0.93	1.674	1.674	1.674	sp|Q14108|SCRB2_HUMAN	Lysosome membrane protein 2 OS=Homo sapiens OX=9606 GN=SCARB2 PE=1 SV=2	HUMAN	1	Q14108|SCRB2_HUMAN	Q14108
	595	0.13	0.16	11.26	11.26	0	sp|Q9WTL7|LYPA2_MOUSE	Acyl-protein thioesterase 2 OS=Mus musculus OX=10090 GN=Lypla2 PE=1 SV=1	MOUSE	0	Q9WTL7|LYPA2_MOUSE	Q9WTL7			466	0	0.93	2.388	2.388	2.388	sp|Q14108-2|SCRB2_HUMAN	Isoform 2 of Lysosome membrane protein 2 OS=Homo sapiens OX=9606 GN=SCARB2	HUMAN	1	Q14108-2|SCRB2_HUMAN	Q14108-2
	596	0.12	0.14	3.801	3.801	0	sp|Q5GFD5|HS3S6_MOUSE	Heparan sulfate glucosamine 3-O-sulfotransferase 6 OS=Mus musculus OX=10090 GN=Hs3st6 PE=2 SV=1	MOUSE	0	Q5GFD5|HS3S6_MOUSE	Q5GFD5			467	0.73	0.92	11.9	11.9	11.9	sp|Q99880|H2B1L_HUMAN	Histone H2B type 1-L OS=Homo sapiens OX=9606 GN=HIST1H2BL PE=1 SV=3	HUMAN	1	Q99880|H2B1L_HUMAN	Q99880
	597	0.12	0.14	2.358	2.358	0	sp|P08553|NFM_MOUSE	Neurofilament medium polypeptide OS=Mus musculus OX=10090 GN=Nefm PE=1 SV=4	MOUSE	0	P08553|NFM_MOUSE	P08553			467	0	0.92	11.9	11.9	11.9	sp|Q99879|H2B1M_HUMAN	Histone H2B type 1-M OS=Homo sapiens OX=9606 GN=HIST1H2BM PE=1 SV=3	HUMAN	1	Q99879|H2B1M_HUMAN	Q99879
	598	0.11	0.14	1.754	1.754	0	sp|Q9M995|GUN5_ARATH	Endoglucanase 5 OS=Arabidopsis thaliana OX=3702 GN=At1g48930 PE=2 SV=1	ARATH	0	Q9M995|GUN5_ARATH	Q9M995			467	0	0.92	11.9	11.9	11.9	sp|Q99877|H2B1N_HUMAN	Histone H2B type 1-N OS=Homo sapiens OX=9606 GN=HIST1H2BN PE=1 SV=3	HUMAN	1	Q99877|H2B1N_HUMAN	Q99877
	599	0.11	0.14	12.6	12.6	0	sp|P61971|NTF2_MOUSE	Nuclear transport factor 2 OS=Mus musculus OX=10090 GN=Nutf2 PE=1 SV=1	MOUSE	0	P61971|NTF2_MOUSE	P61971			467	0	0.92	11.9	11.9	11.9	sp|Q93079|H2B1H_HUMAN	Histone H2B type 1-H OS=Homo sapiens OX=9606 GN=HIST1H2BH PE=1 SV=3	HUMAN	1	Q93079|H2B1H_HUMAN	Q93079
	600	0.1	0.13	10.98	4.439	0	sp|Q60634|FLOT2_MOUSE	Flotillin-2 OS=Mus musculus OX=10090 GN=Flot2 PE=1 SV=2	MOUSE	0	Q60634|FLOT2_MOUSE	Q60634			467	0	0.92	11.9	11.9	11.9	sp|Q8N257|H2B3B_HUMAN	Histone H2B type 3-B OS=Homo sapiens OX=9606 GN=HIST3H2BB PE=1 SV=3	HUMAN	1	Q8N257|H2B3B_HUMAN	Q8N257
	600	0	0.13	12.4	5.013	0	sp|Q60634-3|FLOT2_MOUSE	Isoform 3 of Flotillin-2 OS=Mus musculus OX=10090 GN=Flot2	MOUSE	0	Q60634-3|FLOT2_MOUSE	Q60634-3			467	0	0.92	11.9	11.9	11.9	sp|Q5QNW6|H2B2F_HUMAN	Histone H2B type 2-F OS=Homo sapiens OX=9606 GN=HIST2H2BF PE=1 SV=3	HUMAN	1	Q5QNW6|H2B2F_HUMAN	Q5QNW6
	600	0	0.13	10.98	4.439	0	sp|Q60634-2|FLOT2_MOUSE	Isoform 2 of Flotillin-2 OS=Mus musculus OX=10090 GN=Flot2	MOUSE	0	Q60634-2|FLOT2_MOUSE	Q60634-2			467	0	0.92	11.19	11.19	11.19	sp|Q5QNW6-2|H2B2F_HUMAN	Isoform 2 of Histone H2B type 2-F OS=Homo sapiens OX=9606 GN=HIST2H2BF	HUMAN	1	Q5QNW6-2|H2B2F_HUMAN	Q5QNW6-2
	601	0.1	0.13	2.786	2.786	0	sp|Q9M2U1|DOF36_ARATH	Dof zinc finger protein DOF3.6 OS=Arabidopsis thaliana OX=3702 GN=DOF3.6 PE=1 SV=2	ARATH	0	Q9M2U1|DOF36_ARATH	Q9M2U1			467	0	0.92	11.9	11.9	11.9	sp|Q16778|H2B2E_HUMAN	Histone H2B type 2-E OS=Homo sapiens OX=9606 GN=HIST2H2BE PE=1 SV=3	HUMAN	1	Q16778|H2B2E_HUMAN	Q16778
	602	0.1	0.13	4.054	4.054	4.054	sp|Q42599|NDS8A_ARATH	NADH dehydrogenase [ubiquinone] iron-sulfur protein 8-A, mitochondrial OS=Arabidopsis thaliana OX=3702 GN=At1g79010 PE=1 SV=1	ARATH	1	Q42599|NDS8A_ARATH	Q42599			467	0	0.92	11.9	11.9	11.9	sp|P62807|H2B1C_HUMAN	Histone H2B type 1-C/E/F/G/I OS=Homo sapiens OX=9606 GN=HIST1H2BC PE=1 SV=4	HUMAN	1	P62807|H2B1C_HUMAN	P62807
	603	0.1	0.12	7.113	7.113	0	sp|P97372|PSME2_MOUSE	Proteasome activator complex subunit 2 OS=Mus musculus OX=10090 GN=Psme2 PE=1 SV=4	MOUSE	0	P97372|PSME2_MOUSE	P97372			467	0	0.92	11.9	11.9	11.9	sp|P58876|H2B1D_HUMAN	Histone H2B type 1-D OS=Homo sapiens OX=9606 GN=HIST1H2BD PE=1 SV=2	HUMAN	1	P58876|H2B1D_HUMAN	P58876
	604	0.1	0.12	0.826	0.826	0	RRRRRsp|Q60575|KIF1B_MOUSE	REVERSED Kinesin-like protein KIF1B OS=Mus musculus OX=10090 GN=Kif1b PE=1 SV=2	MOUSE	0	Q60575|KIF1B_MOUSE	Q60575			467	0	0.92	11.9	11.9	11.9	sp|P57053|H2BFS_HUMAN	Histone H2B type F-S OS=Homo sapiens OX=9606 GN=H2BFS PE=1 SV=2	HUMAN	1	P57053|H2BFS_HUMAN	P57053
	604	0	0.12	1.304	1.304	0	RRRRRsp|Q60575-3|KIF1B_MOUSE	REVERSED Isoform 3 of Kinesin-like protein KIF1B OS=Mus musculus OX=10090 GN=Kif1b	MOUSE	0	Q60575-3|KIF1B_MOUSE	Q60575-3			467	0	0.92	11.9	11.9	11.9	sp|P33778|H2B1B_HUMAN	Histone H2B type 1-B OS=Homo sapiens OX=9606 GN=HIST1H2BB PE=1 SV=2	HUMAN	1	P33778|H2B1B_HUMAN	P33778
	604	0	0.12	0.8475	0.8475	0	RRRRRsp|Q60575-2|KIF1B_MOUSE	REVERSED Isoform 2 of Kinesin-like protein KIF1B OS=Mus musculus OX=10090 GN=Kif1b	MOUSE	0	Q60575-2|KIF1B_MOUSE	Q60575-2			467	0	0.92	11.9	11.9	11.9	sp|P23527|H2B1O_HUMAN	Histone H2B type 1-O OS=Homo sapiens OX=9606 GN=HIST1H2BO PE=1 SV=3	HUMAN	1	P23527|H2B1O_HUMAN	P23527
	605	0.09	0.12	9.962	9.962	9.962	sp|O08756|HCD2_MOUSE	3-hydroxyacyl-CoA dehydrogenase type-2 OS=Mus musculus OX=10090 GN=Hsd17b10 PE=1 SV=4	MOUSE	1	O08756|HCD2_MOUSE	O08756			467	0	0.92	11.9	11.9	11.9	sp|P06899|H2B1J_HUMAN	Histone H2B type 1-J OS=Homo sapiens OX=9606 GN=HIST1H2BJ PE=1 SV=3	HUMAN	1	P06899|H2B1J_HUMAN	P06899
	606	0.09	0.11	1.761	1.761	0	sp|Q9SCV4|BGAL8_ARATH	Beta-galactosidase 8 OS=Arabidopsis thaliana OX=3702 GN=BGAL8 PE=2 SV=2	ARATH	0	Q9SCV4|BGAL8_ARATH	Q9SCV4			467	0	0.92	11.9	11.9	11.9	sp|O60814|H2B1K_HUMAN	Histone H2B type 1-K OS=Homo sapiens OX=9606 GN=HIST1H2BK PE=1 SV=3	HUMAN	1	O60814|H2B1K_HUMAN	O60814
	607	0.08	0.1	11.2	11.2	0	sp|Q9CQV6|MLP3B_MOUSE	Microtubule-associated proteins 1A/1B light chain 3B OS=Mus musculus OX=10090 GN=Map1lc3b PE=1 SV=3	MOUSE	0	Q9CQV6|MLP3B_MOUSE	Q9CQV6			468	0.71	0.9	2.428	2.428	2.428	sp|Q9P0K1|ADA22_HUMAN	Disintegrin and metalloproteinase domain-containing protein 22 OS=Homo sapiens OX=9606 GN=ADAM22 PE=1 SV=1	HUMAN	1	Q9P0K1|ADA22_HUMAN	Q9P0K1
	608	0.08	0.1	6.143	6.143	0	sp|Q8R0A7|K0513_MOUSE	Uncharacterized protein KIAA0513 OS=Mus musculus OX=10090 GN=Kiaa0513 PE=1 SV=1	MOUSE	0	Q8R0A7|K0513_MOUSE	Q8R0A7			468	0	0.9	2.529	2.529	2.529	sp|Q9P0K1-5|ADA22_HUMAN	Isoform 5 of Disintegrin and metalloproteinase domain-containing protein 22 OS=Homo sapiens OX=9606 GN=ADAM22	HUMAN	1	Q9P0K1-5|ADA22_HUMAN	Q9P0K1-5
	609	0.08	0.1	8.13	8.13	8.13	sp|P07146|TRY2_MOUSE	Anionic trypsin-2 OS=Mus musculus OX=10090 GN=Prss2 PE=1 SV=1	MOUSE	1	P07146|TRY2_MOUSE	P07146			468	0	0.9	2.673	2.673	2.673	sp|Q9P0K1-4|ADA22_HUMAN	Isoform 4 of Disintegrin and metalloproteinase domain-containing protein 22 OS=Homo sapiens OX=9606 GN=ADAM22	HUMAN	1	Q9P0K1-4|ADA22_HUMAN	Q9P0K1-4
	610	0.07	0.1	12.36	12.36	0	sp|P60335|PCBP1_MOUSE	Poly(rC)-binding protein 1 OS=Mus musculus OX=10090 GN=Pcbp1 PE=1 SV=1	MOUSE	0	P60335|PCBP1_MOUSE	P60335			468	0	0.9	2.561	2.561	2.561	sp|Q9P0K1-3|ADA22_HUMAN	Isoform 3 of Disintegrin and metalloproteinase domain-containing protein 22 OS=Homo sapiens OX=9606 GN=ADAM22	HUMAN	1	Q9P0K1-3|ADA22_HUMAN	Q9P0K1-3
	611	0.07	0.09	3.697	2.68	0	sp|Q9JME5|AP3B2_MOUSE	AP-3 complex subunit beta-2 OS=Mus musculus OX=10090 GN=Ap3b2 PE=1 SV=2	MOUSE	0	Q9JME5|AP3B2_MOUSE	Q9JME5			468	0	0.9	2.447	2.447	2.447	sp|Q9P0K1-2|ADA22_HUMAN	Isoform 2 of Disintegrin and metalloproteinase domain-containing protein 22 OS=Homo sapiens OX=9606 GN=ADAM22	HUMAN	1	Q9P0K1-2|ADA22_HUMAN	Q9P0K1-2
	612	0.07	0.09	6.667	4	0	sp|Q9JJK2|LANC2_MOUSE	LanC-like protein 2 OS=Mus musculus OX=10090 GN=Lancl2 PE=1 SV=1	MOUSE	0	Q9JJK2|LANC2_MOUSE	Q9JJK2			469	0.7	5.18	1.279	0.9824	0.9824	sp|Q12955|ANK3_HUMAN	Ankyrin-3 OS=Homo sapiens OX=9606 GN=ANK3 PE=1 SV=3	HUMAN	3	Q12955|ANK3_HUMAN	Q12955
	613	0.07	0.09	2.957	2.957	0	sp|Q9R1R2|TRIM3_MOUSE	Tripartite motif-containing protein 3 OS=Mus musculus OX=10090 GN=Trim3 PE=1 SV=1	MOUSE	0	Q9R1R2|TRIM3_MOUSE	Q9R1R2			469	0	5.18	3.823	2.935	2.935	sp|Q12955-7|ANK3_HUMAN	Isoform 5 of Ankyrin-3 OS=Homo sapiens OX=9606 GN=ANK3	HUMAN	3	Q12955-7|ANK3_HUMAN	Q12955-7
	614	0.07	0.09	0.451	0.451	0	sp|Q80WE4|KI20B_MOUSE	Kinesin-like protein KIF20B OS=Mus musculus OX=10090 GN=Kif20b PE=1 SV=3	MOUSE	0	Q80WE4|KI20B_MOUSE	Q80WE4			469	0	5.18	3.009	2.311	2.311	sp|Q12955-5|ANK3_HUMAN	Isoform 3 of Ankyrin-3 OS=Homo sapiens OX=9606 GN=ANK3	HUMAN	3	Q12955-5|ANK3_HUMAN	Q12955-5
	614	0	0.09	0.454	0.454	0	sp|Q80WE4-4|KI20B_MOUSE	Isoform 4 of Kinesin-like protein KIF20B OS=Mus musculus OX=10090 GN=Kif20b	MOUSE	0	Q80WE4-4|KI20B_MOUSE	Q80WE4-4			469	0	5.18	2.998	2.302	2.302	sp|Q12955-4|ANK3_HUMAN	Isoform 2 of Ankyrin-3 OS=Homo sapiens OX=9606 GN=ANK3	HUMAN	3	Q12955-4|ANK3_HUMAN	Q12955-4
	614	0	0.09	0.4614	0.4614	0	sp|Q80WE4-3|KI20B_MOUSE	Isoform 3 of Kinesin-like protein KIF20B OS=Mus musculus OX=10090 GN=Kif20b	MOUSE	0	Q80WE4-3|KI20B_MOUSE	Q80WE4-3			469	0	3.07	4.496	3.197	3.197	sp|Q12955-6|ANK3_HUMAN	Isoform 4 of Ankyrin-3 OS=Homo sapiens OX=9606 GN=ANK3	HUMAN	2	Q12955-6|ANK3_HUMAN	Q12955-6
	614	0	0.09	0.5935	0.5935	0	sp|Q80WE4-2|KI20B_MOUSE	Isoform 2 of Kinesin-like protein KIF20B OS=Mus musculus OX=10090 GN=Kif20b	MOUSE	0	Q80WE4-2|KI20B_MOUSE	Q80WE4-2			470	0.68	0.97	20.39	20.39	20.39	sp|P62805|H4_HUMAN	Histone H4 OS=Homo sapiens OX=9606 GN=HIST1H4A PE=1 SV=2	HUMAN	2	P62805|H4_HUMAN	P62805
	615	0.07	0.09	14.63	14.63	0	sp|Q62425|NDUA4_MOUSE	Cytochrome c oxidase subunit NDUFA4 OS=Mus musculus OX=10090 GN=Ndufa4 PE=1 SV=2	MOUSE	0	Q62425|NDUA4_MOUSE	Q62425			471	0.68	0.87	7.097	7.097	7.097	sp|O00487|PSDE_HUMAN	26S proteasome non-ATPase regulatory subunit 14 OS=Homo sapiens OX=9606 GN=PSMD14 PE=1 SV=1	HUMAN	1	O00487|PSDE_HUMAN	O00487
	616	0.07	0.09	1.015	1.015	0	RRRRRsp|Q8CDK3|IQUB_MOUSE	REVERSED IQ and ubiquitin-like domain-containing protein OS=Mus musculus OX=10090 GN=Iqub PE=1 SV=2	MOUSE	0	Q8CDK3|IQUB_MOUSE	Q8CDK3			472	0.67	0.91	6.767	6.767	4.323	sp|P43007|SATT_HUMAN	Neutral amino acid transporter A OS=Homo sapiens OX=9606 GN=SLC1A4 PE=1 SV=1	HUMAN	1	P43007|SATT_HUMAN	P43007
	617	0.06	0.08	4.909	1.712	0	sp|P70168|IMB1_MOUSE	Importin subunit beta-1 OS=Mus musculus OX=10090 GN=Kpnb1 PE=1 SV=2	MOUSE	0	P70168|IMB1_MOUSE	P70168			473	0.67	0.85	12.27	12.27	12.27	sp|P29972|AQP1_HUMAN	Aquaporin-1 OS=Homo sapiens OX=9606 GN=AQP1 PE=1 SV=3	HUMAN	1	P29972|AQP1_HUMAN	P29972
	618	0.06	0.08	1.912	1.912	0	sp|Q8BWF0|SSDH_MOUSE	Succinate-semialdehyde dehydrogenase, mitochondrial OS=Mus musculus OX=10090 GN=Aldh5a1 PE=1 SV=1	MOUSE	0	Q8BWF0|SSDH_MOUSE	Q8BWF0			473	0	0.85	21.43	21.43	21.43	sp|P29972-4|AQP1_HUMAN	Isoform 4 of Aquaporin-1 OS=Homo sapiens OX=9606 GN=AQP1	HUMAN	1	P29972-4|AQP1_HUMAN	P29972-4
	619	0.06	0.08	2.872	2.872	0	sp|Q3V2A7|QRIC2_MOUSE	Glutamine-rich protein 2 OS=Mus musculus OX=10090 GN=Qrich2 PE=2 SV=1	MOUSE	0	Q3V2A7|QRIC2_MOUSE	Q3V2A7			473	0	0.85	15.14	15.14	15.14	sp|P29972-3|AQP1_HUMAN	Isoform 3 of Aquaporin-1 OS=Homo sapiens OX=9606 GN=AQP1	HUMAN	1	P29972-3|AQP1_HUMAN	P29972-3
	620	0.06	0.08	11.06	11.06	0	sp|P40240|CD9_MOUSE	CD9 antigen OS=Mus musculus OX=10090 GN=Cd9 PE=1 SV=2	MOUSE	0	P40240|CD9_MOUSE	P40240			473	0	0.85	17.74	17.74	17.74	sp|P29972-2|AQP1_HUMAN	Isoform 2 of Aquaporin-1 OS=Homo sapiens OX=9606 GN=AQP1	HUMAN	1	P29972-2|AQP1_HUMAN	P29972-2
	621	0.06	0.08	1.228	1.228	1.228	RRRRRsp|Q6P5D4|CP135_MOUSE	REVERSED Centrosomal protein of 135 kDa OS=Mus musculus OX=10090 GN=Cep135 PE=1 SV=1	MOUSE	1	Q6P5D4|CP135_MOUSE	Q6P5D4			474	0.61	0.78	10.64	10.64	10.64	sp|Q07021|C1QBP_HUMAN	Complement component 1 Q subcomponent-binding protein, mitochondrial OS=Homo sapiens OX=9606 GN=C1QBP PE=1 SV=1	HUMAN	1	Q07021|C1QBP_HUMAN	Q07021
	622	0.06	0.07	1.148	1.148	0	sp|Q80UZ0|FGD5_MOUSE	FYVE, RhoGEF and PH domain-containing protein 5 OS=Mus musculus OX=10090 GN=Fgd5 PE=1 SV=2	MOUSE	0	Q80UZ0|FGD5_MOUSE	Q80UZ0			475	0.59	0.76	5.213	5.213	5.213	sp|Q9GZP4|PITH1_HUMAN	PITH domain-containing protein 1 OS=Homo sapiens OX=9606 GN=PITHD1 PE=1 SV=1	HUMAN	1	Q9GZP4|PITH1_HUMAN	Q9GZP4
	623	0.06	0.07	10.48	10.48	0	sp|P10639|THIO_MOUSE	Thioredoxin OS=Mus musculus OX=10090 GN=Txn PE=1 SV=3	MOUSE	0	P10639|THIO_MOUSE	P10639			475	0	0.76	5.238	5.238	5.238	sp|Q9GZP4-2|PITH1_HUMAN	Isoform 2 of PITH domain-containing protein 1 OS=Homo sapiens OX=9606 GN=PITHD1	HUMAN	1	Q9GZP4-2|PITH1_HUMAN	Q9GZP4-2
	624	0.06	0.07	1.084	1.084	0	sp|A3KGV1|ODFP2_MOUSE	Outer dense fiber protein 2 OS=Mus musculus OX=10090 GN=Odf2 PE=1 SV=1	MOUSE	0	A3KGV1|ODFP2_MOUSE	A3KGV1			476	0.59	0.76	1.012	1.012	1.012	sp|P78357|CNTP1_HUMAN	Contactin-associated protein 1 OS=Homo sapiens OX=9606 GN=CNTNAP1 PE=1 SV=1	HUMAN	1	P78357|CNTP1_HUMAN	P78357
	624	0	0.07	1.475	1.475	0	sp|A3KGV1-7|ODFP2_MOUSE	Isoform 7 of Outer dense fiber protein 2 OS=Mus musculus OX=10090 GN=Odf2	MOUSE	0	A3KGV1-7|ODFP2_MOUSE	A3KGV1-7			477	0.56	0.74	9.963	9.963	9.963	sp|Q96FW1|OTUB1_HUMAN	Ubiquitin thioesterase OTUB1 OS=Homo sapiens OX=9606 GN=OTUB1 PE=1 SV=2	HUMAN	2	Q96FW1|OTUB1_HUMAN	Q96FW1
	624	0	0.07	1.411	1.411	0	sp|A3KGV1-6|ODFP2_MOUSE	Isoform 6 of Outer dense fiber protein 2 OS=Mus musculus OX=10090 GN=Odf2	MOUSE	0	A3KGV1-6|ODFP2_MOUSE	A3KGV1-6			478	0.55	0.74	4.324	4.324	1.996	sp|O75891|AL1L1_HUMAN	Cytosolic 10-formyltetrahydrofolate dehydrogenase OS=Homo sapiens OX=9606 GN=ALDH1L1 PE=1 SV=2	HUMAN	1	O75891|AL1L1_HUMAN	O75891
	624	0	0.07	1.38	1.38	0	sp|A3KGV1-5|ODFP2_MOUSE	Isoform 5 of Outer dense fiber protein 2 OS=Mus musculus OX=10090 GN=Odf2	MOUSE	0	A3KGV1-5|ODFP2_MOUSE	A3KGV1-5			478	0	0.74	7.723	7.723	3.564	sp|O75891-4|AL1L1_HUMAN	Isoform 4 of Cytosolic 10-formyltetrahydrofolate dehydrogenase OS=Homo sapiens OX=9606 GN=ALDH1L1	HUMAN	1	O75891-4|AL1L1_HUMAN	O75891-4
	624	0	0.07	1.09	1.09	0	sp|A3KGV1-4|ODFP2_MOUSE	Isoform 4 of Outer dense fiber protein 2 OS=Mus musculus OX=10090 GN=Odf2	MOUSE	0	A3KGV1-4|ODFP2_MOUSE	A3KGV1-4			478	0	0.74	4.276	4.276	1.974	sp|O75891-3|AL1L1_HUMAN	Isoform 3 of Cytosolic 10-formyltetrahydrofolate dehydrogenase OS=Homo sapiens OX=9606 GN=ALDH1L1	HUMAN	1	O75891-3|AL1L1_HUMAN	O75891-3
	624	0	0.07	1.091	1.091	0	sp|A3KGV1-3|ODFP2_MOUSE	Isoform 3 of Outer dense fiber protein 2 OS=Mus musculus OX=10090 GN=Odf2	MOUSE	0	A3KGV1-3|ODFP2_MOUSE	A3KGV1-3			478	0	0.74	4.869	4.869	2.247	sp|O75891-2|AL1L1_HUMAN	Isoform 2 of Cytosolic 10-formyltetrahydrofolate dehydrogenase OS=Homo sapiens OX=9606 GN=ALDH1L1	HUMAN	1	O75891-2|AL1L1_HUMAN	O75891-2
	624	0	0.07	1.117	1.117	0	sp|A3KGV1-2|ODFP2_MOUSE	Isoform 2 of Outer dense fiber protein 2 OS=Mus musculus OX=10090 GN=Odf2	MOUSE	0	A3KGV1-2|ODFP2_MOUSE	A3KGV1-2			479	0.53	0.6	9.028	9.028	9.028	sp|Q9P0J0|NDUAD_HUMAN	NADH dehydrogenase [ubiquinone] 1 alpha subcomplex subunit 13 OS=Homo sapiens OX=9606 GN=NDUFA13 PE=1 SV=3	HUMAN	1	Q9P0J0|NDUAD_HUMAN	Q9P0J0
	625	0.06	0.07	1.983	1.983	1.983	RRRRRsp|Q3UHB8|CC177_MOUSE	REVERSED Coiled-coil domain-containing protein 177 OS=Mus musculus OX=10090 GN=Ccdc177 PE=1 SV=1	MOUSE	1	Q3UHB8|CC177_MOUSE	Q3UHB8			479	0	0.6	5.856	5.856	5.856	sp|Q9P0J0-2|NDUAD_HUMAN	Isoform 2 of NADH dehydrogenase [ubiquinone] 1 alpha subcomplex subunit 13 OS=Homo sapiens OX=9606 GN=NDUFA13	HUMAN	1	Q9P0J0-2|NDUAD_HUMAN	Q9P0J0-2
	626	0.05	0.07	5.438	2.87	0	sp|Q99JP7|GGT7_MOUSE	Glutathione hydrolase 7 OS=Mus musculus OX=10090 GN=Ggt7 PE=1 SV=2	MOUSE	0	Q99JP7|GGT7_MOUSE	Q99JP7			480	0.51	0.57	6.207	6.207	6.207	sp|P30084|ECHM_HUMAN	Enoyl-CoA hydratase, mitochondrial OS=Homo sapiens OX=9606 GN=ECHS1 PE=1 SV=4	HUMAN	1	P30084|ECHM_HUMAN	P30084
	627	0.05	0.07	2.5	2.5	0	sp|Q8BH44|COR2B_MOUSE	Coronin-2B OS=Mus musculus OX=10090 GN=Coro2b PE=1 SV=2	MOUSE	0	Q8BH44|COR2B_MOUSE	Q8BH44			481	0.5	0.58	6.745	6.745	3.373	sp|O00499|BIN1_HUMAN	Myc box-dependent-interacting protein 1 OS=Homo sapiens OX=9606 GN=BIN1 PE=1 SV=1	HUMAN	2	O00499|BIN1_HUMAN	O00499
	628	0.05	0.07	0.2281	0.2281	0	sp|Q6VNB8|WDFY3_MOUSE	WD repeat and FYVE domain-containing protein 3 OS=Mus musculus OX=10090 GN=Wdfy3 PE=1 SV=1	MOUSE	0	Q6VNB8|WDFY3_MOUSE	Q6VNB8			481	0	0.58	9.78	9.78	4.89	sp|O00499-9|BIN1_HUMAN	Isoform BIN1-10-13 of Myc box-dependent-interacting protein 1 OS=Homo sapiens OX=9606 GN=BIN1	HUMAN	2	O00499-9|BIN1_HUMAN	O00499-9
	629	0.05	0.07	20.34	20.34	0	sp|Q62442|VAMP1_MOUSE	Vesicle-associated membrane protein 1 OS=Mus musculus OX=10090 GN=Vamp1 PE=1 SV=1	MOUSE	0	Q62442|VAMP1_MOUSE	Q62442			481	0	0.58	8.811	8.811	4.405	sp|O00499-8|BIN1_HUMAN	Isoform BIN1 of Myc box-dependent-interacting protein 1 OS=Homo sapiens OX=9606 GN=BIN1	HUMAN	2	O00499-8|BIN1_HUMAN	O00499-8
	629	0	0.07	20.51	20.51	0	sp|Q62442-2|VAMP1_MOUSE	Isoform 2 of Vesicle-associated membrane protein 1 OS=Mus musculus OX=10090 GN=Vamp1	MOUSE	0	Q62442-2|VAMP1_MOUSE	Q62442-2			481	0	0.58	9.112	9.112	4.556	sp|O00499-7|BIN1_HUMAN	Isoform II3 of Myc box-dependent-interacting protein 1 OS=Homo sapiens OX=9606 GN=BIN1	HUMAN	2	O00499-7|BIN1_HUMAN	O00499-7
	630	0.05	0.07	1.13	1.13	0	RRRRRsp|Q3TPX4|EXOC5_MOUSE	REVERSED Exocyst complex component 5 OS=Mus musculus OX=10090 GN=Exoc5 PE=1 SV=2	MOUSE	0	Q3TPX4|EXOC5_MOUSE	Q3TPX4			481	0	0.58	8.299	8.299	4.149	sp|O00499-6|BIN1_HUMAN	Isoform II2 of Myc box-dependent-interacting protein 1 OS=Homo sapiens OX=9606 GN=BIN1	HUMAN	2	O00499-6|BIN1_HUMAN	O00499-6
	631	0.05	0.07	1.023	1.023	0	RRRRRsp|P54818|GALC_MOUSE	REVERSED Galactocerebrosidase OS=Mus musculus OX=10090 GN=Galc PE=1 SV=2	MOUSE	0	P54818|GALC_MOUSE	P54818			481	0	0.58	7.273	7.273	3.636	sp|O00499-5|BIN1_HUMAN	Isoform IID of Myc box-dependent-interacting protein 1 OS=Homo sapiens OX=9606 GN=BIN1	HUMAN	2	O00499-5|BIN1_HUMAN	O00499-5
	632	0.05	0.06	4.317	4.317	0	sp|O54901|OX2G_MOUSE	OX-2 membrane glycoprotein OS=Mus musculus OX=10090 GN=Cd200 PE=1 SV=1	MOUSE	0	O54901|OX2G_MOUSE	O54901			481	0	0.58	8.421	8.421	4.211	sp|O00499-4|BIN1_HUMAN	Isoform IIC2 of Myc box-dependent-interacting protein 1 OS=Homo sapiens OX=9606 GN=BIN1	HUMAN	2	O00499-4|BIN1_HUMAN	O00499-4
															481	0	0.58	7.905	7.905	3.953	sp|O00499-3|BIN1_HUMAN	Isoform IIC1 of Myc box-dependent-interacting protein 1 OS=Homo sapiens OX=9606 GN=BIN1	HUMAN	2	O00499-3|BIN1_HUMAN	O00499-3
															481	0	0.58	7.722	7.722	3.861	sp|O00499-2|BIN1_HUMAN	Isoform IIB of Myc box-dependent-interacting protein 1 OS=Homo sapiens OX=9606 GN=BIN1	HUMAN	2	O00499-2|BIN1_HUMAN	O00499-2
															481	0	0.58	8.048	8.048	4.024	sp|O00499-11|BIN1_HUMAN	Isoform BIN1+12A of Myc box-dependent-interacting protein 1 OS=Homo sapiens OX=9606 GN=BIN1	HUMAN	2	O00499-11|BIN1_HUMAN	O00499-11
															481	0	0.58	9.434	9.434	4.717	sp|O00499-10|BIN1_HUMAN	Isoform BIN1-13 of Myc box-dependent-interacting protein 1 OS=Homo sapiens OX=9606 GN=BIN1	HUMAN	2	O00499-10|BIN1_HUMAN	O00499-10
															482	0.5	0.56	0.7396	0.7396	0.7396	sp|Q9P219|DAPLE_HUMAN	Protein Daple OS=Homo sapiens OX=9606 GN=CCDC88C PE=1 SV=3	HUMAN	1	Q9P219|DAPLE_HUMAN	Q9P219
															483	0.49	0.56	0.9261	0.7047	0.7047	sp|Q92736|RYR2_HUMAN	Ryanodine receptor 2 OS=Homo sapiens OX=9606 GN=RYR2 PE=1 SV=3	HUMAN	2	Q92736|RYR2_HUMAN	Q92736
															483	0	0.56	0.9246	0.7035	0.7035	sp|Q92736-2|RYR2_HUMAN	Isoform 2 of Ryanodine receptor 2 OS=Homo sapiens OX=9606 GN=RYR2	HUMAN	2	Q92736-2|RYR2_HUMAN	Q92736-2
															484	0.49	0.56	1.903	0.6185	0.6185	sp|P42356|PI4KA_HUMAN	Phosphatidylinositol 4-kinase alpha OS=Homo sapiens OX=9606 GN=PI4KA PE=1 SV=4	HUMAN	1	P42356|PI4KA_HUMAN	P42356
															484	0	0.56	4.684	1.522	1.522	sp|P42356-2|PI4KA_HUMAN	Isoform 2 of Phosphatidylinositol 4-kinase alpha OS=Homo sapiens OX=9606 GN=PI4KA	HUMAN	1	P42356-2|PI4KA_HUMAN	P42356-2
															485	0.49	0.56	0.4873	0.4873	0.4873	RRRRRsp|Q6ZQQ6|WDR87_HUMAN	REVERSED WD repeat-containing protein 87 OS=Homo sapiens OX=9606 GN=WDR87 PE=1 SV=3	HUMAN	1	Q6ZQQ6|WDR87_HUMAN	Q6ZQQ6
															485	0	0.56	0.4808	0.4808	0.4808	RRRRRsp|Q6ZQQ6-2|WDR87_HUMAN	REVERSED Isoform 2 of WD repeat-containing protein 87 OS=Homo sapiens OX=9606 GN=WDR87	HUMAN	1	Q6ZQQ6-2|WDR87_HUMAN	Q6ZQQ6-2
															486	0.48	0.55	2.667	2.667	2.667	sp|Q9UGV2|NDRG3_HUMAN	Protein NDRG3 OS=Homo sapiens OX=9606 GN=NDRG3 PE=1 SV=2	HUMAN	1	Q9UGV2|NDRG3_HUMAN	Q9UGV2
															486	0	0.55	3.497	3.497	3.497	sp|Q9UGV2-3|NDRG3_HUMAN	Isoform 3 of Protein NDRG3 OS=Homo sapiens OX=9606 GN=NDRG3	HUMAN	1	Q9UGV2-3|NDRG3_HUMAN	Q9UGV2-3
															486	0	0.55	2.755	2.755	2.755	sp|Q9UGV2-2|NDRG3_HUMAN	Isoform 2 of Protein NDRG3 OS=Homo sapiens OX=9606 GN=NDRG3	HUMAN	1	Q9UGV2-2|NDRG3_HUMAN	Q9UGV2-2
															487	0.46	0.53	5.177	5.177	5.177	sp|Q96MZ0|GD1L1_HUMAN	Ganglioside-induced differentiation-associated protein 1-like 1 OS=Homo sapiens OX=9606 GN=GDAP1L1 PE=2 SV=2	HUMAN	1	Q96MZ0|GD1L1_HUMAN	Q96MZ0
															487	0	0.53	4.922	4.922	4.922	sp|Q96MZ0-4|GD1L1_HUMAN	Isoform 3 of Ganglioside-induced differentiation-associated protein 1-like 1 OS=Homo sapiens OX=9606 GN=GDAP1L1	HUMAN	1	Q96MZ0-4|GD1L1_HUMAN	Q96MZ0-4
															488	0.43	0.52	3.591	3.591	1.975	sp|O95741|CPNE6_HUMAN	Copine-6 OS=Homo sapiens OX=9606 GN=CPNE6 PE=1 SV=3	HUMAN	2	O95741|CPNE6_HUMAN	O95741
															488	0	0.52	3.268	3.268	1.797	sp|O95741-2|CPNE6_HUMAN	Isoform 2 of Copine-6 OS=Homo sapiens OX=9606 GN=CPNE6	HUMAN	2	O95741-2|CPNE6_HUMAN	O95741-2
															489	0.43	0.49	3.96	3.96	3.96	sp|P13861|KAP2_HUMAN	cAMP-dependent protein kinase type II-alpha regulatory subunit OS=Homo sapiens OX=9606 GN=PRKAR2A PE=1 SV=2	HUMAN	1	P13861|KAP2_HUMAN	P13861
															489	0	0.49	4.188	4.188	4.188	sp|P13861-2|KAP2_HUMAN	Isoform 2 of cAMP-dependent protein kinase type II-alpha regulatory subunit OS=Homo sapiens OX=9606 GN=PRKAR2A	HUMAN	1	P13861-2|KAP2_HUMAN	P13861-2
															490	0.41	0.48	26.85	26.85	12.96	sp|P18859|ATP5J_HUMAN	ATP synthase-coupling factor 6, mitochondrial OS=Homo sapiens OX=9606 GN=ATP5J PE=1 SV=1	HUMAN	1	P18859|ATP5J_HUMAN	P18859
															490	0	0.48	25	25	12.07	sp|P18859-2|ATP5J_HUMAN	Isoform 2 of ATP synthase-coupling factor 6, mitochondrial OS=Homo sapiens OX=9606 GN=ATP5J	HUMAN	1	P18859-2|ATP5J_HUMAN	P18859-2
															491	0.4	0.46	5.622	5.622	5.622	sp|Q9P0L0|VAPA_HUMAN	Vesicle-associated membrane protein-associated protein A OS=Homo sapiens OX=9606 GN=VAPA PE=1 SV=3	HUMAN	1	Q9P0L0|VAPA_HUMAN	Q9P0L0
															491	0	0.46	4.762	4.762	4.762	sp|Q9P0L0-2|VAPA_HUMAN	Isoform 2 of Vesicle-associated membrane protein-associated protein A OS=Homo sapiens OX=9606 GN=VAPA	HUMAN	1	Q9P0L0-2|VAPA_HUMAN	Q9P0L0-2
															492	0.39	0.45	4.536	2.592	2.592	sp|Q9P2R7|SUCB1_HUMAN	Succinate--CoA ligase [ADP-forming] subunit beta, mitochondrial OS=Homo sapiens OX=9606 GN=SUCLA2 PE=1 SV=3	HUMAN	1	Q9P2R7|SUCB1_HUMAN	Q9P2R7
															492	0	0.45	4.762	2.721	2.721	sp|Q9P2R7-2|SUCB1_HUMAN	Isoform 2 of Succinate--CoA ligase [ADP-forming] subunit beta, mitochondrial OS=Homo sapiens OX=9606 GN=SUCLA2	HUMAN	1	Q9P2R7-2|SUCB1_HUMAN	Q9P2R7-2
															493	0.39	0.45	1.695	1.695	1.695	RRRRRsp|Q96IZ5|RBM41_HUMAN	REVERSED RNA-binding protein 41 OS=Homo sapiens OX=9606 GN=RBM41 PE=1 SV=2	HUMAN	1	Q96IZ5|RBM41_HUMAN	Q96IZ5
															493	0	0.45	2.251	2.251	2.251	RRRRRsp|Q96IZ5-3|RBM41_HUMAN	REVERSED Isoform 3 of RNA-binding protein 41 OS=Homo sapiens OX=9606 GN=RBM41	HUMAN	1	Q96IZ5-3|RBM41_HUMAN	Q96IZ5-3
															493	0	0.45	1.728	1.728	1.728	RRRRRsp|Q96IZ5-2|RBM41_HUMAN	REVERSED Isoform 2 of RNA-binding protein 41 OS=Homo sapiens OX=9606 GN=RBM41	HUMAN	1	Q96IZ5-2|RBM41_HUMAN	Q96IZ5-2
															493	0	0.44	0.6724	0.6724	0.6724	RRRRRsp|O60231|DHX16_HUMAN	REVERSED Pre-mRNA-splicing factor ATP-dependent RNA helicase DHX16 OS=Homo sapiens OX=9606 GN=DHX16 PE=1 SV=2	HUMAN	1	O60231|DHX16_HUMAN	O60231
															493	0	0.02	0.5917	0.5917	0.5917	RRRRRsp|Q99550|MPP9_HUMAN	REVERSED M-phase phosphoprotein 9 OS=Homo sapiens OX=9606 GN=MPHOSPH9 PE=1 SV=4	HUMAN	1	Q99550|MPP9_HUMAN	Q99550
															493	0	0.02	0.5932	0.5932	0.5932	RRRRRsp|Q99550-2|MPP9_HUMAN	REVERSED Isoform 2 of M-phase phosphoprotein 9 OS=Homo sapiens OX=9606 GN=MPHOSPH9	HUMAN	1	Q99550-2|MPP9_HUMAN	Q99550-2
															493	0	0.01	0.592	0.296	0.296	sp|Q9H2D6|TARA_HUMAN	TRIO and F-actin-binding protein OS=Homo sapiens OX=9606 GN=TRIOBP PE=1 SV=3	HUMAN	1	Q9H2D6|TARA_HUMAN	Q9H2D6
															493	0	0.01	0.6384	0.3192	0.3192	sp|Q9H2D6-3|TARA_HUMAN	Isoform 4 of TRIO and F-actin-binding protein OS=Homo sapiens OX=9606 GN=TRIOBP	HUMAN	1	Q9H2D6-3|TARA_HUMAN	Q9H2D6-3
															493	0	0.01	0.6176	0.3088	0.3088	sp|Q9H2D6-2|TARA_HUMAN	Isoform 3 of TRIO and F-actin-binding protein OS=Homo sapiens OX=9606 GN=TRIOBP	HUMAN	1	Q9H2D6-2|TARA_HUMAN	Q9H2D6-2
															493	0	0	1.074	1.074	1.074	sp|Q9H2D6-7|TARA_HUMAN	Isoform 7 of TRIO and F-actin-binding protein OS=Homo sapiens OX=9606 GN=TRIOBP	HUMAN	1	Q9H2D6-7|TARA_HUMAN	Q9H2D6-7
															493	0	0	1.18	1.18	1.18	sp|Q9H2D6-5|TARA_HUMAN	Isoform 1 of TRIO and F-actin-binding protein OS=Homo sapiens OX=9606 GN=TRIOBP	HUMAN	1	Q9H2D6-5|TARA_HUMAN	Q9H2D6-5
															494	0.37	0.43	12.5	12.5	12.5	sp|Q9NP97|DLRB1_HUMAN	Dynein light chain roadblock-type 1 OS=Homo sapiens OX=9606 GN=DYNLRB1 PE=1 SV=3	HUMAN	1	Q9NP97|DLRB1_HUMAN	Q9NP97
															494	0	0.43	12.5	12.5	12.5	sp|Q8TF09|DLRB2_HUMAN	Dynein light chain roadblock-type 2 OS=Homo sapiens OX=9606 GN=DYNLRB2 PE=1 SV=1	HUMAN	1	Q8TF09|DLRB2_HUMAN	Q8TF09
															495	0.37	0.43	5.598	5.598	5.598	sp|Q02750|MP2K1_HUMAN	Dual specificity mitogen-activated protein kinase kinase 1 OS=Homo sapiens OX=9606 GN=MAP2K1 PE=1 SV=2	HUMAN	1	Q02750|MP2K1_HUMAN	Q02750
															495	0	0.43	5.995	5.995	5.995	sp|Q02750-2|MP2K1_HUMAN	Isoform 2 of Dual specificity mitogen-activated protein kinase kinase 1 OS=Homo sapiens OX=9606 GN=MAP2K1	HUMAN	1	Q02750-2|MP2K1_HUMAN	Q02750-2
															495	0	0.43	5.5	5.5	5.5	sp|P36507|MP2K2_HUMAN	Dual specificity mitogen-activated protein kinase kinase 2 OS=Homo sapiens OX=9606 GN=MAP2K2 PE=1 SV=1	HUMAN	1	P36507|MP2K2_HUMAN	P36507
															496	0.37	0.43	2.302	2.302	2.302	sp|P06396|GELS_HUMAN	Gelsolin OS=Homo sapiens OX=9606 GN=GSN PE=1 SV=1	HUMAN	1	P06396|GELS_HUMAN	P06396
															496	0	0.43	2.436	2.436	2.436	sp|P06396-4|GELS_HUMAN	Isoform 4 of Gelsolin OS=Homo sapiens OX=9606 GN=GSN	HUMAN	1	P06396-4|GELS_HUMAN	P06396-4
															496	0	0.43	2.426	2.426	2.426	sp|P06396-3|GELS_HUMAN	Isoform 3 of Gelsolin OS=Homo sapiens OX=9606 GN=GSN	HUMAN	1	P06396-3|GELS_HUMAN	P06396-3
															496	0	0.43	2.462	2.462	2.462	sp|P06396-2|GELS_HUMAN	Isoform 2 of Gelsolin OS=Homo sapiens OX=9606 GN=GSN	HUMAN	1	P06396-2|GELS_HUMAN	P06396-2
															497	0.34	0.4	3.491	1.621	1.621	RRRRRsp|O60890|OPHN1_HUMAN	REVERSED Oligophrenin-1 OS=Homo sapiens OX=9606 GN=OPHN1 PE=1 SV=1	HUMAN	1	O60890|OPHN1_HUMAN	O60890
															497	0	0.4	4.18	4.18	4.18	RRRRRsp|O60890-2|OPHN1_HUMAN	REVERSED Isoform 2 of Oligophrenin-1 OS=Homo sapiens OX=9606 GN=OPHN1	HUMAN	1	O60890-2|OPHN1_HUMAN	O60890-2
															498	0.32	0.37	5.164	5.164	5.164	sp|O14735|CDIPT_HUMAN	CDP-diacylglycerol--inositol 3-phosphatidyltransferase OS=Homo sapiens OX=9606 GN=CDIPT PE=1 SV=1	HUMAN	1	O14735|CDIPT_HUMAN	O14735
															498	0	0.37	6.548	6.548	6.548	sp|O14735-3|CDIPT_HUMAN	Isoform 3 of CDP-diacylglycerol--inositol 3-phosphatidyltransferase OS=Homo sapiens OX=9606 GN=CDIPT	HUMAN	1	O14735-3|CDIPT_HUMAN	O14735-3
															499	0.31	0.36	5.556	5.556	5.556	sp|P30626|SORCN_HUMAN	Sorcin OS=Homo sapiens OX=9606 GN=SRI PE=1 SV=1	HUMAN	1	P30626|SORCN_HUMAN	P30626
															499	0	0.36	6.111	6.111	6.111	sp|P30626-3|SORCN_HUMAN	Isoform 3 of Sorcin OS=Homo sapiens OX=9606 GN=SRI	HUMAN	1	P30626-3|SORCN_HUMAN	P30626-3
															499	0	0.36	6.011	6.011	6.011	sp|P30626-2|SORCN_HUMAN	Isoform 2 of Sorcin OS=Homo sapiens OX=9606 GN=SRI	HUMAN	1	P30626-2|SORCN_HUMAN	P30626-2
															500	0.31	0.36	5.24	5.24	5.24	sp|O43761|SNG3_HUMAN	Synaptogyrin-3 OS=Homo sapiens OX=9606 GN=SYNGR3 PE=1 SV=2	HUMAN	1	O43761|SNG3_HUMAN	O43761
															501	0.3	0.36	11.48	11.48	11.48	sp|Q7Z4W1|DCXR_HUMAN	L-xylulose reductase OS=Homo sapiens OX=9606 GN=DCXR PE=1 SV=2	HUMAN	1	Q7Z4W1|DCXR_HUMAN	Q7Z4W1
															502	0.3	0.35	11.11	4.938	4.938	sp|Q9BVC6|TM109_HUMAN	Transmembrane protein 109 OS=Homo sapiens OX=9606 GN=TMEM109 PE=1 SV=1	HUMAN	1	Q9BVC6|TM109_HUMAN	Q9BVC6
															503	0.3	0.35	3.788	3.788	3.788	sp|Q9NTK5|OLA1_HUMAN	Obg-like ATPase 1 OS=Homo sapiens OX=9606 GN=OLA1 PE=1 SV=2	HUMAN	1	Q9NTK5|OLA1_HUMAN	Q9NTK5
															503	0	0.35	5.396	5.396	5.396	sp|Q9NTK5-3|OLA1_HUMAN	Isoform 3 of Obg-like ATPase 1 OS=Homo sapiens OX=9606 GN=OLA1	HUMAN	1	Q9NTK5-3|OLA1_HUMAN	Q9NTK5-3
															504	0.29	0.35	7.469	7.469	7.469	sp|P78417|GSTO1_HUMAN	Glutathione S-transferase omega-1 OS=Homo sapiens OX=9606 GN=GSTO1 PE=1 SV=2	HUMAN	1	P78417|GSTO1_HUMAN	P78417
															504	0	0.35	8.451	8.451	8.451	sp|P78417-3|GSTO1_HUMAN	Isoform 3 of Glutathione S-transferase omega-1 OS=Homo sapiens OX=9606 GN=GSTO1	HUMAN	1	P78417-3|GSTO1_HUMAN	P78417-3
															505	0.29	0.34	2.412	2.412	2.412	sp|P39656|OST48_HUMAN	Dolichyl-diphosphooligosaccharide--protein glycosyltransferase 48 kDa subunit OS=Homo sapiens OX=9606 GN=DDOST PE=1 SV=4	HUMAN	1	P39656|OST48_HUMAN	P39656
															505	0	0.34	2.511	2.511	2.511	sp|P39656-3|OST48_HUMAN	Isoform 3 of Dolichyl-diphosphooligosaccharide--protein glycosyltransferase 48 kDa subunit OS=Homo sapiens OX=9606 GN=DDOST	HUMAN	1	P39656-3|OST48_HUMAN	P39656-3
															505	0	0.34	2.625	2.625	2.625	sp|P39656-2|OST48_HUMAN	Isoform 2 of Dolichyl-diphosphooligosaccharide--protein glycosyltransferase 48 kDa subunit OS=Homo sapiens OX=9606 GN=DDOST	HUMAN	1	P39656-2|OST48_HUMAN	P39656-2
															506	0.29	0.34	0.5405	0.5405	0.5405	RRRRRsp|Q8NDM7|CFA43_HUMAN	REVERSED Cilia- and flagella-associated protein 43 OS=Homo sapiens OX=9606 GN=CFAP43 PE=2 SV=3	HUMAN	1	Q8NDM7|CFA43_HUMAN	Q8NDM7
															506	0	0.34	0.9585	0.9585	0.9585	RRRRRsp|Q8NDM7-3|CFA43_HUMAN	REVERSED Isoform 3 of Cilia- and flagella-associated protein 43 OS=Homo sapiens OX=9606 GN=CFAP43	HUMAN	1	Q8NDM7-3|CFA43_HUMAN	Q8NDM7-3
															506	0	0.34	0.5501	0.5501	0.5501	RRRRRsp|Q8NDM7-2|CFA43_HUMAN	REVERSED Isoform 2 of Cilia- and flagella-associated protein 43 OS=Homo sapiens OX=9606 GN=CFAP43	HUMAN	1	Q8NDM7-2|CFA43_HUMAN	Q8NDM7-2
															507	0.28	0.33	3.543	1.969	1.969	sp|P07237|PDIA1_HUMAN	Protein disulfide-isomerase OS=Homo sapiens OX=9606 GN=P4HB PE=1 SV=3	HUMAN	1	P07237|PDIA1_HUMAN	P07237
															508	0.26	0.31	8.442	8.442	8.442	RRRRRsp|P0C1H6|H2BFM_HUMAN	REVERSED Histone H2B type F-M OS=Homo sapiens OX=9606 GN=H2BFM PE=1 SV=2	HUMAN	1	P0C1H6|H2BFM_HUMAN	P0C1H6
															509	0.25	0.3	13.41	13.41	13.41	sp|Q96F85|CNRP1_HUMAN	CB1 cannabinoid receptor-interacting protein 1 OS=Homo sapiens OX=9606 GN=CNRIP1 PE=1 SV=1	HUMAN	1	Q96F85|CNRP1_HUMAN	Q96F85
															510	0.22	0.26	5.803	5.803	0	sp|P05091|ALDH2_HUMAN	Aldehyde dehydrogenase, mitochondrial OS=Homo sapiens OX=9606 GN=ALDH2 PE=1 SV=2	HUMAN	0	P05091|ALDH2_HUMAN	P05091
															510	0	0.26	6.383	6.383	0	sp|P05091-2|ALDH2_HUMAN	Isoform 2 of Aldehyde dehydrogenase, mitochondrial OS=Homo sapiens OX=9606 GN=ALDH2	HUMAN	0	P05091-2|ALDH2_HUMAN	P05091-2
															511	0.21	0.25	4.781	4.781	0	sp|Q9UPY6|WASF3_HUMAN	Wiskott-Aldrich syndrome protein family member 3 OS=Homo sapiens OX=9606 GN=WASF3 PE=1 SV=2	HUMAN	0	Q9UPY6|WASF3_HUMAN	Q9UPY6
															511	0	0.25	4.81	4.81	0	sp|Q9UPY6-2|WASF3_HUMAN	Isoform 2 of Wiskott-Aldrich syndrome protein family member 3 OS=Homo sapiens OX=9606 GN=WASF3	HUMAN	0	Q9UPY6-2|WASF3_HUMAN	Q9UPY6-2
															512	0.21	0.25	5.296	5.296	5.296	sp|Q63HM9|PLCX3_HUMAN	PI-PLC X domain-containing protein 3 OS=Homo sapiens OX=9606 GN=PLCXD3 PE=2 SV=2	HUMAN	1	Q63HM9|PLCX3_HUMAN	Q63HM9
															513	0.2	2.36	7.692	7.692	3.077	sp|P14550|AK1A1_HUMAN	Alcohol dehydrogenase [NADP(+)] OS=Homo sapiens OX=9606 GN=AKR1A1 PE=1 SV=3	HUMAN	1	P14550|AK1A1_HUMAN	P14550
															514	0.2	0.25	0.5837	0.5837	0.5837	sp|Q93008|USP9X_HUMAN	Probable ubiquitin carboxyl-terminal hydrolase FAF-X OS=Homo sapiens OX=9606 GN=USP9X PE=1 SV=3	HUMAN	1	Q93008|USP9X_HUMAN	Q93008
															514	0	0.25	0.5873	0.5873	0.5873	sp|Q93008-1|USP9X_HUMAN	Isoform 2 of Probable ubiquitin carboxyl-terminal hydrolase FAF-X OS=Homo sapiens OX=9606 GN=USP9X	HUMAN	1	Q93008-1|USP9X_HUMAN	Q93008-1
															515	0.2	0.24	2.024	2.024	0	sp|P49189|AL9A1_HUMAN	4-trimethylaminobutyraldehyde dehydrogenase OS=Homo sapiens OX=9606 GN=ALDH9A1 PE=1 SV=3	HUMAN	0	P49189|AL9A1_HUMAN	P49189
															515	0	0.24	2.358	2.358	0	sp|P49189-2|AL9A1_HUMAN	Isoform 2 of 4-trimethylaminobutyraldehyde dehydrogenase OS=Homo sapiens OX=9606 GN=ALDH9A1	HUMAN	0	P49189-2|AL9A1_HUMAN	P49189-2
															516	0.19	0.23	1.21	1.21	1.21	sp|Q9C040|TRIM2_HUMAN	Tripartite motif-containing protein 2 OS=Homo sapiens OX=9606 GN=TRIM2 PE=1 SV=1	HUMAN	1	Q9C040|TRIM2_HUMAN	Q9C040
															516	0	0.23	1.167	1.167	1.167	sp|Q9C040-2|TRIM2_HUMAN	Isoform 2 of Tripartite motif-containing protein 2 OS=Homo sapiens OX=9606 GN=TRIM2	HUMAN	1	Q9C040-2|TRIM2_HUMAN	Q9C040-2
															517	0.19	0.23	1.894	1.894	0	sp|P14314|GLU2B_HUMAN	Glucosidase 2 subunit beta OS=Homo sapiens OX=9606 GN=PRKCSH PE=1 SV=2	HUMAN	0	P14314|GLU2B_HUMAN	P14314
															517	0	0.23	1.905	1.905	0	sp|P14314-2|GLU2B_HUMAN	Isoform 2 of Glucosidase 2 subunit beta OS=Homo sapiens OX=9606 GN=PRKCSH	HUMAN	0	P14314-2|GLU2B_HUMAN	P14314-2
															518	0.17	0.22	3.912	1.871	0	sp|Q6IEE8|SN12L_HUMAN	Schlafen family member 12-like OS=Homo sapiens OX=9606 GN=SLFN12L PE=2 SV=4	HUMAN	0	Q6IEE8|SN12L_HUMAN	Q6IEE8
															518	0	0.22	3.728	1.783	0	sp|Q6IEE8-2|SN12L_HUMAN	Isoform 2 of Schlafen family member 12-like OS=Homo sapiens OX=9606 GN=SLFN12L	HUMAN	0	Q6IEE8-2|SN12L_HUMAN	Q6IEE8-2
															519	0.17	0.21	11.19	6.294	0	sp|O75323|NIPS2_HUMAN	Protein NipSnap homolog 2 OS=Homo sapiens OX=9606 GN=NIPSNAP2 PE=1 SV=1	HUMAN	0	O75323|NIPS2_HUMAN	O75323
															519	0	0.21	7.287	7.287	0	sp|O75323-2|NIPS2_HUMAN	Isoform 2 of Protein NipSnap homolog 2 OS=Homo sapiens OX=9606 GN=NIPSNAP2	HUMAN	0	O75323-2|NIPS2_HUMAN	O75323-2
															520	0.17	0.21	2.588	2.588	0	sp|P48643|TCPE_HUMAN	T-complex protein 1 subunit epsilon OS=Homo sapiens OX=9606 GN=CCT5 PE=1 SV=1	HUMAN	0	P48643|TCPE_HUMAN	P48643
															520	0	0.21	3.125	3.125	0	sp|P48643-2|TCPE_HUMAN	Isoform 2 of T-complex protein 1 subunit epsilon OS=Homo sapiens OX=9606 GN=CCT5	HUMAN	0	P48643-2|TCPE_HUMAN	P48643-2
															521	0.17	0.21	3.537	3.537	0	sp|O14495|PLPP3_HUMAN	Phospholipid phosphatase 3 OS=Homo sapiens OX=9606 GN=PLPP3 PE=1 SV=1	HUMAN	0	O14495|PLPP3_HUMAN	O14495
															522	0.17	0.21	1.381	1.381	0	RRRRRsp|Q96CP6|GRM1A_HUMAN	REVERSED GRAM domain-containing protein 1A OS=Homo sapiens OX=9606 GN=GRAMD1A PE=1 SV=2	HUMAN	0	Q96CP6|GRM1A_HUMAN	Q96CP6
															522	0	0.21	1.389	1.389	0	RRRRRsp|Q96CP6-3|GRM1A_HUMAN	REVERSED Isoform 3 of GRAM domain-containing protein 1A OS=Homo sapiens OX=9606 GN=GRAMD1A	HUMAN	0	Q96CP6-3|GRM1A_HUMAN	Q96CP6-3
															522	0	0.21	1.403	1.403	0	RRRRRsp|Q96CP6-2|GRM1A_HUMAN	REVERSED Isoform 2 of GRAM domain-containing protein 1A OS=Homo sapiens OX=9606 GN=GRAMD1A	HUMAN	0	Q96CP6-2|GRM1A_HUMAN	Q96CP6-2
															523	0.16	0.2	14.79	8.451	8.451	sp|P53680|AP2S1_HUMAN	AP-2 complex subunit sigma OS=Homo sapiens OX=9606 GN=AP2S1 PE=1 SV=2	HUMAN	2	P53680|AP2S1_HUMAN	P53680
															523	0	0.2	20.19	11.54	11.54	sp|P53680-2|AP2S1_HUMAN	Isoform 2 of AP-2 complex subunit sigma OS=Homo sapiens OX=9606 GN=AP2S1	HUMAN	2	P53680-2|AP2S1_HUMAN	P53680-2
															524	0.16	0.2	1.144	1.144	0	RRRRRsp|Q8N573|OXR1_HUMAN	REVERSED Oxidation resistance protein 1 OS=Homo sapiens OX=9606 GN=OXR1 PE=1 SV=2	HUMAN	0	Q8N573|OXR1_HUMAN	Q8N573
															524	0	0.2	1.145	1.145	0	RRRRRsp|Q8N573-8|OXR1_HUMAN	REVERSED Isoform 8 of Oxidation resistance protein 1 OS=Homo sapiens OX=9606 GN=OXR1	HUMAN	0	Q8N573-8|OXR1_HUMAN	Q8N573-8
															524	0	0.2	4.115	4.115	0	RRRRRsp|Q8N573-4|OXR1_HUMAN	REVERSED Isoform 4 of Oxidation resistance protein 1 OS=Homo sapiens OX=9606 GN=OXR1	HUMAN	0	Q8N573-4|OXR1_HUMAN	Q8N573-4
															525	0.15	2.3	9.135	9.135	5.288	sp|Q9NRW1|RAB6B_HUMAN	Ras-related protein Rab-6B OS=Homo sapiens OX=9606 GN=RAB6B PE=1 SV=1	HUMAN	1	Q9NRW1|RAB6B_HUMAN	Q9NRW1
															525	0	2.3	9.744	9.744	5.641	sp|Q9NRW1-2|RAB6B_HUMAN	Isoform 2 of Ras-related protein Rab-6B OS=Homo sapiens OX=9606 GN=RAB6B	HUMAN	1	Q9NRW1-2|RAB6B_HUMAN	Q9NRW1-2
															525	0	2.3	9.135	9.135	5.288	sp|P20340|RAB6A_HUMAN	Ras-related protein Rab-6A OS=Homo sapiens OX=9606 GN=RAB6A PE=1 SV=3	HUMAN	1	P20340|RAB6A_HUMAN	P20340
															525	0	2.3	10.86	10.86	6.286	sp|P20340-4|RAB6A_HUMAN	Isoform 4 of Ras-related protein Rab-6A OS=Homo sapiens OX=9606 GN=RAB6A	HUMAN	1	P20340-4|RAB6A_HUMAN	P20340-4
															525	0	2.3	9.135	9.135	5.288	sp|P20340-2|RAB6A_HUMAN	Isoform 2 of Ras-related protein Rab-6A OS=Homo sapiens OX=9606 GN=RAB6A	HUMAN	1	P20340-2|RAB6A_HUMAN	P20340-2
															525	0	0.87	8.559	8.559	4.955	sp|Q5JT25|RAB41_HUMAN	Ras-related protein Rab-41 OS=Homo sapiens OX=9606 GN=RAB41 PE=1 SV=2	HUMAN	1	Q5JT25|RAB41_HUMAN	Q5JT25
															525	0	0.87	8.597	8.597	4.977	sp|Q5JT25-2|RAB41_HUMAN	Isoform 2 of Ras-related protein Rab-41 OS=Homo sapiens OX=9606 GN=RAB41	HUMAN	1	Q5JT25-2|RAB41_HUMAN	Q5JT25-2
															526	0.15	0.19	1.277	1.277	0	sp|Q9UQ88|CD11A_HUMAN	Cyclin-dependent kinase 11A OS=Homo sapiens OX=9606 GN=CDK11A PE=1 SV=4	HUMAN	0	Q9UQ88|CD11A_HUMAN	Q9UQ88
															526	0	0.19	1.883	1.883	0	sp|Q9UQ88-9|CD11A_HUMAN	Isoform SV13 of Cyclin-dependent kinase 11A OS=Homo sapiens OX=9606 GN=CDK11A	HUMAN	0	Q9UQ88-9|CD11A_HUMAN	Q9UQ88-9
															526	0	0.19	2.519	2.519	0	sp|Q9UQ88-5|CD11A_HUMAN	Isoform SV7 of Cyclin-dependent kinase 11A OS=Homo sapiens OX=9606 GN=CDK11A	HUMAN	0	Q9UQ88-5|CD11A_HUMAN	Q9UQ88-5
															526	0	0.19	1.299	1.299	0	sp|Q9UQ88-4|CD11A_HUMAN	Isoform SV3 of Cyclin-dependent kinase 11A OS=Homo sapiens OX=9606 GN=CDK11A	HUMAN	0	Q9UQ88-4|CD11A_HUMAN	Q9UQ88-4
															526	0	0.19	1.284	1.284	0	sp|Q9UQ88-3|CD11A_HUMAN	Isoform SV2 of Cyclin-dependent kinase 11A OS=Homo sapiens OX=9606 GN=CDK11A	HUMAN	0	Q9UQ88-3|CD11A_HUMAN	Q9UQ88-3
															526	0	0.19	1.282	1.282	0	sp|Q9UQ88-2|CD11A_HUMAN	Isoform SV1 of Cyclin-dependent kinase 11A OS=Homo sapiens OX=9606 GN=CDK11A	HUMAN	0	Q9UQ88-2|CD11A_HUMAN	Q9UQ88-2
															526	0	0.19	2.278	2.278	0	sp|Q9UQ88-10|CD11A_HUMAN	Isoform 4 of Cyclin-dependent kinase 11A OS=Homo sapiens OX=9606 GN=CDK11A	HUMAN	0	Q9UQ88-10|CD11A_HUMAN	Q9UQ88-10
															526	0	0.19	1.258	1.258	0	sp|P21127|CD11B_HUMAN	Cyclin-dependent kinase 11B OS=Homo sapiens OX=9606 GN=CDK11B PE=1 SV=4	HUMAN	0	P21127|CD11B_HUMAN	P21127
															526	0	0.19	1.337	1.337	0	sp|P21127-9|CD11B_HUMAN	Isoform SV10 of Cyclin-dependent kinase 11B OS=Homo sapiens OX=9606 GN=CDK11B	HUMAN	0	P21127-9|CD11B_HUMAN	P21127-9
															526	0	0.19	1.295	1.295	0	sp|P21127-8|CD11B_HUMAN	Isoform 8 of Cyclin-dependent kinase 11B OS=Homo sapiens OX=9606 GN=CDK11B	HUMAN	0	P21127-8|CD11B_HUMAN	P21127-8
															526	0	0.19	1.355	1.355	0	sp|P21127-6|CD11B_HUMAN	Isoform SV5 of Cyclin-dependent kinase 11B OS=Homo sapiens OX=9606 GN=CDK11B	HUMAN	0	P21127-6|CD11B_HUMAN	P21127-6
															526	0	0.19	1.901	1.901	0	sp|P21127-5|CD11B_HUMAN	Isoform SV4 of Cyclin-dependent kinase 11B OS=Homo sapiens OX=9606 GN=CDK11B	HUMAN	0	P21127-5|CD11B_HUMAN	P21127-5
															526	0	0.19	2.169	2.169	0	sp|P21127-4|CD11B_HUMAN	Isoform 3 of Cyclin-dependent kinase 11B OS=Homo sapiens OX=9606 GN=CDK11B	HUMAN	0	P21127-4|CD11B_HUMAN	P21127-4
															526	0	0.19	1.28	1.28	0	sp|P21127-3|CD11B_HUMAN	Isoform 2 of Cyclin-dependent kinase 11B OS=Homo sapiens OX=9606 GN=CDK11B	HUMAN	0	P21127-3|CD11B_HUMAN	P21127-3
															526	0	0.19	1.279	1.279	0	sp|P21127-2|CD11B_HUMAN	Isoform SV1 of Cyclin-dependent kinase 11B OS=Homo sapiens OX=9606 GN=CDK11B	HUMAN	0	P21127-2|CD11B_HUMAN	P21127-2
															526	0	0.19	2.278	2.278	0	sp|P21127-12|CD11B_HUMAN	Isoform 7 of Cyclin-dependent kinase 11B OS=Homo sapiens OX=9606 GN=CDK11B	HUMAN	0	P21127-12|CD11B_HUMAN	P21127-12
															526	0	0.19	1.77	1.77	0	sp|P21127-10|CD11B_HUMAN	Isoform SV11 of Cyclin-dependent kinase 11B OS=Homo sapiens OX=9606 GN=CDK11B	HUMAN	0	P21127-10|CD11B_HUMAN	P21127-10
															527	0.15	0.19	2.865	2.865	2.865	sp|O15315|RA51B_HUMAN	DNA repair protein RAD51 homolog 2 OS=Homo sapiens OX=9606 GN=RAD51B PE=1 SV=2	HUMAN	1	O15315|RA51B_HUMAN	O15315
															527	0	0.19	4.762	4.762	4.762	sp|O15315-5|RA51B_HUMAN	Isoform 5 of DNA repair protein RAD51 homolog 2 OS=Homo sapiens OX=9606 GN=RAD51B	HUMAN	1	O15315-5|RA51B_HUMAN	O15315-5
															527	0	0.19	3.005	3.005	3.005	sp|O15315-4|RA51B_HUMAN	Isoform 4 of DNA repair protein RAD51 homolog 2 OS=Homo sapiens OX=9606 GN=RAD51B	HUMAN	1	O15315-4|RA51B_HUMAN	O15315-4
															527	0	0.19	3.143	3.143	3.143	sp|O15315-2|RA51B_HUMAN	Isoform 3 of DNA repair protein RAD51 homolog 2 OS=Homo sapiens OX=9606 GN=RAD51B	HUMAN	1	O15315-2|RA51B_HUMAN	O15315-2
															527	0	0.19	3.143	3.143	3.143	sp|O15315-1|RA51B_HUMAN	Isoform 2 of DNA repair protein RAD51 homolog 2 OS=Homo sapiens OX=9606 GN=RAD51B	HUMAN	1	O15315-1|RA51B_HUMAN	O15315-1
															528	0.14	0.18	5.028	5.028	5.028	sp|Q93045|STMN2_HUMAN	Stathmin-2 OS=Homo sapiens OX=9606 GN=STMN2 PE=1 SV=3	HUMAN	1	Q93045|STMN2_HUMAN	Q93045
															528	0	0.18	4.813	4.813	4.813	sp|Q93045-2|STMN2_HUMAN	Isoform 2 of Stathmin-2 OS=Homo sapiens OX=9606 GN=STMN2	HUMAN	1	Q93045-2|STMN2_HUMAN	Q93045-2
															528	0	0.18	6.04	6.04	6.04	sp|P16949|STMN1_HUMAN	Stathmin OS=Homo sapiens OX=9606 GN=STMN1 PE=1 SV=3	HUMAN	1	P16949|STMN1_HUMAN	P16949
															528	0	0.18	5.172	5.172	5.172	sp|P16949-2|STMN1_HUMAN	Isoform 2 of Stathmin OS=Homo sapiens OX=9606 GN=STMN1	HUMAN	1	P16949-2|STMN1_HUMAN	P16949-2
															529	0.14	0.18	1.583	1.583	0	sp|P10636|TAU_HUMAN	Microtubule-associated protein tau OS=Homo sapiens OX=9606 GN=MAPT PE=1 SV=5	HUMAN	0	P10636|TAU_HUMAN	P10636
															529	0	0.18	1.546	1.546	0	sp|P10636-9|TAU_HUMAN	Isoform Tau-G of Microtubule-associated protein tau OS=Homo sapiens OX=9606 GN=MAPT	HUMAN	0	P10636-9|TAU_HUMAN	P10636-9
															529	0	0.18	2.721	2.721	0	sp|P10636-8|TAU_HUMAN	Isoform Tau-F of Microtubule-associated protein tau OS=Homo sapiens OX=9606 GN=MAPT	HUMAN	0	P10636-8|TAU_HUMAN	P10636-8
															529	0	0.18	2.913	2.913	0	sp|P10636-7|TAU_HUMAN	Isoform Tau-E of Microtubule-associated protein tau OS=Homo sapiens OX=9606 GN=MAPT	HUMAN	0	P10636-7|TAU_HUMAN	P10636-7
															529	0	0.18	3.133	3.133	0	sp|P10636-6|TAU_HUMAN	Isoform Tau-D of Microtubule-associated protein tau OS=Homo sapiens OX=9606 GN=MAPT	HUMAN	0	P10636-6|TAU_HUMAN	P10636-6
															529	0	0.18	2.927	2.927	0	sp|P10636-5|TAU_HUMAN	Isoform Tau-C of Microtubule-associated protein tau OS=Homo sapiens OX=9606 GN=MAPT	HUMAN	0	P10636-5|TAU_HUMAN	P10636-5
															529	0	0.18	3.15	3.15	0	sp|P10636-4|TAU_HUMAN	Isoform Tau-B of Microtubule-associated protein tau OS=Homo sapiens OX=9606 GN=MAPT	HUMAN	0	P10636-4|TAU_HUMAN	P10636-4
															529	0	0.18	3.797	3.797	0	sp|P10636-3|TAU_HUMAN	Isoform Tau-A of Microtubule-associated protein tau OS=Homo sapiens OX=9606 GN=MAPT	HUMAN	0	P10636-3|TAU_HUMAN	P10636-3
															529	0	0.18	3.409	3.409	0	sp|P10636-2|TAU_HUMAN	Isoform Fetal-tau of Microtubule-associated protein tau OS=Homo sapiens OX=9606 GN=MAPT	HUMAN	0	P10636-2|TAU_HUMAN	P10636-2
															530	0.13	0.17	3.026	3.026	0	sp|Q9Y2J0|RP3A_HUMAN	Rabphilin-3A OS=Homo sapiens OX=9606 GN=RPH3A PE=1 SV=1	HUMAN	0	Q9Y2J0|RP3A_HUMAN	Q9Y2J0
															530	0	0.17	3.043	3.043	0	sp|Q9Y2J0-2|RP3A_HUMAN	Isoform 2 of Rabphilin-3A OS=Homo sapiens OX=9606 GN=RPH3A	HUMAN	0	Q9Y2J0-2|RP3A_HUMAN	Q9Y2J0-2
															531	0.13	0.17	5.128	5.128	0	sp|Q53GQ0|DHB12_HUMAN	Very-long-chain 3-oxoacyl-CoA reductase OS=Homo sapiens OX=9606 GN=HSD17B12 PE=1 SV=2	HUMAN	0	Q53GQ0|DHB12_HUMAN	Q53GQ0
															532	0.13	0.17	0.9991	0.9991	0	sp|P53396|ACLY_HUMAN	ATP-citrate synthase OS=Homo sapiens OX=9606 GN=ACLY PE=1 SV=3	HUMAN	0	P53396|ACLY_HUMAN	P53396
															532	0	0.17	1.008	1.008	0	sp|P53396-2|ACLY_HUMAN	Isoform 2 of ATP-citrate synthase OS=Homo sapiens OX=9606 GN=ACLY	HUMAN	0	P53396-2|ACLY_HUMAN	P53396-2
															533	0.13	0.16	2.778	2.778	0	RRRRRsp|Q96HE9|PRR11_HUMAN	REVERSED Proline-rich protein 11 OS=Homo sapiens OX=9606 GN=PRR11 PE=1 SV=1	HUMAN	0	Q96HE9|PRR11_HUMAN	Q96HE9
															534	0.12	0.16	13.18	6.364	0	sp|Q13363|CTBP1_HUMAN	C-terminal-binding protein 1 OS=Homo sapiens OX=9606 GN=CTBP1 PE=1 SV=2	HUMAN	0	Q13363|CTBP1_HUMAN	Q13363
															534	0	0.16	13.52	6.527	0	sp|Q13363-2|CTBP1_HUMAN	Isoform 2 of C-terminal-binding protein 1 OS=Homo sapiens OX=9606 GN=CTBP1	HUMAN	0	Q13363-2|CTBP1_HUMAN	Q13363-2
															535	0.12	0.15	5.855	2.81	0	sp|P24752|THIL_HUMAN	Acetyl-CoA acetyltransferase, mitochondrial OS=Homo sapiens OX=9606 GN=ACAT1 PE=1 SV=1	HUMAN	0	P24752|THIL_HUMAN	P24752
															535	0	0.15	7.407	7.407	0	sp|P24752-2|THIL_HUMAN	Isoform 2 of Acetyl-CoA acetyltransferase, mitochondrial OS=Homo sapiens OX=9606 GN=ACAT1	HUMAN	0	P24752-2|THIL_HUMAN	P24752-2
															536	0.11	0.15	4.623	4.623	0	sp|Q5VW32|BROX_HUMAN	BRO1 domain-containing protein BROX OS=Homo sapiens OX=9606 GN=BROX PE=1 SV=1	HUMAN	0	Q5VW32|BROX_HUMAN	Q5VW32
															536	0	0.15	5.013	5.013	0	sp|Q5VW32-2|BROX_HUMAN	Isoform 2 of BRO1 domain-containing protein BROX OS=Homo sapiens OX=9606 GN=BROX	HUMAN	0	Q5VW32-2|BROX_HUMAN	Q5VW32-2
															537	0.1	0.13	1.84	1.84	0	sp|Q9Y2X7|GIT1_HUMAN	ARF GTPase-activating protein GIT1 OS=Homo sapiens OX=9606 GN=GIT1 PE=1 SV=2	HUMAN	0	Q9Y2X7|GIT1_HUMAN	Q9Y2X7
															537	0	0.13	1.818	1.818	0	sp|Q9Y2X7-3|GIT1_HUMAN	Isoform 3 of ARF GTPase-activating protein GIT1 OS=Homo sapiens OX=9606 GN=GIT1	HUMAN	0	Q9Y2X7-3|GIT1_HUMAN	Q9Y2X7-3
															538	0.1	0.13	0.5193	0.5193	0	sp|Q2F7J3|POL_XMRV3	Gag-Pol polyprotein OS=Xenotropic MuLV-related virus (isolate VP35) OX=356663 GN=gag-pol PE=1 SV=1	XMRV3	0	Q2F7J3|POL_XMRV3	Q2F7J3
															538	0	0.13	0.5193	0.5193	0	sp|Q2F7J0|POL_XMRV4	Gag-Pol polyprotein OS=Xenotropic MuLV-related virus (isolate VP42) OX=356664 GN=gag-pol PE=3 SV=1	XMRV4	0	Q2F7J0|POL_XMRV4	Q2F7J0
															538	0	0.13	0.5193	0.5193	0	sp|A1Z651|POL_XMRV6	Gag-Pol polyprotein OS=Xenotropic MuLV-related virus (isolate VP62) OX=373193 GN=gag-pol PE=1 SV=1	XMRV6	0	A1Z651|POL_XMRV6	A1Z651
[truncated: 63 more rows]

## Sheet: Figure 2A
Figure 2A	KCl+CdCL2	100	100	100	100	100	100	100	100	100	100	100	100	100	100	100		30mM KCl	100	100	100	100	100	100	100	100	100	100	100	100	100	100	100		5mM KCl	100	100	100	100	100	100	100	100	100	100	100	100	100	100
[truncated: 113 more rows]
[truncated: 4 more columns]

[truncated: 9 more sheets: Figure 2B, Figure 2C, Figure 2D, Figure 2E, Figure 2F, Figure 2G, Figure 3B-E, Figure 4, Figure 5]
